# Supplementary material for: Crystal structure of the complex of 2,4,6-tri­ethyl-1,3,5-tris­[(4-methyl-1H-indazol-1-yl)meth­yl]­benzene with NH4PF6
Source: Acta Crystallogr E Crystallogr Commun. 2022 Jul 12;78(Pt 8):785–8. doi: 10.1107/S2056989022006867 (PMC9361362; doi:10.1107/S2056989022006867)
Supplement: Supplementary file 1 [file e-78-00785-sup1.cif]

##############################################################################
#                                                                            #
# This CIF contains the data in a paper accepted for publication in          #
# Acta Crystallographica Section E. It conforms to the requirements of       #
# Notes for Authors for Acta Crystallographica Section E, and has been       #
# peer reviewed under the auspices of the IUCr Commission on Journals.       #
#                                                                            #
# Full details of the Crystallographic Information File format               #
# are given in the paper "The Crystallographic Information File (CIF):       #
# a New Standard Archive File for Crystallography" by S. R. Hall, F. H.      #
# Allen and I. D. Brown [Acta Cryst. (1991), A47, 655-685].                  #
#                                                                            #
# The current version of the core CIF dictionary is obtainable from          #
# ftp://ftp.iucr.org/pub/cif_core.dic.                                       #
#                                                                            #
# Software is freely available for graphical display of the structure(s)     #
# in this CIF. For information consult the CIF software page                 #
# http://www.iucr.org/resources/cif/software.                                #
#                                                                            #
# This file may be used for bona fide research purposes within the           #
# scientific community so long as proper attribution is given to the journal # 
# article from which it was obtained.                                        #
#                                                                            #
##############################################################################
data_I
_audit_creation_method     'SHELXL-2014/7'
_journal_date_recd_electronic     2022-06-03
_journal_date_accepted     2022-07-05
_journal_name_full     'Acta Crystallographica, Section E'
_journal_year     2022
_journal_volume     78
_journal_issue      8
_journal_page_first     0
_journal_page_last     0
_journal_paper_category     GO
_journal_paper_doi     10.1107/S2056989022006867
_journal_coeditor_code     EX2059
_publ_contact_author_name     'Mazik Monika'
_publ_contact_author_address
;
Institut f\uer Organische Chemie
TU Bergakademie Freiberg
Leipziger Str. 29
09599 Freiberg
Germany
;
_publ_contact_author_email     'monika.mazik@chemie.tu-freiberg.de'
_publ_contact_author_fax     '+49(0)3731/393170'
_publ_contact_author_phone     '+49(0)3731/392389'
_publ_section_title
;
Crystal structure of the complex of
2,4,6-triethyl-1,3,5-tris[(4-methyl-1<i>H</i>-indazol-1-yl)methyl]benzene with
NH~4~PF~6~
;
_publ_section_title_footnote     .
loop_
    _publ_author_name
    _publ_author_footnote
    _publ_author_address
    'Fuhrmann, Felix' .
;
Institut f\"ur Organische Chemie
Technische Universit\"at Bergakademie Freiberg
Leipziger Str. 29
09599 Freiberg
Germany
;
    'Meier, Eric' .
;
Institut f\"ur Organische Chemie
Technische Universit\"at Bergakademie Freiberg
Leipziger Str. 29
09599 Freiberg
Germany
;
    'Seichter, Wilhelm' .
;
Institut f\"ur Organische Chemie
Technische Universit\"at Bergakademie Freiberg
Leipziger Str. 29
09599 Freiberg
Germany
;
    'Mazik, Monika' .
;
Institut f\"ur Organische Chemie
Technische Universit\"at Bergakademie Freiberg
Leipziger Str. 29
09599 Freiberg
Germany
;
_publ_section_synopsis
;
The title complex crystallizes in the monoclinic space group <i>P</i>2~1~ with
two molecules of the receptor, and two NH~4~^+^ and two PF~6~^-^ ions in the
asymmetric unit. In each of the complexes, the ammonium ion resides in the
cavity of the receptor molecule and is fixed in its position by three
N---H...N bonds, while the remaining hydrogen atom of the cation acts as a
bifurcated binding site for N---H...F bonding to the counter-anion.
;
_chemical_name_systematic
;
2,4,6-Triethyl-1,3,5-tris[(4-methyl-1<i>H</i>-indazol-1-yl)methyl]benzene--\
ammonium hexafluoridophosphate (1/1)
;
_chemical_name_common     ?
_chemical_formula_moiety     'N H4 +, P F6 -, C39 H42 N6'
_chemical_formula_sum     'C39 H46 F6 N7 P'
_chemical_formula_iupac     'C39 H42 N6, N H4 +, P F6 -'
_chemical_formula_weight     757.80
_chemical_melting_point     ?
_chemical_absolute_configuration     ?
_space_group_crystal_system     monoclinic
_space_group_name_H-M_alt     'P 21'
_space_group_name_Hall     'P 2yb'
loop_
    _space_group_symop_operation_xyz
    'x, y, z'
    '-x, y+1/2, -z'
_cell_length_a     11.1251(11)
_cell_length_b     31.590(2)
_cell_length_c     11.1558(11)
_cell_angle_alpha     90
_cell_angle_beta     92.751(8)
_cell_angle_gamma     90
_cell_volume     3916.1(6)
_cell_formula_units_Z     4
_cell_measurement_reflns_used     19655
_cell_measurement_theta_min     2.00
_cell_measurement_theta_max     22.49
_cell_measurement_temperature     123(2)
_exptl_crystal_description     'irregular'
_exptl_crystal_colour     'colorless'
_exptl_crystal_size_max     0.280
_exptl_crystal_size_mid     0.250
_exptl_crystal_size_min     0.180
_exptl_crystal_density_diffrn     1.285
_exptl_crystal_density_meas     ?
_exptl_crystal_density_method     ?
_exptl_crystal_F_000     1592
_exptl_absorpt_coefficient_mu     0.136
_exptl_absorpt_correction_type     none
_exptl_absorpt_process_details     ?
_exptl_absorpt_correction_T_min     ?
_exptl_absorpt_correction_T_max     ?
_exptl_special_details     ?
_diffrn_ambient_temperature     123(2)
_diffrn_source     'sealed X-ray tube, 12 x 0.4 mm long-fine focus'
_diffrn_source_power     2.000
_diffrn_source_voltage     50
_diffrn_source_current     40
_diffrn_radiation_type     'Mo K\a'
_diffrn_radiation_wavelength     0.71073
_diffrn_radiation_monochromator     'plane graphite'
_diffrn_measurement_device_type     'Stoe IPDS 2T'
_diffrn_measurement_device     '2-circle goniometer'
_diffrn_measurement_method     'rotation method'
_diffrn_detector     'image plate (34 cm diameter)'
_diffrn_detector_area_resol_mean     6.67
_diffrn_reflns_number     30357
_diffrn_reflns_av_R_equivalents     0.0354
_diffrn_reflns_av_unetI/netI     0.0501
_diffrn_reflns_theta_min     2.607
_diffrn_reflns_theta_max     25.499
_diffrn_reflns_theta_full     25.242
_diffrn_measured_fraction_theta_max     0.999
_diffrn_measured_fraction_theta_full     0.999
_diffrn_reflns_limit_h_min     -13
_diffrn_reflns_limit_h_max     13
_diffrn_reflns_limit_k_min     -34
_diffrn_reflns_limit_k_max     38
_diffrn_reflns_limit_l_min     -13
_diffrn_reflns_limit_l_max     13
_refine_special_details
;
 Refined as a 2-component twin.
;
_reflns_number_total     7337
_reflns_number_gt     22778
_reflns_threshold_expression     'I > 2\s(I)'
_refine_ls_structure_factor_coef     Fsqd
_refine_ls_matrix_type     full
_refine_ls_R_factor_all     0.0812
_refine_ls_R_factor_gt     0.0479
_refine_ls_wR_factor_gt     0.0972
_refine_ls_wR_factor_ref     0.1178
_refine_ls_goodness_of_fit_ref     1.064
_refine_ls_restrained_S_all     1.064
_refine_ls_number_reflns     30357
_refine_ls_number_parameters     1000
_refine_ls_number_restraints     9
_refine_ls_hydrogen_treatment     mixed
_refine_ls_weighting_scheme     calc
_refine_ls_weighting_details
              'w=1/[\s^2^(Fo^2^)+(0.0264P)^2^+2.6942P] where P=(Fo^2^+2Fc^2^)/3'
_atom_sites_solution_hydrogens     mixed
_atom_sites_solution_primary     ?
_atom_sites_solution_secondary     ?
_refine_ls_shift/su_max     0.000
_refine_ls_shift/su_mean     0.000
_refine_diff_density_max     0.347
_refine_diff_density_min     -0.473
_refine_ls_extinction_method     none
_refine_ls_extinction_coef     .
_refine_ls_abs_structure_details
;
Flack <i>x</i> determined using 3722 quotients
[(<i>I</i>^+^)-(<i>I</i>^-^)]/[(<i>I</i>^+^)+(<i>I</i>^-^)]
(Parsons <i>et al.</i>, 2013)
;
_refine_ls_abs_structure_Flack     -0.13(5)
loop_
    _atom_type_symbol
    _atom_type_description
    _atom_type_scat_dispersion_real
    _atom_type_scat_dispersion_imag
    _atom_type_scat_source
    'C' 'C' 0.0033 0.0016
                         'International Tables Vol C Tables 4.2.6.8 and 6.1.1.4'
    'H' 'H' 0.0000 0.0000
                         'International Tables Vol C Tables 4.2.6.8 and 6.1.1.4'
    'N' 'N' 0.0061 0.0033
                         'International Tables Vol C Tables 4.2.6.8 and 6.1.1.4'
    'P' 'P' 0.1023 0.0942
                         'International Tables Vol C Tables 4.2.6.8 and 6.1.1.4'
    'F' 'F' 0.0171 0.0103
                         'International Tables Vol C Tables 4.2.6.8 and 6.1.1.4'
_computing_data_collection
;
X-AREA (Stoe & Cie, 2002)
;
_computing_cell_refinement
;
X-AREA (Stoe & Cie, 2002)
;
_computing_data_reduction
;
X-RED (Stoe & Cie, 2002)
;
_computing_structure_solution
;
<i>SHELXT2018/3</i> (Sheldrick, 2015a)
;
_computing_structure_refinement
;
<i>SHELXL2018/3</i> (Sheldrick, 2015b)
;
_computing_molecular_graphics
;
ORTEP-3 for Windows (Farrugia, 2012)
;
_computing_publication_material     ?
loop_
    _atom_site_type_symbol
    _atom_site_label
    _atom_site_fract_x
    _atom_site_fract_y
    _atom_site_fract_z
    _atom_site_U_iso_or_equiv
    _atom_site_adp_type
    _atom_site_calc_flag
    _atom_site_occupancy
    _atom_site_disorder_assembly
    _atom_site_disorder_group
    N N1 0.9085(4) 0.49651(17) 0.3802(5) 0.0304(12) Uani d 1 . .
    N N2 1.0161(4) 0.48419(18) 0.4341(5) 0.0348(13) Uani d 1 . .
    N N3 0.7756(4) 0.32258(16) 0.5118(4) 0.0266(11) Uani d 1 . .
    N N4 0.8876(4) 0.33661(17) 0.4826(5) 0.0296(12) Uani d 1 . .
    N N5 0.9558(5) 0.42548(19) 0.9122(5) 0.0392(14) Uani d 1 . .
    N N6 1.0494(5) 0.4218(2) 0.8367(6) 0.0471(16) Uani d 1 . .
    C C1 0.7875(5) 0.46663(19) 0.5401(5) 0.0266(13) Uani d 1 . .
    C C2 0.7354(5) 0.42832(19) 0.4989(5) 0.0265(13) Uani d 1 . .
    C C3 0.7276(5) 0.3944(2) 0.5786(5) 0.0268(13) Uani d 1 . .
    C C4 0.7670(5) 0.3987(2) 0.7000(5) 0.0275(13) Uani d 1 . .
    C C5 0.8109(5) 0.4377(2) 0.7412(5) 0.0291(14) Uani d 1 . .
    C C6 0.8262(5) 0.4718(2) 0.6611(6) 0.0290(14) Uani d 1 . .
    C C7 0.8034(5) 0.5025(2) 0.4525(6) 0.0298(14) Uani d 1 . .
    H H7E 0.7304 0.5047 0.3985 0.036 Uiso calc 1 . .
    H H7F 0.8122 0.5294 0.4975 0.036 Uiso calc 1 . .
    C C8 1.0981(6) 0.4895(2) 0.3517(6) 0.0357(16) Uani d 1 . .
    H H8 1.1813 0.4833 0.3646 0.043 Uiso calc 1 . .
    C C9 1.0454(6) 0.5055(2) 0.2423(6) 0.0321(15) Uani d 1 . .
    C C10 1.0879(6) 0.5153(2) 0.1284(6) 0.0385(16) Uani d 1 . .
    C C11 1.0028(7) 0.5307(2) 0.0453(6) 0.0434(18) Uani d 1 . .
    H H11 1.0279 0.5381 -0.0321 0.052 Uiso calc 1 . .
    C C12 0.8803(7) 0.5360(2) 0.0698(6) 0.0402(17) Uani d 1 . .
    H H12 0.8261 0.5468 0.0090 0.048 Uiso calc 1 . .
    C C13 0.8378(6) 0.5256(2) 0.1802(6) 0.0351(15) Uani d 1 . .
    H H13 0.7555 0.5289 0.1972 0.042 Uiso calc 1 . .
    C C14 0.9221(6) 0.5102(2) 0.2652(5) 0.0300(14) Uani d 1 . .
    C C15 0.6879(5) 0.4241(2) 0.3692(5) 0.0339(15) Uani d 1 . .
    H H15A 0.7032 0.3951 0.3405 0.041 Uiso calc 1 . .
    H H15B 0.7316 0.4441 0.3185 0.041 Uiso calc 1 . .
    C C16 0.5531(6) 0.4335(3) 0.3563(6) 0.0441(18) Uani d 1 . .
    H H16A 0.5265 0.4323 0.2713 0.066 Uiso calc 1 . .
    H H16B 0.5373 0.4617 0.3882 0.066 Uiso calc 1 . .
    H H16C 0.5090 0.4123 0.4010 0.066 Uiso calc 1 . .
    C C17 0.6785(5) 0.35214(19) 0.5355(6) 0.0297(14) Uani d 1 . .
    H H17A 0.6274 0.3400 0.5971 0.036 Uiso calc 1 . .
    H H17B 0.6276 0.3563 0.4612 0.036 Uiso calc 1 . .
    C C18 0.9527(5) 0.3017(2) 0.4662(5) 0.0315(14) Uani d 1 . .
    H H18 1.0343 0.3017 0.4446 0.038 Uiso calc 1 . .
    C C19 0.8845(5) 0.2646(2) 0.4851(5) 0.0273(13) Uani d 1 . .
    C C20 0.9092(5) 0.2207(2) 0.4841(5) 0.0282(14) Uani d 1 . .
    C C21 0.8169(5) 0.1942(2) 0.5128(6) 0.0341(15) Uani d 1 . .
    H H21 0.8305 0.1645 0.5138 0.041 Uiso calc 1 . .
    C C22 0.7016(6) 0.2098(2) 0.5411(6) 0.0342(15) Uani d 1 . .
    H H22 0.6405 0.1901 0.5596 0.041 Uiso calc 1 . .
    C C23 0.6761(5) 0.2522(2) 0.5422(6) 0.0314(14) Uani d 1 . .
    H H23 0.5991 0.2626 0.5609 0.038 Uiso calc 1 . .
    C C24 0.7701(5) 0.2794(2) 0.5144(5) 0.0263(13) Uani d 1 . .
    C C25 0.7677(6) 0.3604(2) 0.7833(6) 0.0351(15) Uani d 1 . .
    H H25A 0.8347 0.3638 0.8442 0.042 Uiso calc 1 . .
    H H25B 0.7846 0.3349 0.7356 0.042 Uiso calc 1 . .
    C C26 0.6512(6) 0.3529(3) 0.8488(6) 0.0439(18) Uani d 1 . .
    H H26A 0.5832 0.3508 0.7899 0.066 Uiso calc 1 . .
    H H26B 0.6380 0.3765 0.9035 0.066 Uiso calc 1 . .
    H H26C 0.6582 0.3265 0.8947 0.066 Uiso calc 1 . .
    C C27 0.8407(6) 0.4431(2) 0.8731(6) 0.0383(16) Uani d 1 . .
    H H27A 0.8403 0.4737 0.8926 0.046 Uiso calc 1 . .
    H H27B 0.7770 0.4294 0.9186 0.046 Uiso calc 1 . .
    C C28 1.1413(6) 0.4071(3) 0.9048(8) 0.052(2) Uani d 1 . .
    H H28 1.2185 0.4010 0.8765 0.062 Uiso calc 1 . .
    C C29 1.1087(7) 0.4017(2) 1.0265(7) 0.0446(18) Uani d 1 . .
    C C30 1.1714(7) 0.3876(2) 1.1362(8) 0.051(2) Uani d 1 . .
    C C31 1.1012(7) 0.3872(3) 1.2350(7) 0.0505(19) Uani d 1 . .
    H H31 1.1390 0.3792 1.3098 0.061 Uiso calc 1 . .
    C C32 0.9806(8) 0.3976(3) 1.2336(7) 0.056(2) Uani d 1 . .
    H H32 0.9379 0.3948 1.3049 0.067 Uiso calc 1 . .
    C C33 0.9214(7) 0.4118(2) 1.1306(6) 0.0485(19) Uani d 1 . .
    H H33 0.8392 0.4200 1.1290 0.058 Uiso calc 1 . .
    C C34 0.9888(7) 0.4136(2) 1.0285(6) 0.0396(17) Uani d 1 . .
    C C35 0.8893(6) 0.5120(2) 0.7032(6) 0.0344(15) Uani d 1 . .
    H H35A 0.9403 0.5223 0.6389 0.041 Uiso calc 1 . .
    H H35B 0.9429 0.5054 0.7742 0.041 Uiso calc 1 . .
    C C36 0.8030(6) 0.5476(2) 0.7363(6) 0.0415(17) Uani d 1 . .
    H H36A 0.8495 0.5726 0.7624 0.062 Uiso calc 1 . .
    H H36B 0.7536 0.5380 0.8015 0.062 Uiso calc 1 . .
    H H36C 0.7508 0.5548 0.6661 0.062 Uiso calc 1 . .
    C C37 1.2173(6) 0.5090(3) 0.1021(7) 0.049(2) Uani d 1 . .
    H H37A 1.2309 0.5185 0.0202 0.074 Uiso calc 1 . .
    H H37B 1.2376 0.4789 0.1095 0.074 Uiso calc 1 . .
    H H37C 1.2683 0.5253 0.1592 0.074 Uiso calc 1 . .
    C C38 1.0334(6) 0.2056(2) 0.4556(6) 0.0400(17) Uani d 1 . .
    H H38A 1.0337 0.1746 0.4501 0.060 Uiso calc 1 . .
    H H38B 1.0915 0.2147 0.5192 0.060 Uiso calc 1 . .
    H H38C 1.0557 0.2177 0.3788 0.060 Uiso calc 1 . .
    C C39 1.2989(7) 0.3748(3) 1.1338(9) 0.069(3) Uani d 1 . .
    H H39A 1.3078 0.3531 1.0721 0.104 Uiso calc 1 . .
    H H39B 1.3255 0.3634 1.2123 0.104 Uiso calc 1 . .
    H H39C 1.3481 0.3995 1.1153 0.104 Uiso calc 1 . .
    P P1 0.32584(14) 0.32786(6) 0.55803(18) 0.0391(4) Uani d 1 . .
    F F1 0.4117(4) 0.36199(16) 0.6156(5) 0.0707(15) Uani d 1 . .
    F F2 0.2398(4) 0.2950(3) 0.4939(9) 0.160(4) Uani d 1 . .
    F F3 0.2545(5) 0.3639(2) 0.4858(4) 0.102(2) Uani d 1 . .
    F F4 0.3958(5) 0.2928(2) 0.6297(6) 0.105(2) Uani d 1 . .
    F F5 0.2338(4) 0.33518(17) 0.6590(5) 0.0798(17) Uani d 1 . .
    F F6 0.4149(4) 0.32195(18) 0.4524(4) 0.0685(15) Uani d 1 . .
    N N7 0.0426(5) 0.4071(2) 0.5778(6) 0.0366(13) Uani d 1 . .
    H H7A 0.039(8) 0.4325(17) 0.539(8) 0.10(4) Uiso d 1 . .
    H H7B -0.018(6) 0.389(2) 0.554(8) 0.08(3) Uiso d 1 . .
    H H7C 0.041(7) 0.413(3) 0.658(3) 0.08(3) Uiso d 1 . .
    H H7D 0.116(4) 0.396(2) 0.562(7) 0.06(2) Uiso d 1 . .
    N N1A 0.6736(4) 0.74922(16) 0.8989(4) 0.0280(11) Uani d 1 . .
    N N2A 0.6283(4) 0.73648(18) 1.0056(5) 0.0324(12) Uani d 1 . .
    N N3A 0.4984(4) 0.57729(16) 0.7628(4) 0.0271(11) Uani d 1 . .
    N N4A 0.5334(4) 0.59050(16) 0.8767(4) 0.0299(12) Uani d 1 . .
    N N5A 0.1345(4) 0.68517(17) 0.9421(4) 0.0284(12) Uani d 1 . .
    N N6A 0.2162(4) 0.68319(18) 1.0390(5) 0.0334(13) Uani d 1 . .
    C C1A 0.4987(5) 0.72111(19) 0.7775(5) 0.0251(13) Uani d 1 . .
    C C2A 0.5286(5) 0.68253(19) 0.7258(5) 0.0255(13) Uani d 1 . .
    C C3A 0.4406(5) 0.65035(19) 0.7139(5) 0.0250(13) Uani d 1 . .
    C C4A 0.3227(5) 0.6572(2) 0.7494(5) 0.0269(13) Uani d 1 . .
    C C5A 0.2945(5) 0.6967(2) 0.7980(5) 0.0264(13) Uani d 1 . .
    C C6A 0.3817(5) 0.72862(19) 0.8166(5) 0.0263(13) Uani d 1 . .
    C C7A 0.5933(5) 0.7559(2) 0.7927(5) 0.0294(14) Uani d 1 . .
    H H7AE 0.6417 0.7568 0.7205 0.035 Uiso calc 1 . .
    H H7AF 0.5525 0.7836 0.7996 0.035 Uiso calc 1 . .
    C C8A 0.7164(5) 0.7422(2) 1.0901(6) 0.0326(15) Uani d 1 . .
    H H8A 0.7096 0.7357 1.1727 0.039 Uiso calc 1 . .
    C C9A 0.8212(5) 0.7593(2) 1.0407(6) 0.0296(14) Uani d 1 . .
    C C10A 0.9367(5) 0.7707(2) 1.0880(6) 0.0331(15) Uani d 1 . .
    C C11A 1.0136(6) 0.7872(2) 1.0064(6) 0.0372(16) Uani d 1 . .
    H H11A 1.0926 0.7950 1.0340 0.045 Uiso calc 1 . .
    C C12A 0.9802(5) 0.7930(2) 0.8837(6) 0.0364(16) Uani d 1 . .
    H H12A 1.0360 0.8054 0.8323 0.044 Uiso calc 1 . .
    C C13A 0.8678(5) 0.7810(2) 0.8369(6) 0.0333(15) Uani d 1 . .
    H H13A 0.8457 0.7843 0.7541 0.040 Uiso calc 1 . .
    C C14A 0.7891(5) 0.7640(2) 0.9170(5) 0.0269(13) Uani d 1 . .
    C C15A 0.6532(5) 0.6762(2) 0.6767(6) 0.0338(15) Uani d 1 . .
    H H15C 0.6806 0.6468 0.6932 0.041 Uiso calc 1 . .
    H H15D 0.7111 0.6958 0.7178 0.041 Uiso calc 1 . .
    C C16A 0.6503(6) 0.6844(3) 0.5414(6) 0.0411(17) Uani d 1 . .
    H H16D 0.7284 0.6769 0.5102 0.062 Uiso calc 1 . .
    H H16E 0.6335 0.7144 0.5258 0.062 Uiso calc 1 . .
    H H16F 0.5872 0.6670 0.5016 0.062 Uiso calc 1 . .
    C C17A 0.4759(6) 0.6079(2) 0.6649(5) 0.0311(14) Uani d 1 . .
    H H17C 0.4106 0.5972 0.6094 0.037 Uiso calc 1 . .
    H H17D 0.5494 0.6111 0.6191 0.037 Uiso calc 1 . .
    C C18A 0.5432(5) 0.5556(2) 0.9440(6) 0.0329(15) Uani d 1 . .
    H H18A 0.5667 0.5552 1.0270 0.040 Uiso calc 1 . .
    C C19A 0.5136(5) 0.5190(2) 0.8743(6) 0.0298(14) Uani d 1 . .
    C C20A 0.5069(6) 0.4752(2) 0.8989(6) 0.0347(15) Uani d 1 . .
    C C21A 0.4720(6) 0.4496(2) 0.8037(6) 0.0426(17) Uani d 1 . .
    H H21A 0.4657 0.4199 0.8170 0.051 Uiso calc 1 . .
    C C22A 0.4449(6) 0.4654(2) 0.6864(6) 0.0407(17) Uani d 1 . .
    H H22A 0.4213 0.4462 0.6241 0.049 Uiso calc 1 . .
    C C23A 0.4521(6) 0.5079(2) 0.6607(6) 0.0365(16) Uani d 1 . .
    H H23A 0.4353 0.5187 0.5821 0.044 Uiso calc 1 . .
    C C24A 0.4857(5) 0.5345(2) 0.7572(5) 0.0275(13) Uani d 1 . .
    C C25A 0.2276(6) 0.6230(2) 0.7317(6) 0.0366(16) Uani d 1 . .
    H H25C 0.2454 0.6064 0.6594 0.044 Uiso calc 1 . .
    H H25D 0.1485 0.6369 0.7160 0.044 Uiso calc 1 . .
    C C26A 0.2175(6) 0.5923(2) 0.8377(6) 0.0375(16) Uani d 1 . .
    H H26D 0.1556 0.5711 0.8177 0.056 Uiso calc 1 . .
    H H26E 0.1956 0.6082 0.9090 0.056 Uiso calc 1 . .
    H H26F 0.2950 0.5782 0.8539 0.056 Uiso calc 1 . .
    C C27A 0.1663(5) 0.7057(2) 0.8315(6) 0.0342(15) Uani d 1 . .
    H H27C 0.1557 0.7366 0.8401 0.041 Uiso calc 1 . .
    H H27D 0.1103 0.6960 0.7655 0.041 Uiso calc 1 . .
    C C28A 0.1567(5) 0.6664(2) 1.1291(6) 0.0334(15) Uani d 1 . .
    H H28A 0.1915 0.6607 1.2069 0.040 Uiso calc 1 . .
    C C29A 0.0342(5) 0.6583(2) 1.0929(5) 0.0270(13) Uani d 1 . .
    C C30A -0.0658(5) 0.6416(2) 1.1511(6) 0.0313(14) Uani d 1 . .
    C C31A -0.1721(6) 0.6383(2) 1.0830(6) 0.0344(15) Uani d 1 . .
    H H31A -0.2416 0.6279 1.1195 0.041 Uiso calc 1 . .
    C C32A -0.1808(5) 0.6499(2) 0.9607(6) 0.0350(15) Uani d 1 . .
    H H32A -0.2555 0.6463 0.9169 0.042 Uiso calc 1 . .
    C C33A -0.0843(5) 0.6662(2) 0.9025(6) 0.0314(14) Uani d 1 . .
    H H33A -0.0905 0.6740 0.8202 0.038 Uiso calc 1 . .
    C C34A 0.0241(5) 0.67062(19) 0.9726(5) 0.0265(14) Uani d 1 . .
    C C35A 0.3533(6) 0.7695(2) 0.8800(6) 0.0323(14) Uani d 1 . .
    H H35C 0.4262 0.7792 0.9266 0.039 Uiso calc 1 . .
    H H35D 0.2900 0.7640 0.9375 0.039 Uiso calc 1 . .
    C C36A 0.3105(6) 0.8051(2) 0.7941(6) 0.0374(16) Uani d 1 . .
    H H36D 0.3742 0.8118 0.7395 0.056 Uiso calc 1 . .
    H H36E 0.2917 0.8304 0.8406 0.056 Uiso calc 1 . .
    H H36F 0.2383 0.7959 0.7475 0.056 Uiso calc 1 . .
    C C37A 0.9719(6) 0.7650(2) 1.2184(6) 0.0438(18) Uani d 1 . .
    H H37D 0.9614 0.7353 1.2407 0.066 Uiso calc 1 . .
    H H37E 0.9210 0.7829 1.2667 0.066 Uiso calc 1 . .
    H H37F 1.0564 0.7731 1.2329 0.066 Uiso calc 1 . .
    C C38A 0.5366(7) 0.4596(2) 1.0237(6) 0.0450(18) Uani d 1 . .
    H H38D 0.5299 0.4287 1.0256 0.067 Uiso calc 1 . .
    H H38E 0.4804 0.4720 1.0789 0.067 Uiso calc 1 . .
    H H38F 0.6190 0.4680 1.0482 0.067 Uiso calc 1 . .
    C C39A -0.0542(6) 0.6280(2) 1.2795(6) 0.0419(17) Uani d 1 . .
    H H39D -0.0008 0.6034 1.2870 0.063 Uiso calc 1 . .
    H H39E -0.1337 0.6205 1.3072 0.063 Uiso calc 1 . .
    H H39F -0.0204 0.6512 1.3286 0.063 Uiso calc 1 . .
    P P1A 0.48458(15) 0.58198(6) 0.30911(15) 0.0329(4) Uani d 1 . .
    F F1A 0.5815(3) 0.57382(14) 0.4164(3) 0.0486(11) Uani d 1 . .
    F F2A 0.3906(3) 0.59112(13) 0.1991(3) 0.0440(10) Uani d 1 . .
    F F3A 0.5780(4) 0.61227(17) 0.2465(4) 0.0660(14) Uani d 1 . .
    F F4A 0.3912(4) 0.55177(17) 0.3700(4) 0.0655(13) Uani d 1 . .
    F F5A 0.4331(4) 0.62081(14) 0.3796(4) 0.0568(12) Uani d 1 . .
    F F6A 0.5353(5) 0.54260(15) 0.2386(4) 0.0665(14) Uani d 1 . .
    N N7A 0.4738(5) 0.66284(19) 0.0331(5) 0.0311(12) Uani d 1 . .
    H H7AA 0.517(8) 0.686(2) 0.017(10) 0.11(4) Uiso d 1 . .
    H H7AB 0.488(7) 0.645(2) -0.029(5) 0.07(3) Uiso d 1 . .
    H H7AC 0.392(2) 0.668(3) 0.028(8) 0.07(3) Uiso d 1 . .
    H H7AD 0.491(6) 0.650(2) 0.104(4) 0.05(2) Uiso d 1 . .
loop_
    _atom_site_aniso_label
    _atom_site_aniso_U_11
    _atom_site_aniso_U_22
    _atom_site_aniso_U_33
    _atom_site_aniso_U_12
    _atom_site_aniso_U_13
    _atom_site_aniso_U_23
    N1 0.034(3) 0.032(3) 0.025(3) 0.002(2) 0.003(2) 0.006(2)
    N2 0.032(3) 0.039(3) 0.033(3) 0.005(2) 0.001(2) 0.002(3)
    N3 0.022(3) 0.025(3) 0.033(3) 0.002(2) 0.0044(19) -0.002(2)
    N4 0.024(3) 0.033(3) 0.032(3) 0.001(2) 0.004(2) 0.000(2)
    N5 0.049(4) 0.043(4) 0.025(3) -0.005(3) -0.004(2) 0.002(3)
    N6 0.038(3) 0.053(4) 0.049(4) -0.004(3) -0.011(3) 0.011(3)
    C1 0.028(3) 0.025(3) 0.027(3) 0.003(2) 0.003(2) 0.004(3)
    C2 0.029(3) 0.024(3) 0.026(3) 0.005(2) 0.003(2) 0.004(3)
    C3 0.025(3) 0.030(4) 0.027(3) 0.004(2) 0.004(2) 0.001(3)
    C4 0.032(3) 0.028(3) 0.024(3) 0.004(2) 0.004(2) 0.003(3)
    C5 0.035(4) 0.027(4) 0.024(3) 0.001(3) 0.001(2) 0.003(3)
    C6 0.032(3) 0.025(3) 0.030(4) 0.003(3) 0.003(2) 0.000(3)
    C7 0.031(3) 0.031(4) 0.029(4) 0.002(3) 0.009(3) 0.003(3)
    C8 0.035(4) 0.038(4) 0.034(4) -0.003(3) 0.006(3) -0.001(3)
    C9 0.040(4) 0.029(4) 0.028(4) -0.007(3) 0.009(3) 0.000(3)
    C10 0.046(4) 0.036(4) 0.035(4) -0.016(3) 0.013(3) -0.004(3)
    C11 0.066(5) 0.039(4) 0.026(4) -0.017(3) 0.007(3) 0.001(3)
    C12 0.063(5) 0.030(4) 0.028(4) -0.006(3) 0.000(3) 0.002(3)
    C13 0.046(4) 0.028(4) 0.031(4) -0.006(3) -0.002(3) 0.003(3)
    C14 0.042(4) 0.025(3) 0.023(3) -0.002(3) 0.005(3) 0.001(3)
    C15 0.044(4) 0.035(4) 0.023(3) -0.001(3) -0.001(3) 0.003(3)
    C16 0.048(4) 0.052(5) 0.031(4) 0.001(3) -0.010(3) 0.006(3)
    C17 0.027(3) 0.027(3) 0.035(4) 0.004(2) 0.003(2) 0.000(3)
    C18 0.031(3) 0.033(4) 0.031(3) 0.002(3) 0.003(2) 0.001(3)
    C19 0.025(3) 0.030(4) 0.027(3) 0.000(2) 0.001(2) -0.002(3)
    C20 0.028(3) 0.033(4) 0.024(3) 0.006(3) -0.003(2) -0.003(3)
    C21 0.036(4) 0.030(4) 0.035(4) 0.001(3) -0.004(3) -0.003(3)
    C22 0.035(4) 0.028(4) 0.039(4) -0.005(3) -0.001(3) 0.002(3)
    C23 0.026(3) 0.034(4) 0.035(4) -0.004(3) 0.002(2) 0.003(3)
    C24 0.024(3) 0.027(3) 0.027(3) -0.002(2) 0.000(2) 0.000(3)
    C25 0.041(4) 0.031(4) 0.033(4) 0.004(3) 0.000(3) 0.003(3)
    C26 0.045(4) 0.049(5) 0.039(4) 0.001(3) 0.009(3) 0.013(3)
    C27 0.051(4) 0.042(4) 0.022(3) 0.004(3) 0.000(3) 0.004(3)
    C28 0.033(4) 0.056(5) 0.065(6) -0.005(3) -0.012(3) 0.012(4)
    C29 0.058(5) 0.034(4) 0.041(5) -0.013(3) -0.013(3) 0.006(3)
    C30 0.062(5) 0.025(4) 0.064(6) -0.009(3) -0.021(4) 0.001(4)
    C31 0.069(5) 0.044(5) 0.037(5) -0.008(4) -0.010(4) -0.001(4)
    C32 0.085(6) 0.040(5) 0.042(5) -0.004(4) -0.006(4) 0.008(4)
    C33 0.072(5) 0.041(4) 0.032(4) -0.001(4) -0.002(3) -0.001(3)
    C34 0.060(5) 0.032(4) 0.026(4) -0.007(3) -0.010(3) 0.000(3)
    C35 0.043(4) 0.031(4) 0.030(4) 0.002(3) 0.001(3) -0.002(3)
    C36 0.050(4) 0.035(4) 0.040(4) 0.002(3) 0.009(3) -0.006(3)
    C37 0.055(5) 0.048(5) 0.047(5) -0.015(4) 0.025(3) -0.007(4)
    C38 0.038(4) 0.038(4) 0.044(4) 0.009(3) -0.001(3) -0.003(3)
    C39 0.059(6) 0.054(6) 0.093(7) -0.017(4) -0.023(5) 0.024(5)
    P1 0.0251(9) 0.0406(11) 0.0514(12) 0.0037(8) -0.0008(7) -0.0073(9)
    F1 0.042(2) 0.069(3) 0.101(4) -0.007(2) 0.002(2) -0.046(3)
    F2 0.028(3) 0.140(6) 0.314(11) -0.021(3) 0.010(4) -0.149(7)
    F3 0.107(4) 0.153(6) 0.046(3) 0.092(4) -0.006(3) 0.009(3)
    F4 0.106(4) 0.079(4) 0.134(5) 0.058(4) 0.043(4) 0.052(4)
    F5 0.065(3) 0.074(4) 0.105(4) 0.016(3) 0.055(3) 0.016(3)
    F6 0.050(3) 0.103(4) 0.053(3) 0.019(3) 0.012(2) -0.029(3)
    N7 0.031(3) 0.033(4) 0.045(4) 0.005(3) -0.001(3) 0.002(3)
    N1A 0.030(3) 0.031(3) 0.022(3) -0.007(2) -0.001(2) 0.003(2)
    N2A 0.032(3) 0.039(3) 0.026(3) -0.004(2) 0.000(2) 0.002(2)
    N3A 0.036(3) 0.022(3) 0.023(3) 0.001(2) 0.000(2) 0.000(2)
    N4A 0.041(3) 0.029(3) 0.020(3) -0.001(2) 0.001(2) 0.002(2)
    N5A 0.027(3) 0.039(3) 0.019(3) -0.003(2) 0.004(2) 0.002(2)
    N6A 0.030(3) 0.044(3) 0.025(3) -0.003(2) -0.003(2) 0.002(3)
    C1A 0.026(3) 0.026(3) 0.023(3) -0.001(2) -0.001(2) 0.005(3)
    C2A 0.023(3) 0.027(3) 0.027(3) -0.001(2) 0.001(2) 0.000(3)
    C3A 0.031(3) 0.021(3) 0.023(3) -0.001(2) 0.000(2) 0.001(3)
    C4A 0.028(3) 0.029(4) 0.023(3) -0.003(2) -0.001(2) 0.004(3)
    C5A 0.023(3) 0.030(3) 0.027(3) -0.001(2) 0.000(2) 0.003(3)
    C6A 0.026(3) 0.026(3) 0.026(3) 0.003(2) -0.002(2) 0.001(3)
    C7A 0.031(3) 0.030(4) 0.027(3) -0.005(3) -0.005(2) 0.004(3)
    C8A 0.032(3) 0.040(4) 0.026(3) -0.002(3) -0.002(3) -0.002(3)
    C9A 0.023(3) 0.030(4) 0.036(4) 0.000(2) 0.000(2) -0.005(3)
    C10A 0.029(3) 0.028(4) 0.041(4) 0.003(3) -0.007(3) -0.008(3)
    C11A 0.028(3) 0.033(4) 0.050(4) 0.000(3) 0.000(3) -0.009(3)
    C12A 0.028(3) 0.032(4) 0.050(4) -0.001(3) 0.006(3) -0.002(3)
    C13A 0.027(3) 0.030(4) 0.043(4) 0.000(3) 0.003(3) -0.001(3)
    C14A 0.024(3) 0.026(3) 0.030(3) -0.002(2) -0.001(2) 0.000(3)
    C15A 0.026(3) 0.042(4) 0.034(4) 0.001(3) 0.004(2) -0.007(3)
    C16A 0.036(4) 0.057(5) 0.032(4) -0.008(3) 0.011(3) 0.001(3)
    C17A 0.047(4) 0.025(3) 0.021(3) 0.005(3) 0.001(3) 0.004(3)
    C18A 0.035(4) 0.036(4) 0.027(4) 0.003(3) 0.000(3) 0.002(3)
    C19A 0.037(4) 0.026(3) 0.027(3) 0.003(3) 0.005(2) 0.002(3)
    C20A 0.042(4) 0.030(4) 0.033(4) 0.004(3) 0.006(3) 0.004(3)
    C21A 0.059(5) 0.028(4) 0.042(4) 0.000(3) 0.008(3) 0.003(3)
    C22A 0.057(5) 0.028(4) 0.037(4) 0.000(3) 0.006(3) -0.005(3)
    C23A 0.048(4) 0.029(4) 0.033(4) -0.001(3) 0.004(3) -0.007(3)
    C24A 0.034(3) 0.023(3) 0.026(3) 0.002(2) 0.002(2) 0.000(3)
    C25A 0.041(4) 0.036(4) 0.033(4) -0.013(3) 0.003(3) 0.000(3)
    C26A 0.041(4) 0.030(4) 0.042(4) -0.005(3) 0.009(3) 0.007(3)
    C27A 0.026(3) 0.047(4) 0.031(4) -0.001(3) 0.005(3) 0.007(3)
    C28A 0.034(4) 0.042(4) 0.025(3) -0.003(3) 0.004(3) 0.001(3)
    C29A 0.026(3) 0.028(4) 0.027(3) -0.001(2) 0.002(2) -0.002(3)
    C30A 0.035(4) 0.026(3) 0.034(4) -0.001(3) 0.006(3) 0.000(3)
    C31A 0.033(4) 0.034(4) 0.037(4) -0.003(3) 0.007(3) 0.002(3)
    C32A 0.028(3) 0.036(4) 0.041(4) -0.001(3) 0.001(3) -0.004(3)
    C33A 0.029(3) 0.033(4) 0.032(4) 0.001(3) 0.002(2) -0.003(3)
    C34A 0.021(3) 0.028(4) 0.030(4) 0.000(2) 0.002(2) -0.004(3)
    C35A 0.041(4) 0.028(4) 0.028(3) 0.002(3) -0.001(3) -0.002(3)
    C36A 0.044(4) 0.027(4) 0.041(4) 0.008(3) 0.001(3) 0.001(3)
    C37A 0.040(4) 0.049(5) 0.041(4) 0.003(3) -0.012(3) -0.015(4)
    C38A 0.067(5) 0.031(4) 0.038(4) 0.004(3) 0.009(3) 0.007(3)
    C39A 0.047(4) 0.044(4) 0.035(4) -0.009(3) 0.010(3) 0.002(3)
    P1A 0.0428(10) 0.0310(9) 0.0249(9) 0.0032(7) 0.0031(7) 0.0004(7)
    F1A 0.054(2) 0.060(3) 0.031(2) 0.019(2) -0.0057(16) 0.000(2)
    F2A 0.054(2) 0.042(3) 0.034(2) -0.0029(18) -0.0120(17) 0.0061(18)
    F3A 0.050(3) 0.086(4) 0.061(3) -0.022(2) 0.000(2) 0.032(3)
    F4A 0.075(3) 0.069(3) 0.053(3) -0.024(3) 0.007(2) 0.024(3)
    F5A 0.070(3) 0.046(3) 0.054(3) 0.026(2) -0.005(2) -0.019(2)
    F6A 0.107(4) 0.055(3) 0.037(3) 0.033(3) 0.001(2) -0.013(2)
    N7A 0.034(3) 0.032(3) 0.027(3) 0.000(2) 0.002(2) 0.004(3)
_geom_special_details
;
 All esds (except the esd in the dihedral angle between two l.s. planes)
 are estimated using the full covariance matrix.  The cell esds are taken
 into account individually in the estimation of esds in distances, angles
 and torsion angles; correlations between esds in cell parameters are only
 used when they are defined by crystal symmetry.  An approximate (isotropic)
 treatment of cell esds is used for estimating esds involving l.s. planes.
;
loop_
    _geom_bond_atom_site_label_1
    _geom_bond_atom_site_label_2
    _geom_bond_site_symmetry_2
    _geom_bond_distance
    _geom_bond_publ_flag
    N1 C14 . 1.369(8) ?
    N1 N2 . 1.370(7) ?
    N1 C7 . 1.465(7) ?
    N2 C8 . 1.336(8) ?
    N3 C24 . 1.367(8) ?
    N3 N4 . 1.377(7) ?
    N3 C17 . 1.461(7) ?
    N4 C18 . 1.337(8) ?
    N5 N6 . 1.375(8) ?
    N5 C34 . 1.383(8) ?
    N5 C27 . 1.445(8) ?
    N6 C28 . 1.327(9) ?
    C1 C6 . 1.407(8) ?
    C1 C2 . 1.410(9) ?
    C1 C7 . 1.513(8) ?
    C2 C3 . 1.398(8) ?
    C2 C15 . 1.521(8) ?
    C3 C4 . 1.409(8) ?
    C3 C17 . 1.512(9) ?
    C4 C5 . 1.396(9) ?
    C4 C25 . 1.524(9) ?
    C5 C6 . 1.414(9) ?
    C5 C27 . 1.503(9) ?
    C6 C35 . 1.516(9) ?
    C7 H7E . 0.9900 ?
    C7 H7F . 0.9900 ?
    C8 C9 . 1.422(9) ?
    C8 H8 . 0.9500 ?
    C9 C10 . 1.412(9) ?
    C9 C14 . 1.415(9) ?
    C10 C11 . 1.380(10) ?
    C10 C37 . 1.497(10) ?
    C11 C12 . 1.412(10) ?
    C11 H11 . 0.9500 ?
    C12 C13 . 1.379(9) ?
    C12 H12 . 0.9500 ?
    C13 C14 . 1.390(9) ?
    C13 H13 . 0.9500 ?
    C15 C16 . 1.529(9) ?
    C15 H15A . 0.9900 ?
    C15 H15B . 0.9900 ?
    C16 H16A . 0.9800 ?
    C16 H16B . 0.9800 ?
    C16 H16C . 0.9800 ?
    C17 H17A . 0.9900 ?
    C17 H17B . 0.9900 ?
    C18 C19 . 1.416(9) ?
    C18 H18 . 0.9500 ?
    C19 C24 . 1.409(8) ?
    C19 C20 . 1.415(9) ?
    C20 C21 . 1.373(9) ?
    C20 C38 . 1.511(8) ?
    C21 C22 . 1.423(9) ?
    C21 H21 . 0.9500 ?
    C22 C23 . 1.371(9) ?
    C22 H22 . 0.9500 ?
    C23 C24 . 1.398(8) ?
    C23 H23 . 0.9500 ?
    C25 C26 . 1.536(9) ?
    C25 H25A . 0.9900 ?
    C25 H25B . 0.9900 ?
    C26 H26A . 0.9800 ?
    C26 H26B . 0.9800 ?
    C26 H26C . 0.9800 ?
    C27 H27A . 0.9900 ?
    C27 H27B . 0.9900 ?
    C28 C29 . 1.432(11) ?
    C28 H28 . 0.9500 ?
    C29 C34 . 1.387(10) ?
    C29 C30 . 1.449(10) ?
    C30 C31 . 1.381(12) ?
    C30 C39 . 1.477(11) ?
    C31 C32 . 1.381(11) ?
    C31 H31 . 0.9500 ?
    C32 C33 . 1.372(10) ?
    C32 H32 . 0.9500 ?
    C33 C34 . 1.395(11) ?
    C33 H33 . 0.9500 ?
    C35 C36 . 1.534(9) ?
    C35 H35A . 0.9900 ?
    C35 H35B . 0.9900 ?
    C36 H36A . 0.9800 ?
    C36 H36B . 0.9800 ?
    C36 H36C . 0.9800 ?
    C37 H37A . 0.9800 ?
    C37 H37B . 0.9800 ?
    C37 H37C . 0.9800 ?
    C38 H38A . 0.9800 ?
    C38 H38B . 0.9800 ?
    C38 H38C . 0.9800 ?
    C39 H39A . 0.9800 ?
    C39 H39B . 0.9800 ?
    C39 H39C . 0.9800 ?
    P1 F4 . 1.552(5) ?
    P1 F1 . 1.558(5) ?
    P1 F2 . 1.561(5) ?
    P1 F5 . 1.575(5) ?
    P1 F3 . 1.585(5) ?
    P1 F6 . 1.587(5) ?
    N7 H7A . 0.91(2) ?
    N7 H7B . 0.91(2) ?
    N7 H7C . 0.91(2) ?
    N7 H7D . 0.91(2) ?
    N1A C14A . 1.372(7) ?
    N1A N2A . 1.376(7) ?
    N1A C7A . 1.465(7) ?
    N2A C8A . 1.339(8) ?
    N3A C24A . 1.362(8) ?
    N3A N4A . 1.377(7) ?
    N3A C17A . 1.471(8) ?
    N4A C18A . 1.335(8) ?
    N5A C34A . 1.369(7) ?
    N5A N6A . 1.380(7) ?
    N5A C27A . 1.452(8) ?
    N6A C28A . 1.339(8) ?
    C1A C2A . 1.395(8) ?
    C1A C6A . 1.413(8) ?
    C1A C7A . 1.525(8) ?
    C2A C3A . 1.413(8) ?
    C2A C15A . 1.528(8) ?
    C3A C4A . 1.405(8) ?
    C3A C17A . 1.507(9) ?
    C4A C5A . 1.403(9) ?
    C4A C25A . 1.518(8) ?
    C5A C6A . 1.407(8) ?
    C5A C27A . 1.518(8) ?
    C6A C35A . 1.514(8) ?
    C7A H7AE . 0.9900 ?
    C7A H7AF . 0.9900 ?
    C8A C9A . 1.420(9) ?
    C8A H8A . 0.9500 ?
    C9A C10A . 1.411(8) ?
    C9A C14A . 1.417(9) ?
    C10A C11A . 1.382(10) ?
    C10A C37A . 1.499(9) ?
    C11A C12A . 1.413(9) ?
    C11A H11A . 0.9500 ?
    C12A C13A . 1.384(8) ?
    C12A H12A . 0.9500 ?
    C13A C14A . 1.390(9) ?
    C13A H13A . 0.9500 ?
    C15A C16A . 1.530(9) ?
    C15A H15C . 0.9900 ?
    C15A H15D . 0.9900 ?
    C16A H16D . 0.9800 ?
    C16A H16E . 0.9800 ?
    C16A H16F . 0.9800 ?
    C17A H17C . 0.9900 ?
    C17A H17D . 0.9900 ?
    C18A C19A . 1.423(9) ?
    C18A H18A . 0.9500 ?
    C19A C20A . 1.413(9) ?
    C19A C24A . 1.415(9) ?
    C20A C21A . 1.376(10) ?
    C20A C38A . 1.499(9) ?
    C21A C22A . 1.420(10) ?
    C21A H21A . 0.9500 ?
    C22A C23A . 1.376(10) ?
    C22A H22A . 0.9500 ?
    C23A C24A . 1.401(9) ?
    C23A H23A . 0.9500 ?
    C25A C26A . 1.537(9) ?
    C25A H25C . 0.9900 ?
    C25A H25D . 0.9900 ?
    C26A H26D . 0.9800 ?
    C26A H26E . 0.9800 ?
    C26A H26F . 0.9800 ?
    C27A H27C . 0.9900 ?
    C27A H27D . 0.9900 ?
    C28A C29A . 1.426(8) ?
    C28A H28A . 0.9500 ?
    C29A C34A . 1.397(8) ?
    C29A C30A . 1.417(8) ?
    C30A C31A . 1.378(9) ?
    C30A C39A . 1.496(9) ?
    C31A C32A . 1.412(9) ?
    C31A H31A . 0.9500 ?
    C32A C33A . 1.381(9) ?
    C32A H32A . 0.9500 ?
    C33A C34A . 1.413(8) ?
    C33A H33A . 0.9500 ?
    C35A C36A . 1.538(9) ?
    C35A H35C . 0.9900 ?
    C35A H35D . 0.9900 ?
    C36A H36D . 0.9800 ?
    C36A H36E . 0.9800 ?
    C36A H36F . 0.9800 ?
    C37A H37D . 0.9800 ?
    C37A H37E . 0.9800 ?
    C37A H37F . 0.9800 ?
    C38A H38D . 0.9800 ?
    C38A H38E . 0.9800 ?
    C38A H38F . 0.9800 ?
    C39A H39D . 0.9800 ?
    C39A H39E . 0.9800 ?
    C39A H39F . 0.9800 ?
    P1A F1A . 1.593(4) ?
    P1A F2A . 1.599(4) ?
    P1A F3A . 1.598(5) ?
    P1A F4A . 1.587(4) ?
    P1A F5A . 1.579(4) ?
    P1A F6A . 1.590(5) ?
    N7A H7AA . 0.91(2) ?
    N7A H7AB . 0.91(2) ?
    N7A H7AC . 0.92(2) ?
    N7A H7AD . 0.91(2) ?
loop_
    _geom_angle_atom_site_label_1
    _geom_angle_atom_site_label_2
    _geom_angle_atom_site_label_3
    _geom_angle_site_symmetry_1
    _geom_angle_site_symmetry_3
    _geom_angle
    _geom_angle_publ_flag
    C14 N1 N2 . . 111.6(5) ?
    C14 N1 C7 . . 127.0(5) ?
    N2 N1 C7 . . 120.0(5) ?
    C8 N2 N1 . . 105.8(5) ?
    C24 N3 N4 . . 111.6(5) ?
    C24 N3 C17 . . 126.9(5) ?
    N4 N3 C17 . . 121.5(5) ?
    C18 N4 N3 . . 105.6(5) ?
    N6 N5 C34 . . 112.1(6) ?
    N6 N5 C27 . . 122.3(5) ?
    C34 N5 C27 . . 125.4(6) ?
    C28 N6 N5 . . 105.3(6) ?
    C6 C1 C2 . . 121.0(5) ?
    C6 C1 C7 . . 119.6(5) ?
    C2 C1 C7 . . 119.4(5) ?
    C3 C2 C1 . . 119.1(5) ?
    C3 C2 C15 . . 120.6(6) ?
    C1 C2 C15 . . 120.2(5) ?
    C2 C3 C4 . . 120.8(6) ?
    C2 C3 C17 . . 120.4(5) ?
    C4 C3 C17 . . 118.8(5) ?
    C5 C4 C3 . . 119.3(5) ?
    C5 C4 C25 . . 120.6(5) ?
    C3 C4 C25 . . 120.1(5) ?
    C4 C5 C6 . . 121.0(6) ?
    C4 C5 C27 . . 118.7(6) ?
    C6 C5 C27 . . 120.3(6) ?
    C1 C6 C5 . . 118.5(6) ?
    C1 C6 C35 . . 120.7(6) ?
    C5 C6 C35 . . 120.7(5) ?
    N1 C7 C1 . . 112.3(5) ?
    N1 C7 H7E . . 109.1 ?
    C1 C7 H7E . . 109.1 ?
    N1 C7 H7F . . 109.1 ?
    C1 C7 H7F . . 109.1 ?
    H7E C7 H7F . . 107.9 ?
    N2 C8 C9 . . 111.6(6) ?
    N2 C8 H8 . . 124.2 ?
    C9 C8 H8 . . 124.2 ?
    C10 C9 C14 . . 120.6(6) ?
    C10 C9 C8 . . 135.2(6) ?
    C14 C9 C8 . . 104.2(5) ?
    C11 C10 C9 . . 115.6(6) ?
    C11 C10 C37 . . 123.4(6) ?
    C9 C10 C37 . . 120.9(6) ?
    C10 C11 C12 . . 123.3(6) ?
    C10 C11 H11 . . 118.4 ?
    C12 C11 H11 . . 118.4 ?
    C13 C12 C11 . . 121.3(6) ?
    C13 C12 H12 . . 119.3 ?
    C11 C12 H12 . . 119.3 ?
    C12 C13 C14 . . 116.3(6) ?
    C12 C13 H13 . . 121.8 ?
    C14 C13 H13 . . 121.8 ?
    N1 C14 C13 . . 130.5(6) ?
    N1 C14 C9 . . 106.8(5) ?
    C13 C14 C9 . . 122.8(6) ?
    C2 C15 C16 . . 111.5(5) ?
    C2 C15 H15A . . 109.3 ?
    C16 C15 H15A . . 109.3 ?
    C2 C15 H15B . . 109.3 ?
    C16 C15 H15B . . 109.3 ?
    H15A C15 H15B . . 108.0 ?
    C15 C16 H16A . . 109.5 ?
    C15 C16 H16B . . 109.5 ?
    H16A C16 H16B . . 109.5 ?
    C15 C16 H16C . . 109.5 ?
    H16A C16 H16C . . 109.5 ?
    H16B C16 H16C . . 109.5 ?
    N3 C17 C3 . . 111.3(5) ?
    N3 C17 H17A . . 109.4 ?
    C3 C17 H17A . . 109.4 ?
    N3 C17 H17B . . 109.4 ?
    C3 C17 H17B . . 109.4 ?
    H17A C17 H17B . . 108.0 ?
    N4 C18 C19 . . 111.4(5) ?
    N4 C18 H18 . . 124.3 ?
    C19 C18 H18 . . 124.3 ?
    C24 C19 C20 . . 120.3(5) ?
    C24 C19 C18 . . 104.9(5) ?
    C20 C19 C18 . . 134.8(6) ?
    C21 C20 C19 . . 116.6(5) ?
    C21 C20 C38 . . 124.0(6) ?
    C19 C20 C38 . . 119.4(6) ?
    C20 C21 C22 . . 122.3(6) ?
    C20 C21 H21 . . 118.9 ?
    C22 C21 H21 . . 118.9 ?
    C23 C22 C21 . . 121.9(6) ?
    C23 C22 H22 . . 119.0 ?
    C21 C22 H22 . . 119.0 ?
    C22 C23 C24 . . 116.1(6) ?
    C22 C23 H23 . . 121.9 ?
    C24 C23 H23 . . 121.9 ?
    N3 C24 C23 . . 130.7(5) ?
    N3 C24 C19 . . 106.5(5) ?
    C23 C24 C19 . . 122.8(6) ?
    C4 C25 C26 . . 115.7(5) ?
    C4 C25 H25A . . 108.4 ?
    C26 C25 H25A . . 108.4 ?
    C4 C25 H25B . . 108.4 ?
    C26 C25 H25B . . 108.4 ?
    H25A C25 H25B . . 107.4 ?
    C25 C26 H26A . . 109.5 ?
    C25 C26 H26B . . 109.5 ?
    H26A C26 H26B . . 109.5 ?
    C25 C26 H26C . . 109.5 ?
    H26A C26 H26C . . 109.5 ?
    H26B C26 H26C . . 109.5 ?
    N5 C27 C5 . . 113.7(5) ?
    N5 C27 H27A . . 108.8 ?
    C5 C27 H27A . . 108.8 ?
    N5 C27 H27B . . 108.8 ?
    C5 C27 H27B . . 108.8 ?
    H27A C27 H27B . . 107.7 ?
    N6 C28 C29 . . 111.2(7) ?
    N6 C28 H28 . . 124.4 ?
    C29 C28 H28 . . 124.4 ?
    C34 C29 C28 . . 105.7(6) ?
    C34 C29 C30 . . 119.6(7) ?
    C28 C29 C30 . . 134.7(8) ?
    C31 C30 C29 . . 114.2(7) ?
    C31 C30 C39 . . 126.3(7) ?
    C29 C30 C39 . . 119.5(8) ?
    C32 C31 C30 . . 125.1(7) ?
    C32 C31 H31 . . 117.5 ?
    C30 C31 H31 . . 117.5 ?
    C33 C32 C31 . . 121.0(8) ?
    C33 C32 H32 . . 119.5 ?
    C31 C32 H32 . . 119.5 ?
    C32 C33 C34 . . 116.3(8) ?
    C32 C33 H33 . . 121.9 ?
    C34 C33 H33 . . 121.9 ?
    N5 C34 C29 . . 105.7(6) ?
    N5 C34 C33 . . 130.4(7) ?
    C29 C34 C33 . . 123.8(6) ?
    C6 C35 C36 . . 113.7(5) ?
    C6 C35 H35A . . 108.8 ?
    C36 C35 H35A . . 108.8 ?
    C6 C35 H35B . . 108.8 ?
    C36 C35 H35B . . 108.8 ?
    H35A C35 H35B . . 107.7 ?
    C35 C36 H36A . . 109.5 ?
    C35 C36 H36B . . 109.5 ?
    H36A C36 H36B . . 109.5 ?
    C35 C36 H36C . . 109.5 ?
    H36A C36 H36C . . 109.5 ?
    H36B C36 H36C . . 109.5 ?
    C10 C37 H37A . . 109.5 ?
    C10 C37 H37B . . 109.5 ?
    H37A C37 H37B . . 109.5 ?
    C10 C37 H37C . . 109.5 ?
    H37A C37 H37C . . 109.5 ?
    H37B C37 H37C . . 109.5 ?
    C20 C38 H38A . . 109.5 ?
    C20 C38 H38B . . 109.5 ?
    H38A C38 H38B . . 109.5 ?
    C20 C38 H38C . . 109.5 ?
    H38A C38 H38C . . 109.5 ?
    H38B C38 H38C . . 109.5 ?
    C30 C39 H39A . . 109.5 ?
    C30 C39 H39B . . 109.5 ?
    H39A C39 H39B . . 109.5 ?
    C30 C39 H39C . . 109.5 ?
    H39A C39 H39C . . 109.5 ?
    H39B C39 H39C . . 109.5 ?
    F4 P1 F1 . . 89.9(4) ?
    F4 P1 F2 . . 92.5(5) ?
    F1 P1 F2 . . 176.9(5) ?
    F4 P1 F5 . . 93.6(3) ?
    F1 P1 F5 . . 90.6(3) ?
    F2 P1 F5 . . 91.1(4) ?
    F4 P1 F3 . . 179.5(4) ?
    F1 P1 F3 . . 89.7(4) ?
    F2 P1 F3 . . 87.9(5) ?
    F5 P1 F3 . . 86.0(3) ?
    F4 P1 F6 . . 89.0(3) ?
    F1 P1 F6 . . 89.7(3) ?
    F2 P1 F6 . . 88.5(4) ?
    F5 P1 F6 . . 177.3(3) ?
    F3 P1 F6 . . 91.3(3) ?
    H7C N7 H7A . . 106(9) ?
    H7C N7 H7D . . 109(7) ?
    H7A N7 H7D . . 106(8) ?
    H7C N7 H7B . . 111(8) ?
    H7A N7 H7B . . 113(8) ?
    H7D N7 H7B . . 111(8) ?
    C14A N1A N2A . . 110.6(4) ?
    C14A N1A C7A . . 126.9(5) ?
    N2A N1A C7A . . 120.5(5) ?
    C8A N2A N1A . . 106.4(5) ?
    C24A N3A N4A . . 111.5(5) ?
    C24A N3A C17A . . 127.3(5) ?
    N4A N3A C17A . . 121.1(5) ?
    C18A N4A N3A . . 106.3(5) ?
    C34A N5A N6A . . 110.8(5) ?
    C34A N5A C27A . . 128.2(5) ?
    N6A N5A C27A . . 120.5(5) ?
    C28A N6A N5A . . 106.0(5) ?
    C2A C1A C6A . . 121.1(5) ?
    C2A C1A C7A . . 119.9(5) ?
    C6A C1A C7A . . 119.1(5) ?
    C1A C2A C3A . . 119.3(5) ?
    C1A C2A C15A . . 120.1(5) ?
    C3A C2A C15A . . 120.5(5) ?
    C4A C3A C2A . . 120.9(5) ?
    C4A C3A C17A . . 120.2(5) ?
    C2A C3A C17A . . 118.9(5) ?
    C5A C4A C3A . . 118.4(5) ?
    C5A C4A C25A . . 121.0(5) ?
    C3A C4A C25A . . 120.5(6) ?
    C4A C5A C6A . . 121.9(5) ?
    C4A C5A C27A . . 119.4(5) ?
    C6A C5A C27A . . 118.7(6) ?
    C5A C6A C1A . . 118.3(6) ?
    C5A C6A C35A . . 121.4(5) ?
    C1A C6A C35A . . 120.3(5) ?
    N1A C7A C1A . . 112.2(5) ?
    N1A C7A H7AE . . 109.2 ?
    C1A C7A H7AE . . 109.2 ?
    N1A C7A H7AF . . 109.2 ?
    C1A C7A H7AF . . 109.2 ?
    H7AE C7A H7AF . . 107.9 ?
    N2A C8A C9A . . 111.5(6) ?
    N2A C8A H8A . . 124.3 ?
    C9A C8A H8A . . 124.3 ?
    C10A C9A C14A . . 121.3(6) ?
    C10A C9A C8A . . 134.5(6) ?
    C14A C9A C8A . . 104.1(5) ?
    C11A C10A C9A . . 115.6(6) ?
    C11A C10A C37A . . 122.9(6) ?
    C9A C10A C37A . . 121.5(6) ?
    C10A C11A C12A . . 123.0(6) ?
    C10A C11A H11A . . 118.5 ?
    C12A C11A H11A . . 118.5 ?
    C13A C12A C11A . . 121.4(6) ?
    C13A C12A H12A . . 119.3 ?
    C11A C12A H12A . . 119.3 ?
    C12A C13A C14A . . 116.7(6) ?
    C12A C13A H13A . . 121.7 ?
    C14A C13A H13A . . 121.7 ?
    N1A C14A C13A . . 130.7(6) ?
    N1A C14A C9A . . 107.4(5) ?
    C13A C14A C9A . . 122.0(5) ?
    C2A C15A C16A . . 110.8(5) ?
    C2A C15A H15C . . 109.5 ?
    C16A C15A H15C . . 109.5 ?
    C2A C15A H15D . . 109.5 ?
    C16A C15A H15D . . 109.5 ?
    H15C C15A H15D . . 108.1 ?
    C15A C16A H16D . . 109.5 ?
    C15A C16A H16E . . 109.5 ?
    H16D C16A H16E . . 109.5 ?
    C15A C16A H16F . . 109.5 ?
    H16D C16A H16F . . 109.5 ?
    H16E C16A H16F . . 109.5 ?
    N3A C17A C3A . . 110.7(5) ?
    N3A C17A H17C . . 109.5 ?
    C3A C17A H17C . . 109.5 ?
    N3A C17A H17D . . 109.5 ?
    C3A C17A H17D . . 109.5 ?
    H17C C17A H17D . . 108.1 ?
    N4A C18A C19A . . 110.7(5) ?
    N4A C18A H18A . . 124.6 ?
    C19A C18A H18A . . 124.6 ?
    C20A C19A C24A . . 120.4(6) ?
    C20A C19A C18A . . 134.7(6) ?
    C24A C19A C18A . . 104.9(5) ?
    C21A C20A C19A . . 116.2(6) ?
    C21A C20A C38A . . 124.5(6) ?
    C19A C20A C38A . . 119.3(6) ?
    C20A C21A C22A . . 122.9(7) ?
    C20A C21A H21A . . 118.6 ?
    C22A C21A H21A . . 118.6 ?
    C23A C22A C21A . . 121.7(7) ?
    C23A C22A H22A . . 119.2 ?
    C21A C22A H22A . . 119.2 ?
    C22A C23A C24A . . 116.0(6) ?
    C22A C23A H23A . . 122.0 ?
    C24A C23A H23A . . 122.0 ?
    N3A C24A C23A . . 130.7(6) ?
    N3A C24A C19A . . 106.5(5) ?
    C23A C24A C19A . . 122.8(6) ?
    C4A C25A C26A . . 115.1(5) ?
    C4A C25A H25C . . 108.5 ?
    C26A C25A H25C . . 108.5 ?
    C4A C25A H25D . . 108.5 ?
    C26A C25A H25D . . 108.5 ?
    H25C C25A H25D . . 107.5 ?
    C25A C26A H26D . . 109.5 ?
    C25A C26A H26E . . 109.5 ?
    H26D C26A H26E . . 109.5 ?
    C25A C26A H26F . . 109.5 ?
    H26D C26A H26F . . 109.5 ?
    H26E C26A H26F . . 109.5 ?
    N5A C27A C5A . . 113.3(5) ?
    N5A C27A H27C . . 108.9 ?
    C5A C27A H27C . . 108.9 ?
    N5A C27A H27D . . 108.9 ?
    C5A C27A H27D . . 108.9 ?
    H27C C27A H27D . . 107.7 ?
    N6A C28A C29A . . 111.0(5) ?
    N6A C28A H28A . . 124.5 ?
    C29A C28A H28A . . 124.5 ?
    C34A C29A C30A . . 121.0(5) ?
    C34A C29A C28A . . 104.7(5) ?
    C30A C29A C28A . . 134.3(6) ?
    C31A C30A C29A . . 116.6(6) ?
    C31A C30A C39A . . 122.6(6) ?
    C29A C30A C39A . . 120.8(5) ?
    C30A C31A C32A . . 122.0(6) ?
    C30A C31A H31A . . 119.0 ?
    C32A C31A H31A . . 119.0 ?
    C33A C32A C31A . . 122.2(6) ?
    C33A C32A H32A . . 118.9 ?
    C31A C32A H32A . . 118.9 ?
    C32A C33A C34A . . 116.0(6) ?
    C32A C33A H33A . . 122.0 ?
    C34A C33A H33A . . 122.0 ?
    N5A C34A C29A . . 107.5(5) ?
    N5A C34A C33A . . 130.4(6) ?
    C29A C34A C33A . . 122.1(5) ?
    C6A C35A C36A . . 113.5(5) ?
    C6A C35A H35C . . 108.9 ?
    C36A C35A H35C . . 108.9 ?
    C6A C35A H35D . . 108.9 ?
    C36A C35A H35D . . 108.9 ?
    H35C C35A H35D . . 107.7 ?
    C35A C36A H36D . . 109.5 ?
    C35A C36A H36E . . 109.5 ?
    H36D C36A H36E . . 109.5 ?
    C35A C36A H36F . . 109.5 ?
    H36D C36A H36F . . 109.5 ?
    H36E C36A H36F . . 109.5 ?
    C10A C37A H37D . . 109.5 ?
    C10A C37A H37E . . 109.5 ?
    H37D C37A H37E . . 109.5 ?
    C10A C37A H37F . . 109.5 ?
    H37D C37A H37F . . 109.5 ?
    H37E C37A H37F . . 109.5 ?
    C20A C38A H38D . . 109.5 ?
    C20A C38A H38E . . 109.5 ?
    H38D C38A H38E . . 109.5 ?
    C20A C38A H38F . . 109.5 ?
    H38D C38A H38F . . 109.5 ?
    H38E C38A H38F . . 109.5 ?
    C30A C39A H39D . . 109.5 ?
    C30A C39A H39E . . 109.5 ?
    H39D C39A H39E . . 109.5 ?
    C30A C39A H39F . . 109.5 ?
    H39D C39A H39F . . 109.5 ?
    H39E C39A H39F . . 109.5 ?
    F5A P1A F4A . . 89.6(3) ?
    F5A P1A F6A . . 179.4(3) ?
    F4A P1A F6A . . 89.8(3) ?
    F5A P1A F1A . . 90.0(2) ?
    F4A P1A F1A . . 90.8(3) ?
    F6A P1A F1A . . 90.1(2) ?
    F5A P1A F3A . . 90.7(3) ?
    F4A P1A F3A . . 179.4(3) ?
    F6A P1A F3A . . 89.9(3) ?
    F1A P1A F3A . . 89.7(2) ?
    F5A P1A F2A . . 90.1(2) ?
    F4A P1A F2A . . 91.1(2) ?
    F6A P1A F2A . . 89.8(2) ?
    F1A P1A F2A . . 178.0(3) ?
    F3A P1A F2A . . 88.4(2) ?
    H7AD N7A H7AA . . 117(8) ?
    H7AD N7A H7AB . . 109(7) ?
    H7AA N7A H7AB . . 104(8) ?
    H7AD N7A H7AC . . 108(7) ?
    H7AA N7A H7AC . . 112(9) ?
    H7AB N7A H7AC . . 105(7) ?
loop_
    _geom_torsion_atom_site_label_1
    _geom_torsion_atom_site_label_2
    _geom_torsion_atom_site_label_3
    _geom_torsion_atom_site_label_4
    _geom_torsion_site_symmetry_1
    _geom_torsion_site_symmetry_2
    _geom_torsion_site_symmetry_3
    _geom_torsion_site_symmetry_4
    _geom_torsion
    _geom_torsion_publ_flag
    C14 N1 N2 C8 . . . . -1.0(7) ?
    C7 N1 N2 C8 . . . . -168.1(6) ?
    C24 N3 N4 C18 . . . . 0.3(6) ?
    C17 N3 N4 C18 . . . . -179.5(5) ?
    C34 N5 N6 C28 . . . . 0.7(8) ?
    C27 N5 N6 C28 . . . . 176.0(6) ?
    C6 C1 C2 C3 . . . . -3.1(9) ?
    C7 C1 C2 C3 . . . . 176.2(5) ?
    C6 C1 C2 C15 . . . . 176.7(5) ?
    C7 C1 C2 C15 . . . . -4.0(8) ?
    C1 C2 C3 C4 . . . . 2.4(8) ?
    C15 C2 C3 C4 . . . . -177.4(5) ?
    C1 C2 C3 C17 . . . . -176.6(5) ?
    C15 C2 C3 C17 . . . . 3.7(8) ?
    C2 C3 C4 C5 . . . . 1.9(9) ?
    C17 C3 C4 C5 . . . . -179.1(5) ?
    C2 C3 C4 C25 . . . . -174.9(5) ?
    C17 C3 C4 C25 . . . . 4.1(8) ?
    C3 C4 C5 C6 . . . . -5.6(9) ?
    C25 C4 C5 C6 . . . . 171.2(5) ?
    C3 C4 C5 C27 . . . . 173.8(5) ?
    C25 C4 C5 C27 . . . . -9.4(9) ?
    C2 C1 C6 C5 . . . . -0.4(9) ?
    C7 C1 C6 C5 . . . . -179.7(5) ?
    C2 C1 C6 C35 . . . . 176.1(6) ?
    C7 C1 C6 C35 . . . . -3.2(8) ?
    C4 C5 C6 C1 . . . . 4.9(9) ?
    C27 C5 C6 C1 . . . . -174.6(5) ?
    C4 C5 C6 C35 . . . . -171.7(6) ?
    C27 C5 C6 C35 . . . . 8.9(9) ?
    C14 N1 C7 C1 . . . . 149.3(6) ?
    N2 N1 C7 C1 . . . . -45.7(8) ?
    C6 C1 C7 N1 . . . . 100.0(7) ?
    C2 C1 C7 N1 . . . . -79.2(7) ?
    N1 N2 C8 C9 . . . . 0.1(8) ?
    N2 C8 C9 C10 . . . . -177.5(7) ?
    N2 C8 C9 C14 . . . . 0.7(8) ?
    C14 C9 C10 C11 . . . . 2.0(10) ?
    C8 C9 C10 C11 . . . . -180.0(7) ?
    C14 C9 C10 C37 . . . . -177.8(6) ?
    C8 C9 C10 C37 . . . . 0.2(12) ?
    C9 C10 C11 C12 . . . . -0.9(10) ?
    C37 C10 C11 C12 . . . . 178.9(7) ?
    C10 C11 C12 C13 . . . . -0.3(11) ?
    C11 C12 C13 C14 . . . . 0.4(10) ?
    N2 N1 C14 C13 . . . . -179.2(6) ?
    C7 N1 C14 C13 . . . . -13.2(11) ?
    N2 N1 C14 C9 . . . . 1.4(7) ?
    C7 N1 C14 C9 . . . . 167.5(6) ?
    C12 C13 C14 N1 . . . . -178.5(7) ?
    C12 C13 C14 C9 . . . . 0.8(9) ?
    C10 C9 C14 N1 . . . . 177.3(6) ?
    C8 C9 C14 N1 . . . . -1.2(7) ?
    C10 C9 C14 C13 . . . . -2.1(10) ?
    C8 C9 C14 C13 . . . . 179.4(6) ?
    C3 C2 C15 C16 . . . . 85.0(7) ?
    C1 C2 C15 C16 . . . . -94.8(7) ?
    C24 N3 C17 C3 . . . . 154.5(6) ?
    N4 N3 C17 C3 . . . . -25.7(7) ?
    C2 C3 C17 N3 . . . . 98.7(6) ?
    C4 C3 C17 N3 . . . . -80.2(7) ?
    N3 N4 C18 C19 . . . . -0.3(7) ?
    N4 C18 C19 C24 . . . . 0.3(7) ?
    N4 C18 C19 C20 . . . . -177.3(6) ?
    C24 C19 C20 C21 . . . . 0.0(9) ?
    C18 C19 C20 C21 . . . . 177.2(7) ?
    C24 C19 C20 C38 . . . . -178.4(6) ?
    C18 C19 C20 C38 . . . . -1.2(11) ?
    C19 C20 C21 C22 . . . . 0.6(9) ?
    C38 C20 C21 C22 . . . . 179.0(6) ?
    C20 C21 C22 C23 . . . . -0.5(10) ?
    C21 C22 C23 C24 . . . . -0.2(9) ?
    N4 N3 C24 C23 . . . . 178.4(6) ?
    C17 N3 C24 C23 . . . . -1.9(11) ?
    N4 N3 C24 C19 . . . . -0.1(7) ?
    C17 N3 C24 C19 . . . . 179.6(5) ?
    C22 C23 C24 N3 . . . . -177.5(6) ?
    C22 C23 C24 C19 . . . . 0.8(9) ?
    C20 C19 C24 N3 . . . . 177.9(5) ?
    C18 C19 C24 N3 . . . . -0.1(6) ?
    C20 C19 C24 C23 . . . . -0.7(9) ?
    C18 C19 C24 C23 . . . . -178.7(6) ?
    C5 C4 C25 C26 . . . . 93.7(7) ?
    C3 C4 C25 C26 . . . . -89.6(7) ?
    N6 N5 C27 C5 . . . . 27.5(9) ?
    C34 N5 C27 C5 . . . . -157.8(6) ?
    C4 C5 C27 N5 . . . . 79.7(8) ?
    C6 C5 C27 N5 . . . . -100.9(7) ?
    N5 N6 C28 C29 . . . . -1.0(9) ?
    N6 C28 C29 C34 . . . . 0.9(9) ?
    N6 C28 C29 C30 . . . . -179.3(8) ?
    C34 C29 C30 C31 . . . . 0.3(10) ?
    C28 C29 C30 C31 . . . . -179.4(8) ?
    C34 C29 C30 C39 . . . . 179.7(7) ?
    C28 C29 C30 C39 . . . . 0.0(13) ?
    C29 C30 C31 C32 . . . . 2.4(12) ?
    C39 C30 C31 C32 . . . . -177.0(8) ?
    C30 C31 C32 C33 . . . . -3.9(13) ?
    C31 C32 C33 C34 . . . . 2.3(12) ?
    N6 N5 C34 C29 . . . . -0.1(8) ?
    C27 N5 C34 C29 . . . . -175.3(6) ?
    N6 N5 C34 C33 . . . . -178.5(8) ?
    C27 N5 C34 C33 . . . . 6.3(12) ?
    C28 C29 C34 N5 . . . . -0.5(8) ?
    C30 C29 C34 N5 . . . . 179.7(6) ?
    C28 C29 C34 C33 . . . . 178.1(7) ?
    C30 C29 C34 C33 . . . . -1.7(11) ?
    C32 C33 C34 N5 . . . . 178.6(7) ?
    C32 C33 C34 C29 . . . . 0.4(11) ?
    C1 C6 C35 C36 . . . . 85.9(7) ?
    C5 C6 C35 C36 . . . . -97.6(7) ?
    C14A N1A N2A C8A . . . . -1.5(7) ?
    C7A N1A N2A C8A . . . . -166.5(6) ?
    C24A N3A N4A C18A . . . . 0.1(6) ?
    C17A N3A N4A C18A . . . . 178.5(5) ?
    C34A N5A N6A C28A . . . . 1.3(7) ?
    C27A N5A N6A C28A . . . . 174.0(6) ?
    C6A C1A C2A C3A . . . . -0.8(9) ?
    C7A C1A C2A C3A . . . . 179.1(5) ?
    C6A C1A C2A C15A . . . . 176.0(5) ?
    C7A C1A C2A C15A . . . . -4.2(8) ?
    C1A C2A C3A C4A . . . . 2.2(9) ?
    C15A C2A C3A C4A . . . . -174.5(5) ?
    C1A C2A C3A C17A . . . . -176.4(5) ?
    C15A C2A C3A C17A . . . . 6.9(8) ?
    C2A C3A C4A C5A . . . . -0.5(8) ?
    C17A C3A C4A C5A . . . . 178.1(5) ?
    C2A C3A C4A C25A . . . . 177.6(5) ?
    C17A C3A C4A C25A . . . . -3.9(8) ?
    C3A C4A C5A C6A . . . . -2.8(9) ?
    C25A C4A C5A C6A . . . . 179.2(6) ?
    C3A C4A C5A C27A . . . . 177.1(5) ?
    C25A C4A C5A C27A . . . . -1.0(9) ?
    C4A C5A C6A C1A . . . . 4.2(9) ?
    C27A C5A C6A C1A . . . . -175.7(5) ?
    C4A C5A C6A C35A . . . . -174.0(6) ?
    C27A C5A C6A C35A . . . . 6.2(8) ?
    C2A C1A C6A C5A . . . . -2.4(8) ?
    C7A C1A C6A C5A . . . . 177.8(5) ?
    C2A C1A C6A C35A . . . . 175.8(5) ?
    C7A C1A C6A C35A . . . . -4.0(8) ?
    C14A N1A C7A C1A . . . . 154.9(6) ?
    N2A N1A C7A C1A . . . . -42.8(8) ?
    C2A C1A C7A N1A . . . . -80.8(7) ?
    C6A C1A C7A N1A . . . . 99.0(6) ?
    N1A N2A C8A C9A . . . . 0.6(7) ?
    N2A C8A C9A C10A . . . . -179.2(7) ?
    N2A C8A C9A C14A . . . . 0.6(8) ?
    C14A C9A C10A C11A . . . . 1.2(9) ?
    C8A C9A C10A C11A . . . . -179.0(7) ?
    C14A C9A C10A C37A . . . . -178.8(6) ?
    C8A C9A C10A C37A . . . . 1.0(12) ?
    C9A C10A C11A C12A . . . . 0.8(9) ?
    C37A C10A C11A C12A . . . . -179.3(6) ?
    C10A C11A C12A C13A . . . . -2.2(10) ?
    C11A C12A C13A C14A . . . . 1.5(10) ?
    N2A N1A C14A C13A . . . . -177.8(6) ?
    C7A N1A C14A C13A . . . . -14.0(11) ?
    N2A N1A C14A C9A . . . . 1.9(7) ?
    C7A N1A C14A C9A . . . . 165.7(6) ?
    C12A C13A C14A N1A . . . . -179.8(6) ?
    C12A C13A C14A C9A . . . . 0.5(9) ?
    C10A C9A C14A N1A . . . . 178.4(6) ?
    C8A C9A C14A N1A . . . . -1.5(7) ?
    C10A C9A C14A C13A . . . . -1.9(10) ?
    C8A C9A C14A C13A . . . . 178.3(6) ?
    C1A C2A C15A C16A . . . . -96.2(7) ?
    C3A C2A C15A C16A . . . . 80.5(7) ?
    C24A N3A C17A C3A . . . . 152.2(6) ?
    N4A N3A C17A C3A . . . . -25.9(7) ?
    C4A C3A C17A N3A . . . . -78.8(7) ?
    C2A C3A C17A N3A . . . . 99.8(6) ?
    N3A N4A C18A C19A . . . . -0.4(6) ?
    N4A C18A C19A C20A . . . . -178.7(7) ?
    N4A C18A C19A C24A . . . . 0.6(7) ?
    C24A C19A C20A C21A . . . . -0.1(9) ?
    C18A C19A C20A C21A . . . . 179.1(7) ?
    C24A C19A C20A C38A . . . . -179.8(6) ?
    C18A C19A C20A C38A . . . . -0.6(11) ?
    C19A C20A C21A C22A . . . . 0.6(10) ?
    C38A C20A C21A C22A . . . . -179.7(7) ?
    C20A C21A C22A C23A . . . . 0.0(11) ?
    C21A C22A C23A C24A . . . . -1.0(10) ?
    N4A N3A C24A C23A . . . . -180.0(6) ?
    C17A N3A C24A C23A . . . . 1.9(11) ?
    N4A N3A C24A C19A . . . . 0.2(7) ?
    C17A N3A C24A C19A . . . . -178.0(5) ?
    C22A C23A C24A N3A . . . . -178.4(6) ?
    C22A C23A C24A C19A . . . . 1.4(9) ?
    C20A C19A C24A N3A . . . . 179.0(5) ?
    C18A C19A C24A N3A . . . . -0.4(6) ?
    C20A C19A C24A C23A . . . . -0.9(9) ?
    C18A C19A C24A C23A . . . . 179.7(6) ?
    C5A C4A C25A C26A . . . . -91.4(7) ?
    C3A C4A C25A C26A . . . . 90.5(7) ?
    C34A N5A C27A C5A . . . . -149.0(6) ?
    N6A N5A C27A C5A . . . . 39.8(8) ?
    C4A C5A C27A N5A . . . . 75.9(7) ?
    C6A C5A C27A N5A . . . . -104.3(7) ?
    N5A N6A C28A C29A . . . . -1.5(7) ?
    N6A C28A C29A C34A . . . . 1.2(7) ?
    N6A C28A C29A C30A . . . . -179.5(7) ?
    C34A C29A C30A C31A . . . . -0.1(9) ?
    C28A C29A C30A C31A . . . . -179.4(7) ?
    C34A C29A C30A C39A . . . . 179.3(6) ?
    C28A C29A C30A C39A . . . . 0.0(11) ?
    C29A C30A C31A C32A . . . . 1.6(9) ?
    C39A C30A C31A C32A . . . . -177.8(7) ?
    C30A C31A C32A C33A . . . . -1.7(10) ?
    C31A C32A C33A C34A . . . . 0.1(10) ?
    N6A N5A C34A C29A . . . . -0.6(7) ?
    C27A N5A C34A C29A . . . . -172.6(6) ?
    N6A N5A C34A C33A . . . . -178.8(6) ?
    C27A N5A C34A C33A . . . . 9.3(11) ?
    C30A C29A C34A N5A . . . . -179.8(6) ?
    C28A C29A C34A N5A . . . . -0.3(7) ?
    C30A C29A C34A C33A . . . . -1.5(9) ?
    C28A C29A C34A C33A . . . . 178.0(6) ?
    C32A C33A C34A N5A . . . . 179.3(6) ?
    C32A C33A C34A C29A . . . . 1.4(9) ?
    C5A C6A C35A C36A . . . . -92.4(7) ?
    C1A C6A C35A C36A . . . . 89.4(7) ?
loop_
    _geom_hbond_atom_site_label_D
    _geom_hbond_atom_site_label_H
    _geom_hbond_atom_site_label_A
    _geom_hbond_site_symmetry_A
    _geom_hbond_distance_DH
    _geom_hbond_distance_HA
    _geom_hbond_distance_DA
    _geom_hbond_angle_DHA
    N7 H7A N2 1_455 0.91(2) 2.02(3) 2.923(8) 171(9)
    N7 H7B N4 1_455 0.91(2) 2.10(4) 2.980(8) 162(8)
    N7 H7C N6 1_455 0.91(2) 2.01(2) 2.923(9) 175(9)
    N7 H7D F3 . 0.91(2) 2.06(3) 2.951(8) 164(7)
    N7 H7D F5 . 0.91(2) 2.54(6) 3.213(8) 131(6)
    C13 H13 F6A . 0.95 2.55 3.500(9) 176.4
    C17 H17A F1 . 0.99 2.52 3.156(7) 122.1
    C17 H17B F6 . 0.99 2.60 3.179(8) 117.3
    C18 H18 F2 1_655 0.95 2.33 3.201(8) 151.2
    C22 H22 F5A 2_646 0.95 2.45 3.325(8) 153.8
    C23 H23 F4 . 0.95 2.60 3.552(8) 175.2
    C31 H31 F3 1_656 0.95 2.35 3.289(8) 172.5
    C37 H37C F2A 1_655 0.98 2.51 3.379(9) 147.5
    N7A H7AA N2A 1_554 0.91(2) 2.02(3) 2.917(8) 171(10)
    N7A H7AB N4A 1_554 0.91(2) 2.09(3) 2.969(8) 161(8)
    N7A H7AC N6A 1_554 0.92(2) 2.03(3) 2.941(7) 172(8)
    N7A H7AD F3A . 0.91(2) 2.17(3) 3.050(7) 164(6)
    N7A H7AD F2A . 0.91(2) 2.43(6) 3.096(7) 130(6)
    C17A H17D F1A . 0.99 2.59 3.247(7) 123.9
    C18A H18A F6A 1_556 0.95 2.44 3.317(8) 154.3
    C23A H23A F4A . 0.95 2.61 3.561(8) 177.3
    C36 H36B <i>Cg</i>2 . 0.98 2.77 3.481(7) 129.7
    C26A H26E <i>Cg</i>3 . 0.98 2.66 3.592(7) 157.5
    C26A H26F <i>Cg</i>2 . 0.98 2.56 3.506(7) 162.6
    C36A H36F <i>Cg</i>1 2_656 0.98 2.82 3.605(7) 137.5
_shelx_space_group_comment
;
The symmetry employed for this shelxl refinement is uniquely defined
by the following loop, which should always be used as a source of
symmetry information in preference to the above space-group names.
They are only intended as comments.
;
_shelx_estimated_absorpt_T_min     0.963
_shelx_estimated_absorpt_T_max     0.976
_shelx_hkl_file
;
   1 -11  -5   10.39    5.53   1
   1  -9   4   24.25    3.69   1
   1  -6  -6   27.38    3.94   1
   1  -5  -6   55.87    3.93   1
   1   3  -6  225.06    5.21   1
   1   4  -6  609.34    7.43   1
   1   9  -5    2.38    3.25   1
   1  12  -4   23.65    3.60   1
   2 -22  -2  155.16    5.30   1
   2 -21   2  598.41    7.11   1
   2 -20   3  120.57    4.09   1
   2 -18   4  192.15    4.52   1
   2 -15   5  124.04    3.88   1
   2 -12   6   48.73    2.72   1
   2 -11   6  141.83    4.04   1
   2  -8  -8   75.22    4.51   1
   2  -3   7  260.00    5.18   1
   2  -2   7  115.09    4.25   1
   2  -1   7  128.59    4.27   1
   2   0   7  436.52    6.42   1
   2   1   7  118.05    4.27   1
   2   6  -8   50.27    3.52   1
   2   7  -8   86.72    3.75   1
   2  12  -7   64.36    3.71   1
   2  15  -6   13.04    3.04   1
   2  17  -5   89.52    3.10   1
   2  19  -4   27.66    3.37   1
   2  20  -3  234.05    5.27   1
   3 -26  -3  156.32    5.04   1
   3 -23   4   46.87    3.41   1
   3 -21   5  176.97    4.31   1
   3 -19   6   26.81    2.39   1
   3 -15   7    9.75    3.00   1
   3 -13  -9   27.38    3.70   1
   3 -10   8   64.49    2.59   1
   3  13   7  195.56    7.75   1
   3  15  -8    4.63    1.97   1
   3  16  -8   27.41    2.92   1
   3  19  -7   18.89    2.94   1
   3  21  -6   95.64    3.69   1
   3  22   4   17.12    4.91   1
   3  24  -4    0.89    3.04   1
   4 -27   4   23.72    2.83   1
   4 -23   6   11.01    2.83   1
   4 -21   7   74.94    2.63   1
   4  25  -6    4.10    2.98   1
   5 -32  -4    5.04    3.86   1
   5 -30   4    3.68    3.04   1
   5 -29   5   33.57    3.34   1
   5 -27   6    0.83    2.96   1
   5  25   6   -0.27    2.13   1
   5  27  -7   16.95    3.26   1
   5  29   4    0.54    4.19   1
   6 -33   4    3.93    3.43   1
   6 -30   6    3.63    3.40   1
   6 -28   7   -0.17    2.35   1
   6  31  -6   21.66    3.50   1
   6  33  -4    0.81    3.40   1
   6  34  -3    1.76    3.33   1
   1 -14   2  466.26    6.82   1
   1 -12   3  320.57    6.01   1
   1  -8   4  728.88    8.15   1
   1   5  -6   63.00    3.68   1
   1   6  -6   15.92    3.45   1
   1   7   4   38.41    5.78   1
   1  10  -5  490.58    6.37   1
   1  14  -3  357.96    6.00   1
   1  15  -2  431.28    6.55   1
   2 -19   3  186.40    4.50   1
   2 -17   4   78.33    3.89   1
   2 -14  -7   64.58    6.50   1
   2 -10   6   93.59    3.63   1
   2  -9  -8   50.22    4.13   1
   2   8  -8   74.53    3.76   1
   2   9   6    3.51    4.27   1
   2  13  -7  118.19    3.81   1
   2  16  -6   22.42    3.14   1
   2  18  -5  144.43    4.05   1
   2  20   2   23.59    4.27   1
   3 -25  -4  107.91    4.82   1
   3 -24   3    3.39    2.95   1
   3 -22  -6   20.31    5.55   1
   3 -18   6   57.11    3.20   1
   3 -14   7  107.75    3.65   1
   3  -8   8   72.48    2.74   1
   3  17  -8   50.10    3.26   1
   3  23  -5   62.13    3.44   1
   3  25  -3   12.85    3.06   1
   4 -29   2   18.34    2.92   1
   4 -28   3   19.56    3.03   1
   4 -25   5   24.78    3.01   1
   4 -20   7   77.01    2.63   1
   4  22  -8   24.21    3.19   1
   4  24  -7   48.40    3.21   1
   4  26  -6   18.77    3.03   1
   4  26   4   33.11    4.76   1
   4  27  -5   27.04    3.01   1
   4  28  -4   77.70    3.55   1
   5 -32   2   34.18    3.27   1
   5 -31   3    8.88    3.12   1
   5 -28  -7    4.45    5.42   1
   5 -28   5   45.32    3.28   1
   5 -26  -8   17.18    7.47   1
   5 -26   6   20.62    3.11   1
   5 -24   7   12.07    3.01   1
   5  29  -6   31.05    3.35   1
   5  30  -5    5.12    2.28   1
   5  31  -4   11.84    3.12   1
   6 -32   4    0.39    3.35   1
   6 -31   5    2.60    3.33   1
   6 -29   6    4.27    3.32   1
   6 -27   7    9.84    3.33   1
   6  23   8    3.24    7.63   1
   6  33   3    4.91    4.21   1
   0   0  -2  576.00   12.29   1
   0   1  -2 1412.64   17.29   1
   0   3  -1 3608.61   29.15   1
   1 -13   2  532.09    7.49   1
   1 -11   3  241.96    5.46   1
   1  -7  -6   28.83    4.00   1
   1  -7   4   42.66    3.82   1
   1   7  -6   25.15    3.29   1
   1  11  -5   16.64    3.17   1
   1  13  -4  272.43    4.73   1
   1  15  -3   57.53    3.70   1
   2 -21  -3   93.93    4.80   1
   2 -20  -4  157.36    6.74   1
   2 -20   2   22.17    3.45   1
   2 -14   5   58.26    2.87   1
   2 -10  -8   17.26    4.16   1
   2  -9   6    2.26    3.09   1
   2   9  -8   47.17    3.48   1
   2  10  -8   21.49    3.11   1
   2  14  -7   64.67    3.54   1
   2  17  -6    7.71    3.09   1
   2  19  -5   12.38    3.01   1
   2  20  -4  154.47    3.65   1
   2  21  -3   89.49    3.90   1
   3 -22   4   12.99    3.01   1
   3 -20   5   69.07    3.29   1
   3 -17   6   19.57    2.99   1
   3 -13   7  185.38    4.32   1
   3  -6   8   42.58    2.66   1
   3  -4   8   68.26    3.61   1
   3   5   8   52.20    3.64   1
   3  18  -8   26.34    3.19   1
   3  20  -7   13.57    2.91   1
   3  22  -6   15.96    2.35   1
   3  24  -5   -2.49    2.82   1
   3  25  -4  122.14    3.72   1
   3  25   2   91.31    4.89   1
   3  26  -3  149.31    4.14   1
   4 -29  -3    6.21    3.35   1
   4 -26  -6   18.72    4.76   1
   4 -26   4   30.78    2.98   1
   4 -24   5   29.40    3.06   1
   4 -22   6   43.33    3.37   1
   4  23  -8   -1.37    3.05   1
   4  25  -7   12.25    3.11   1
   4  28  -5   78.07    3.55   1
   4  29  -4   50.51    3.57   1
   5 -32  -3    0.64    3.69   1
   5 -29   4   -4.24    3.01   1
   5  26  -8   20.18    2.41   1
   5  30  -6    8.08    3.24   1
   5  31  -5    5.36    3.14   1
   5  32  -4    4.26    3.22   1
   6 -33   3    5.41    3.33   1
   6 -30   5    3.55    3.22   1
   6 -28   6    5.18    3.29   1
   6  32   4    1.83    4.22   1
   0  -2  -2 7242.86   49.90   1
   0  -1  -2 1439.70   20.32   1
   0   2  -2 7021.21   35.05   1
   0   3  -2 1531.31   16.16   1
   0   4  -1 2268.01   21.66   1
   1 -15  -2  426.96    9.31   1
   1 -10   3   57.31    3.96   1
   1  -8  -6   20.23    4.38   1
   1  -6   4  188.08    5.32   1
   1   8  -6   19.56    3.15   1
   1   9  -6   16.85    3.16   1
   1  12  -5  103.93    3.83   1
   1  14  -4   43.51    3.46   1
   1  16  -2  341.76    6.03   1
   2 -18   3   -8.62    2.97   1
   2 -16   4   68.82    3.70   1
   2 -13   5  106.32    3.17   1
   2  -8   6   19.75    3.45   1
   2  -7   6  363.44    5.64   1
   2   0  -9  101.66    3.94   1
   2   1  -9  146.27    4.29   1
   2   2  -9   67.90    3.65   1
   2   8   6   23.35    4.27   1
   2  11  -8   43.39    3.47   1
   2  15  -7  164.07    4.16   1
   2  17   4   85.65    8.90   1
   2  18  -6  176.48    4.42   1
   2  19   3  192.13    6.83   1
   2  21  -4   80.97    3.78   1
   2  22  -3   27.44    3.45   1
   3 -23   3  144.93    3.93   1
   3 -21   4   71.09    3.34   1
   3 -19   5  174.12    4.11   1
   3 -18  -8   34.03    7.38   1
   3 -16   6  350.80    5.03   1
   3 -12   7  117.07    3.10   1
   3 -11   7   31.05    3.17   1
   3   0   8   11.09    2.87   1
   3   1   8   55.54    3.48   1
   3   2   8  122.31    4.17   1
   3  12   7  122.74    6.05   1
   3  19  -8   79.53    3.52   1
   3  21  -7  125.55    3.74   1
   3  23  -6   15.19    3.06   1
   3  24   3    3.87    3.74   1
   4 -28   2  172.01    4.11   1
   4 -25   4   76.04    3.38   1
   4 -23   5   12.30    2.73   1
   4 -21   6  119.94    3.61   1
   4  27  -6    9.11    2.97   1
   4  29   2   21.49    3.96   1
   5 -30   3   55.99    3.32   1
   5 -27   5    1.59    2.98   1
   5 -25   6   13.70    2.26   1
   5  28   5   51.05    5.61   1
   5  29  -7    4.38    3.30   1
   5  31   3    8.58    3.87   1
   6 -32   3    0.87    3.19   1
   6 -31   4   -1.22    3.27   1
   6 -25   7   12.84    3.20   1
   0   4  -2  716.66   10.97   1
   1 -12   2  401.02    6.68   1
   1  -5   4  308.20    6.33   1
   1  -4   4  469.50    7.53   1
   1  -1  -7   30.47    3.98   1
   1   0  -7   33.54    3.58   1
   1   1  -7   23.04    3.29   1
   1   2  -7   30.43    3.38   1
   1   3  -7   27.58    3.52   1
   1   6   4  184.70    7.99   1
   1  10  -6   83.06    3.87   1
   1  13  -5   61.20    3.49   1
   1  14   2  456.12   10.40   1
   1  15  -4  113.76    4.07   1
   1  16  -3   21.00    3.35   1
   1  17  -2  665.14    7.76   1
   2 -21  -2  304.56    6.75   1
   2 -19   2  456.01    6.46   1
   2 -17   3   60.37    3.83   1
   2 -15   4  124.12    4.46   1
   2 -12   5  116.17    3.97   1
   2 -11  -8   52.03    4.74   1
   2  -6   6  208.23    4.86   1
   2   6  -9  185.82    4.45   1
   2  12  -8   11.03    2.88   1
   2  16  -7   12.21    2.89   1
   2  20  -5   16.27    2.50   1
   2  21   2  587.75    9.46   1
   3 -25  -3    6.26    3.32   1
   3 -22   3   37.98    3.03   1
   3 -18   5   43.10    3.33   1
   3 -15   6   30.35    3.30   1
   3 -10   7  122.48    4.03   1
   3  22  -7   45.22    3.32   1
   3  24  -6  107.36    3.69   1
   3  25  -5   19.96    3.08   1
   3  26  -4   66.59    3.55   1
   3  27  -3    4.05    2.90   1
   4 -28  -4   70.05    4.22   1
   4 -27  -5   27.36    4.16   1
   4 -26   3   65.71    3.27   1
   4 -20   6   79.51    3.25   1
   4  28  -6   13.82    3.14   1
   4  28   3   21.78    3.79   1
   4  29  -5   54.95    3.47   1
   4  30  -4   28.97    3.40   1
   5 -31  -4    7.33    3.12   1
   5 -30  -5    4.38    4.37   1
   5 -29  -6   24.73    4.76   1
   5 -28   4   28.51    3.07   1
   5 -26   5   -1.20    2.94   1
   5 -24   6   25.15    3.03   1
   5  -1 -13    0.30    3.42   1
   5   0 -13   17.23    3.54   1
   5   1 -13   -0.60    3.44   1
   5   2 -13    4.77    3.45   1
   5  26   6   27.90    7.22   1
   5  30  -7    5.02    3.53   1
   5  31  -6    5.86    3.26   1
   5  32  -5    5.65    3.31   1
   5  33  -4   14.21    3.37   1
   6 -29   5    0.93    3.12   1
   6 -27   6   13.31    3.31   1
   6  29   6    6.38    6.50   1
   6  31   5    7.25    5.56   1
   0   0  -3 1749.08   17.87   1
   0   1  -3  875.02   12.35   1
   0   2  -3 4066.68   23.57   1
   0   3  -3  107.62    6.23   1
   0   5  -2  617.37   10.21   1
   0   5  -1  320.89    8.16   1
   1 -14  -3  341.48   10.66   1
   1  -9   3   79.39    3.62   1
   1  -3  -7   33.66    3.48   1
   1  -3   4   86.48    4.84   1
   1  -2  -7   27.61    3.43   1
   1   4  -7  103.33    4.05   1
   1   5  -7   36.69    3.15   1
   1   5   4  304.18    9.49   1
   1   6  -7   75.12    3.65   1
   1  11  -6   27.73    3.35   1
   1  14  -5   12.80    3.17   1
   1  16  -4  141.20    4.29   1
   1  17  -3  392.04    5.88   1
   2 -14   4  294.93    5.11   1
   2 -11   5    6.71    3.13   1
   2  -5  -9  237.63    5.41   1
   2  -5   6   60.83    3.74   1
   2  -4   6   30.13    3.32   1
   2   7   6  352.21    7.49   1
   2  13  -8   38.88    2.50   1
   2  13   5  110.34    9.81   1
   2  14  -8   57.34    3.36   1
   2  17  -7   41.70    3.33   1
   2  19  -6    2.32    2.20   1
   2  21  -5   52.09    3.34   1
   2  22  -4   57.24    3.53   1
   2  23  -3   13.84    3.31   1
   3 -24  -4    2.40    3.13   1
   3 -23  -5   64.18    5.24   1
   3 -23   2  141.80    4.09   1
   3 -20   4   21.17    3.09   1
   3 -14   6  127.20    3.83   1
   3  -9   7   86.16    3.85   1
   3  20  -8   94.07    2.94   1
   3  23  -7   10.31    2.93   1
   3  26  -5    7.25    2.99   1
   3  26   2   38.83    4.24   1
   3  27  -4   91.33    3.65   1
   4 -24   4   67.80    3.33   1
   4 -22   5   13.54    2.67   1
   4 -19   6   77.93    3.32   1
   4  27  -7   45.33    3.35   1
   4  31  -3   41.83    3.44   1
   5 -31  -3   31.39    3.81   1
   5 -27   4   80.95    3.62   1
   5 -23   6   14.19    2.95   1
   5  30   4    5.24    4.36   1
   5  32  -6   77.89    3.97   1
   5  33  -5    7.84    3.48   1
   6 -33  -4    0.02    4.14   1
   6 -31   3   17.48    3.22   1
   6 -30   4   -0.72    3.14   1
   6 -28   5   18.61    3.28   1
   6 -26   6   10.14    3.14   1
   6 -24   7   54.67    2.79   1
   7 -26   7   25.31    3.56   1
   0  -3  -2 1577.15   27.56   1
   0  -1  -3  871.10   13.44   1
   0   4  -3  362.73    7.81   1
   0   5  -3  695.02    9.77   1
   0   6  -2  815.75   11.15   1
   0   6  -1 1374.97   15.39   1
   1 -11   2   35.76    3.97   1
   1  -9  -6   16.57    3.72   1
   1  -8   3  134.84    5.00   1
   1  -4  -7  104.74    4.25   1
   1  -2   4  679.18    9.17   1
   1  -1   4  887.94   10.76   1
   1   4   4  485.86   10.29   1
   1   7  -7  103.76    3.94   1
   1   8  -7   99.96    3.77   1
   1  12  -6  143.91    4.21   1
   1  15  -5  179.65    4.27   1
   1  18  -2   64.49    3.68   1
   2 -20  -3  235.91    7.24   1
   2 -18   2  455.61    6.81   1
   2 -16   3  159.35    4.56   1
   2 -10   5   43.54    3.80   1
   2  -6  -9  176.28    4.86   1
   2  -3   6  429.03    6.48   1
   2  -2   6  242.30    5.39   1
   2  -1   6  154.94    5.30   1
   2   5   6   70.23    4.55   1
   2   6   6  197.90    5.90   1
   2  15  -8  123.12    3.83   1
   2  18  -7  403.12    5.41   1
   2  20  -6   50.39    3.36   1
   2  22  -5   24.44    3.05   1
   2  23  -4  180.36    4.29   1
   2  24  -2    8.71    3.00   1
   3 -21   3   25.37    3.28   1
   3 -19   4   92.26    3.82   1
   3 -17   5   63.98    2.78   1
   3 -13   6  200.89    4.37   1
   3  -8   7   31.81    3.28   1
   3  -7   7   89.43    3.61   1
   3  11   7   36.67    4.38   1
   3  21  -8  175.56    3.63   1
   3  23   4   55.22    5.95   1
   3  24  -7   85.34    3.52   1
   3  25  -6   41.78    2.35   1
   3  28  -3  114.30    3.94   1
   4 -28  -3    0.22    2.57   1
   4 -25   3   14.20    2.93   1
   4 -24  -7   40.65    6.30   1
   4 -23   4  140.39    3.95   1
   4 -21   5  112.45    3.61   1
   4  18   7   53.15    6.72   1
   4  25   5   24.98    5.49   1
   4  27   4   18.52    4.48   1
   4  28  -7   18.77    3.33   1
   4  29  -6    6.58    3.02   1
   4  30  -5   30.56    2.46   1
   4  30   2    0.59    3.56   1
   4  31  -4    6.88    3.00   1
   5 -28   3    4.85    2.95   1
   5 -25   5   78.66    2.75   1
   5 -19   7    5.11    2.82   1
   5  34  -4   21.84    3.71   1
   6 -32  -5    2.57    4.88   1
   6 -29   4    3.33    3.15   1
   6 -23   7   16.71    3.18   1
   7 -28   6    6.95    3.42   1
   0  -2  -3 4041.38   29.83   1
   0   6  -3  296.54    6.81   1
   0   7  -2 2070.76   15.70   1
   0   7  -1  208.40    7.37   1
   0   8  -2  672.22    9.65   1
   1  -7   3 1221.51   11.18   1
   1  -5  -7   39.65    3.37   1
   1   0   4   15.70    4.21   1
   1   1   4  900.15   11.50   1
   1   2   4  668.57   10.45   1
   1   3   4   77.86    5.26   1
   1   9  -7   31.11    3.35   1
   1  10  -7   65.58    3.80   1
   1  13  -6  103.62    3.20   1
   1  14  -6  308.98    5.23   1
   1  15   2   91.21    6.14   1
   1  16  -5   53.20    3.32   1
   1  17  -4   69.93    2.85   1
   1  18  -3   11.05    3.34   1
   2 -20  -2  112.78    4.78   1
   2 -19  -4   28.70    5.06   1
   2 -18  -5  138.93    8.71   1
   2 -15  -7  173.53   10.50   1
   2 -13   4  127.09    4.33   1
   2 -12  -8    5.44    3.87   1
   2  -9   5  484.15    6.32   1
   2  -7  -9   67.16    3.72   1
   2   0   6  336.47    6.15   1
   2   1   6  162.69    4.83   1
   2   2   6  240.33    5.71   1
   2   3   6  428.32    7.26   1
   2   4   6   21.91    3.50   1
   2  16  -8   35.79    3.24   1
   2  19  -7  282.03    4.77   1
   2  20   3  115.41    6.41   1
   2  21  -6  141.46    4.07   1
   2  24  -3  186.47    4.51   1
   3 -24  -3   55.51    4.02   1
   3 -22   2   34.10    3.23   1
   3 -16   5  173.03    4.19   1
   3 -12   6  150.06    4.21   1
   3  -6   7  166.07    4.30   1
   3  10   7  125.85    5.95   1
   3  25   3   49.80    4.41   1
   3  26  -6   32.94    3.34   1
   3  27  -5  213.68    4.44   1
   3  28  -4   57.93    3.38   1
   4 -27  -4   14.78    3.43   1
   4 -18   6   27.66    2.31   1
   4  29   3    3.84    4.03   1
   4  30  -6   -0.45    3.16   1
   4  31  -5   29.14    3.37   1
   4  32  -3   10.56    3.02   1
   5 -30  -4   28.83    3.84   1
   5 -26   4   69.94    3.43   1
   5 -24   5   20.95    2.92   1
   5 -22   6   44.95    2.41   1
   5  32   3    7.79    4.08   1
   6 -31  -6   16.33    5.08   1
   6 -30   3    9.72    3.14   1
   6 -27   5   21.25    3.23   1
   6 -25   6   25.54    2.27   1
   7 -32   3    3.90    3.42   1
   7 -31   4    3.22    3.41   1
   7 -29   5   10.33    3.46   1
   7 -27   6    6.76    3.40   1
   7 -25   7   14.85    2.54   1
   0   1  -4   54.17    4.83   1
   0   2  -4 1262.98   12.24   1
   0   3  -4  559.42    8.48   1
   0   4  -4   18.20    4.10   1
   0   5  -4  230.77    5.97   1
   0   7  -3  144.14    4.83   1
   0   8  -3  241.71    6.21   1
   0   8  -1 5227.23   26.67   1
   0   9  -2  766.09    9.85   1
   1 -14  -2  500.85   10.32   1
   1 -12   1  297.75    6.53   1
   1 -10   2  250.01    5.48   1
   1  -6  -7   77.60    4.47   1
   1  11  -7  406.19    5.80   1
   1  12   3  319.23   16.71   1
   1  15  -6   68.45    3.84   1
   1  17  -5   23.96    3.37   1
   1  17   1  261.35    6.38   1
   1  18  -4   97.41    3.79   1
   1  19  -3  230.70    4.85   1
   1  19  -2   49.17    3.68   1
   2 -17   2  566.56    6.61   1
   2 -15   3  644.60    7.39   1
   2 -12   4  162.25    4.54   1
   2  -8   5  278.89    5.37   1
   2  20  -7   13.71    3.12   1
   2  22  -6   22.95    3.17   1
   2  22   2  108.51    5.39   1
   2  23  -5    2.80    2.25   1
   2  24  -4   88.88    3.17   1
   2  25  -3   31.09    3.44   1
   2  25  -2   51.97    3.44   1
   3 -20   3   43.66    3.42   1
   3 -18   4   -1.09    3.10   1
   3 -15   5  106.23    3.81   1
   3 -11   6  247.38    4.85   1
   3  -5   7   31.17    3.28   1
   3  -4   7   92.83    3.95   1
   3   9   7  102.29    5.39   1
   3  16   6  353.91   13.34   1
   3  25  -7    9.77    3.13   1
   3  27  -6    5.98    3.11   1
   3  27   2  118.70    4.82   1
   3  28  -5   18.58    3.06   1
   3  29  -4   -3.11    2.90   1
   3  29  -3  120.21    3.87   1
   4 -24   3   10.22    2.90   1
   4 -22   4  288.28    4.75   1
   4 -20   5   74.21    3.56   1
   4 -17   6    8.40    3.11   1
   4  28  -8   -2.46    3.40   1
   4  29  -7   40.46    2.62   1
   4  32  -4    3.83    3.21   1
   5 -30  -3    2.93    3.52   1
   5 -27  -7   18.20    5.66   1
   5 -27   3   69.53    3.35   1
   5 -23   5    3.76    2.83   1
   5 -21   6    4.14    2.72   1
   5 -18   7   11.82    2.13   1
   6 -28   4   34.04    3.14   1
   6 -26   5   -2.33    3.03   1
   6 -24   6   15.65    3.16   1
   7 -30   4    3.05    3.40   1
   7 -24   7    2.31    3.29   1
   0  -3  -3  103.47    7.65   1
   0  -1  -4   57.94    5.89   1
   0   0  -4  454.07    8.55   1
   0   6  -4  386.11    6.89   1
   0   7  -4  193.55    5.49   1
   0   9  -3  178.85    5.45   1
   0   9  -1 1883.88   16.05   1
   0  10  -2  192.11    6.09   1
   1 -12  -5  106.00   13.17   1
   1 -10  -6   88.47    6.30   1
   1  -9   2  604.72    8.66   1
   1  -7  -7  103.33    4.94   1
   1  -6   3  254.43    5.73   1
   1   0  -8   23.60    3.39   1
   1   1  -8  105.68    4.10   1
   1   2  -8   94.73    3.80   1
   1   3  -8   25.60    3.30   1
   1   4  -8   33.04    3.36   1
   1   5  -8   20.27    3.19   1
   1   6  -8    6.66    3.25   1
   1   7  -8  272.37    5.09   1
   1  12  -7  205.72    4.58   1
   1  13  -7  163.45    4.38   1
   1  16  -6   52.52    3.56   1
   1  18  -5  344.98    5.36   1
   1  19  -4  107.21    3.97   1
   1  20  -3   62.90    3.70   1
   1  20  -2   68.89    3.68   1
   2 -16   2  459.04    6.74   1
   2 -11   4  102.17    4.14   1
   2  -9  -9  117.34    4.92   1
   2  -7   5  184.35    4.80   1
   2  21  -7    4.77    2.85   1
   2  23  -6   61.42    3.33   1
   2  24  -5  172.17    4.10   1
   2  25  -4  136.24    4.06   1
   3 -21   2    4.57    3.11   1
   3 -17   4   34.71    3.40   1
   3 -14   5  104.51    3.95   1
   3 -10   6   32.41    3.43   1
   3  -3   7  180.88    4.76   1
   3  -2   7  169.04    5.08   1
   3   8   7   33.36    4.08   1
   3  26  -7   54.72    3.42   1
   4 -27  -3    6.31    3.36   1
   4 -26  -5   67.75    4.48   1
   4 -25  -6   -0.32    4.33   1
   4 -23   3   87.49    3.77   1
   4 -19   5   12.47    2.87   1
   4 -16   6   72.79    3.36   1
   4  30  -7    9.36    3.32   1
   4  31  -6   11.08    2.34   1
   4  32  -5   38.13    3.53   1
   4  33  -4    6.06    3.19   1
   4  33  -3   88.36    3.88   1
   5 -29  -5   10.68    3.65   1
   5 -28  -6   16.25    4.50   1
   5 -25   4   15.93    2.16   1
   5 -20   6   41.43    3.36   1
   5  29   5   37.00    5.81   1
   5  31   4   33.28    4.93   1
   6 -32  -4    4.01    3.31   1
   6 -29   3    8.05    2.96   1
   6 -23   6   51.06    3.32   1
   6 -20   7    3.92    2.98   1
   7 -31   3   29.29    3.54   1
   7 -28   5   17.19    3.39   1
   7 -26   6   -1.98    2.43   1
   7 -23   7   11.22    3.28   1
   0  -2  -4 1333.17   15.14   1
   0   8  -4  324.39    6.10   1
   0   9  -4   64.14    4.38   1
   0  10  -3  190.61    5.56   1
   0  10  -1 1307.58   13.15   1
   0  11  -2  187.25    5.78   1
   1 -11   1  941.99   10.71   1
   1  -5   3  419.09    7.69   1
   1  -2  -8   86.84    4.05   1
   1  -1  -8  109.06    4.23   1
   1   8  -8   71.03    3.88   1
   1   9  -8   26.88    3.54   1
   1  14  -7   81.86    3.80   1
   1  17  -6   10.13    3.30   1
   1  19  -5   33.90    3.48   1
   1  20  -4   19.06    3.37   1
   2 -19  -3  178.94    5.98   1
   2  -6   5   35.04    4.17   1
   2  19  -8   44.87    2.37   1
   2  22  -7  237.04    4.53   1
   2  24  -6   14.20    3.10   1
   2  25  -5   23.11    3.06   1
   2  26  -4   27.25    3.17   1
   2  26  -3  213.64    4.66   1
   2  26  -2    9.43    3.42   1
   3 -23  -4  195.63    6.00   1
   3 -19   3   17.92    3.19   1
   3  -9   6   68.91    3.52   1
   3  -1   7  230.16    5.13   1
   3   0   7  107.03    4.22   1
   3   7   7   86.30    4.82   1
   3  26   3   44.10    4.76   1
   3  27  -7   45.96    3.41   1
   3  28  -6    4.99    2.13   1
   3  29  -5   10.38    2.11   1
   3  30  -4   12.54    3.04   1
   4 -21   4   47.51    3.14   1
   4 -15   6  104.02    3.72   1
   4   2 -13    0.73    3.43   1
   4   4 -13   15.54    3.55   1
   4   5 -13    0.30    3.48   1
   4  28   4   45.01    4.75   1
   4  31  -7    1.99    3.45   1
   4  32  -6   11.21    3.38   1
   4  33  -5    1.39    3.33   1
   5 -26   3   58.09    3.30   1
   5 -24   4   41.49    3.24   1
   5 -22   5   63.13    3.37   1
   5 -19   6   63.99    3.46   1
   6 -31  -5    3.06    4.70   1
   6 -27   4    6.03    2.93   1
   6 -25   5   39.11    3.27   1
   7 -29   4    9.76    3.31   1
   7 -27   5    5.73    3.26   1
   7 -25   6   34.97    3.41   1
   7 -22   7   -0.88    3.17   1
   0  -4  -2  758.29   24.89   1
   0   1  -5   23.11    3.98   1
   0   2  -5   49.07    4.32   1
   0   3  -5  100.08    4.61   1
   0   4  -5   51.26    4.16   1
   0   5  -5  346.73    6.33   1
   0   6  -5  404.70    6.47   1
   0   7  -5  506.44    6.89   1
   0  10  -4   58.76    4.02   1
   0  11  -3  321.02    6.30   1
   0  11  -1  385.63    7.88   1
   0  12  -2  262.07    6.19   1
   1  -8  -7   98.23    5.41   1
   1  -8   2  959.03   10.91   1
   1  -4   3  852.79   10.72   1
   1  -3  -8   25.06    3.33   1
   1  10  -8   54.79    3.53   1
   1  11  -8  330.61    5.21   1
   1  15  -7  288.87    4.88   1
   1  16   2  760.12   12.09   1
   1  18  -6   50.27    3.33   1
   1  21  -3   18.83    3.08   1
   1  21  -2  104.13    4.07   1
   2 -19  -2  458.82    7.86   1
   2 -15   2   44.25    3.93   1
   2 -13  -8   44.50    4.93   1
   2 -13   3  197.90    4.99   1
   2 -10   4   89.80    3.99   1
   2  -5   5  173.37    4.86   1
   2  12   5  111.11    8.52   1
   2  18   4  189.92   10.83   1
   2  20  -8   33.32    2.50   1
   2  21  -8   17.30    3.04   1
   2  21   3   93.36    6.30   1
   2  23  -7    1.10    3.05   1
   2  23   2  109.49    5.20   1
   2  27  -3  142.52    4.18   1
   3 -23  -3   56.71    4.21   1
   3 -22  -5   60.09    5.02   1
   3 -20   2  646.57    6.98   1
   3 -18   3   91.29    3.78   1
   3 -16   4   93.98    3.70   1
   3 -13   5   85.58    3.45   1
   3  -8   6   98.28    3.82   1
   3   1   7  240.37    5.28   1
   3   2   7  160.39    4.86   1
   3   3   7  172.91    4.97   1
   3   4   7   90.82    4.18   1
   3   5   7   33.68    3.55   1
   3   6   7  165.85    5.18   1
   3  24   4   37.21    5.33   1
   3  28  -7   18.58    3.17   1
   3  28   2    6.17    3.60   1
   3  29  -6    0.14    3.15   1
   3  30  -5   -1.42    2.99   1
   3  31  -3    0.27    3.10   1
   4 -26  -4   -0.40    3.26   1
   4 -22  -8   17.42    7.89   1
   4 -22   3   53.38    3.26   1
   4 -20   4   10.09    2.76   1
   4 -18   5  141.89    3.32   1
   4   0   8    7.24    2.92   1
   4  30   3    1.63    3.54   1
   4  33  -6   -0.11    3.42   1
   4  34  -4    8.01    3.41   1
   5 -29  -4   19.59    3.77   1
   5 -21   5   30.22    2.96   1
   5  33   3   19.41    4.20   1
   6 -28   3    2.76    2.98   1
   6 -26   4   -1.31    2.85   1
   6 -24   5    9.83    3.00   1
   6 -22   6   44.25    3.38   1
   6 -19   7   15.30    2.22   1
   7 -30   3    3.12    3.28   1
   7 -24   6   82.23    3.77   1
   0  -4  -3  352.55   11.63   1
   0  -3  -4  555.84   10.97   1
   0   0  -5  564.00    8.47   1
   0   8  -5  106.84    4.01   1
   0   9  -5  156.66    4.59   1
   0  11  -4  370.76    6.09   1
   0  12  -4  141.49    4.42   1
   0  12  -3  231.34    4.98   1
   0  13  -3  164.80    4.81   1
   1 -13  -3  151.63    8.14   1
   1 -13  -2  451.99   10.83   1
   1 -10   1 1644.34   13.96   1
   1  -4  -8   35.37    3.56   1
   1  13  -8   73.40    3.48   1
   1  16  -7  270.15    4.17   1
   1  17  -7  128.43    4.20   1
   1  19  -6   33.15    3.14   1
   1  20  -5   60.08    2.74   1
   1  21  -4  194.56    3.83   1
   1  22  -3   88.36    3.75   1
   1  22  -2   69.35    3.79   1
   2  -9   4   86.22    4.05   1
   2  -4   5  577.65    7.54   1
   2  22  -8   13.73    3.04   1
   2  24  -7   42.29    3.09   1
   2  25  -6   36.39    3.19   1
   2  26  -5   17.50    2.34   1
   2  27  -4   18.44    3.19   1
   3 -21  -6   94.73    6.83   1
   3 -15   4  373.56    5.45   1
   3 -12   5   28.39    3.19   1
   3  -7   6  140.71    4.21   1
   3  21   5  170.37   13.53   1
   3  30  -6   17.26    3.27   1
   3  31  -5   -1.23    3.07   1
   3  31  -4    2.07    3.04   1
   4 -26  -3    4.61    3.17   1
   4 -17   5   19.25    2.90   1
   4 -14   6   47.95    2.61   1
   4   5   8   17.79    3.28   1
   4  17   7   15.96    4.82   1
   4  34  -5   11.15    3.55   1
   5 -23   4   41.85    3.03   1
   5 -18   6   26.25    2.96   1
   6 -31  -4    7.68    3.93   1
   6 -30  -6   13.40    4.37   1
   6 -29  -7   19.47    5.34   1
   6 -27   3   47.97    3.34   1
   6 -21   6   13.19    2.87   1
   6 -18   7  132.44    3.88   1
   7 -28   4   34.77    3.37   1
   7 -26   5    8.30    3.19   1
   7 -21   7   -0.57    2.28   1
   8 -23   7    1.50    3.46   1
   0  -1  -5   26.21    4.01   1
   0  10  -5   56.56    3.54   1
   0  11  -5  143.64    4.19   1
   0  12  -1  175.49    5.82   1
   0  13  -4   66.89    3.82   1
   0  13  -2  369.50    6.19   1
   0  14  -3  154.20    4.43   1
   1  -7   2  549.14    8.79   1
   1  -5  -8   20.64    3.16   1
   1  -3   3 2832.00   18.68   1
   1   2  -9   32.04    3.35   1
   1  14  -8   24.93    3.12   1
   1  15  -8   25.52    3.41   1
   1  18  -7   74.84    3.40   1
   1  20  -6   86.65    3.62   1
   1  21  -5   89.52    3.67   1
   1  22  -4   33.78    3.15   1
   2 -16   1  293.15    6.02   1
   2 -14   2   56.46    3.72   1
   2 -12   3  251.92    5.34   1
   2  -3   5  219.79    5.39   1
   2  23  -8   42.37    3.25   1
   2  24   2   25.23    3.94   1
   2  25  -7    5.24    2.99   1
   2  26  -6   12.67    3.04   1
   2  27  -5   59.02    3.29   1
   2  28  -4    8.33    3.13   1
   2  28  -3   21.09    3.12   1
   3 -19   2    0.95    2.85   1
   3 -17   3  759.82    7.41   1
   3 -11   5   44.05    3.54   1
   3  -6   6  208.70    4.73   1
   3  29  -7    3.18    2.18   1
   3  32  -4    5.35    3.03   1
   3  32  -3    9.46    3.16   1
   4 -21   3  156.85    4.13   1
   4 -19   4    2.17    2.89   1
   4 -16   5   21.50    3.18   1
   4 -13   6   75.72    3.60   1
   4  26   5   98.95    7.29   1
   4  35  -4    2.26    3.49   1
   5 -28  -5    9.32    3.68   1
   5 -24   3   14.95    2.84   1
   5 -22   4  123.13    3.76   1
   5 -20   5   26.90    3.01   1
   5 -17   6   33.21    3.05   1
   5  32   4    9.55    4.70   1
   6 -25   4   48.06    3.17   1
   6 -23   5   45.13    3.16   1
   6 -20   6   69.62    3.47   1
   6  30   6    1.40    7.95   1
   7 -29   3    0.22    3.24   1
   7 -27   4   23.76    3.26   1
   7 -25   5    5.28    3.18   1
   7 -23   6   -8.65    3.23   1
   7 -20   7   14.33    3.05   1
   8 -29   4   11.66    3.53   1
   8 -27   5    5.30    3.47   1
   8 -25   6    0.95    3.46   1
   8 -22   7   14.75    3.47   1
   0  -4  -4   17.88    5.16   1
   0  -2  -5   43.85    4.35   1
   0   1  -6  353.76    6.91   1
   0   2  -6  317.17    6.14   1
   0   3  -6  293.06    5.71   1
   0   4  -6   40.92    3.40   1
   0   5  -6  125.53    3.73   1
   0   6  -6   21.54    3.21   1
   0   7  -6    8.45    3.23   1
   0   8  -6  450.18    6.17   1
   0   9  -6  153.86    4.27   1
   0  12  -5  215.00    4.69   1
   0  13  -5  244.23    4.94   1
   0  13  -1   46.37    4.36   1
   0  14  -4  145.75    4.37   1
   0  14  -2  432.12    6.89   1
   0  15  -3  199.77    5.00   1
   1  -9  -7   25.80    4.39   1
   1  -6  -8    7.66    3.69   1
   1  -2   3  698.97   10.43   1
   1  16  -8  110.25    3.82   1
   1  17   2  292.61    8.09   1
   1  19  -7  129.27    4.12   1
   1  21  -6   16.51    3.20   1
   1  22  -5    3.24    2.98   1
   1  23  -4   46.49    3.29   1
   1  23  -3   66.88    3.78   1
   1  23  -2   12.66    3.15   1
   2 -18  -4   -0.35    4.12   1
   2 -18  -2  865.48   10.97   1
   2 -11  -9  109.22    5.04   1
   2 -11   3  124.46    4.58   1
   2  -8   4   57.64    3.13   1
   2  -2   5 1072.28   10.26   1
   2  -1   5  973.38   10.36   1
   2  24  -8    7.87    3.00   1
   2  26  -7   -0.15    3.19   1
   2  27  -6   18.79    3.11   1
   2  28  -5   17.86    3.18   1
   3 -22  -4   70.82    4.84   1
   3 -14   4  135.80    4.06   1
   3  -5   6  168.38    4.50   1
   3  15   6   30.18    6.09   1
   3  27   3   97.30    5.11   1
   3  29  -8    3.15    3.36   1
   3  29   2   39.30    4.09   1
   3  31  -6   23.14    2.52   1
   3  32  -5   28.53    3.32   1
   4 -25  -5   49.72    4.15   1
   4 -12   6   74.63    3.60   1
   4  31   3    3.24    3.66   1
   5 -28  -4   27.22    3.83   1
   5 -25  -8   -0.20    6.01   1
   5 -19   5  113.03    3.65   1
   5 -16   6  179.36    4.22   1
   5 -12   7    4.55    3.15   1
   5  34   3   -1.27    4.28   1
   6 -30  -5    0.39    3.95   1
   6 -26   3    5.19    2.72   1
   6 -22   5   23.07    3.11   1
   6  26   7   18.50   10.13   1
   7 -28   3   26.12    3.36   1
   7 -22   6   88.30    3.55   1
   8 -30   3   12.01    3.55   1
   8 -24   6   22.93    3.52   1
   8 -21   7    2.32    3.31   1
   0  -3  -5  103.57    5.82   1
   0   0  -6   11.29    3.54   1
   0  10  -6   52.13    3.68   1
   0  11  -6  117.63    3.95   1
   0  14  -5    4.98    3.11   1
   0  14  -1  850.27    9.76   1
   0  15  -4   78.92    3.83   1
   0  15  -2 1061.30    9.73   1
   0  16  -3  325.72    5.76   1
   1 -11  -6   31.96    5.29   1
   1  -9   1 1300.18   13.07   1
   1  -6   2 1067.93   12.27   1
   1  -2  -9   34.24    3.46   1
   1  -1   3 2088.65   17.61   1
   1  13   3   43.76    8.17   1
   1  18  -8  258.34    4.76   1
   1  20  -7   84.38    3.71   1
   1  22  -6   32.51    3.22   1
   1  23  -5   25.05    3.35   1
   1  24  -4   39.02    3.33   1
   1  24  -3   46.92    3.37   1
   2 -18  -3   52.61    4.47   1
   2  -7   4   59.92    4.43   1
   2   0   5  532.46    7.95   1
   2  11   5    6.37    5.06   1
   2  22   3   27.17    4.62   1
   2  25  -8   13.87    3.26   1
   2  28  -6    5.54    3.28   1
   2  29  -5   97.07    3.73   1
   2  29  -4   82.85    3.51   1
   2  29  -3   23.23    3.41   1
   2  29  -2   89.49    3.80   1
   3 -22  -3   62.08    4.37   1
   3 -18   2   47.36    3.39   1
   3 -16   3   85.10    3.80   1
   3 -10   5  149.28    4.32   1
   3  -4   6   25.00    3.40   1
   3  31  -7    5.31    3.32   1
   3  32  -6    7.10    3.32   1
   3  33  -5   48.75    3.77   1
   3  33  -4   38.03    3.52   1
   4 -25  -4    5.23    3.78   1
   4 -20   3  138.10    4.05   1
   4 -18   4   36.54    2.47   1
   4 -15   5   71.88    3.61   1
   4 -11   6   14.38    3.16   1
   4  -6   7   15.82    2.36   1
   4  -5   7   50.32    3.50   1
   4  16   7   30.17    5.11   1
   4  29   4    2.25    4.23   1
   5 -27  -6   -0.01    3.62   1
   5 -26  -7    8.78    4.94   1
   5 -23   3    7.73    2.92   1
   5 -21   4   14.91    3.05   1
   5 -11   7  192.98    4.58   1
   5  22   7    3.76    6.37   1
   5  30   5   38.59    6.34   1
   6 -30  -4    5.55    3.91   1
   6 -24   4   83.71    2.83   1
   6 -19   6   24.03    3.00   1
   7 -32  -3   40.17    4.63   1
   7 -26   4   22.90    3.21   1
   7 -24   5    0.47    2.99   1
   7 -18   7   55.48    3.42   1
   8 -28   4    0.55    3.45   1
   8 -26   5    0.75    3.29   1
   0  -1  -6  355.17    6.80   1
   0   4  -7  186.95    4.72   1
   0   5  -7  118.78    4.15   1
   0   6  -7   16.50    3.03   1
   0   7  -7   95.77    3.91   1
   0   8  -7    9.59    3.00   1
   0  12  -6   70.77    2.86   1
   0  13  -6  140.25    4.06   1
   0  15  -5    8.52    2.85   1
   0  16  -4   38.90    3.47   1
   0  16  -2   65.29    4.07   1
   0  17  -3   29.50    3.63   1
   1  -7  -8  288.27    6.81   1
   1  -3  -9   52.51    3.67   1
   1  14  -9   15.31    2.23   1
   1  18   2  578.97   10.76   1
   1  19  -8  336.91    4.99   1
   1  21  -7  220.91    4.44   1
   1  23  -6  147.80    4.05   1
   1  24  -5   50.79    3.31   1
   1  25  -3   10.08    2.98   1
   2 -14  -8   53.84    6.24   1
   2 -13   2  369.72    5.83   1
   2 -10   3   12.58    3.79   1
   2  -6   4  452.12    7.11   1
   2   1   5  952.43   10.36   1
   2  25   2   64.88    4.61   1
   2  26  -8   62.70    3.58   1
   2  27  -7   -1.92    2.14   1
   2  30  -4    6.49    3.10   1
   2  30  -3   35.16    3.31   1
   3 -13   4  435.81    5.47   1
   3  -9   5  163.65    4.45   1
   3  -3   6  172.79    4.62   1
   3   3 -13    0.65    3.34   1
   3   4 -13  133.64    4.35   1
   3   8 -13    8.55    3.59   1
   3  25   4  117.73    6.71   1
   3  30  -8    0.71    2.44   1
   3  32  -7   36.09    3.70   1
   3  33  -6    1.81    3.35   1
   3  34  -4    1.67    3.22   1
   4 -25  -3  127.18    4.37   1
   4 -24  -6   20.44    4.22   1
   4 -17   4   24.29    3.23   1
   4 -14   5  148.71    4.08   1
   4 -10   6   65.77    3.67   1
   4  -4   7  195.43    4.66   1
   5 -18   5  221.12    4.50   1
   5 -15   6   16.80    3.19   1
   5 -10   7   32.17    3.30   1
   6 -29  -6    2.49    4.71   1
   6 -25   3   15.50    2.94   1
   6 -23   4   23.87    3.08   1
   6 -21   5    9.77    2.84   1
   6 -18   6   96.86    3.57   1
   7 -27   3    0.76    3.04   1
   7 -23   5   69.58    3.43   1
   7 -21   6    2.81    2.29   1
   8 -29   3   11.58    3.49   1
   8 -27   4   10.40    3.50   1
   8 -25   5   14.76    3.33   1
   8 -23   6    7.21    3.31   1
   8 -20   7   -1.65    3.18   1
   0  -5  -3  715.01   17.80   1
   0  -4  -5   52.94    5.16   1
   0  -2  -6  314.18    6.65   1
   0   2  -7   52.29    3.73   1
   0   3  -7    3.28    3.01   1
   0   9  -7   68.09    3.65   1
   0  10  -7  102.06    4.07   1
   0  11  -7  108.53    4.03   1
   0  14  -6  154.11    3.59   1
   0  15  -6  329.85    5.23   1
   0  16  -5  119.32    3.30   1
   0  17  -5   64.09    3.68   1
   0  17  -4   74.37    3.00   1
   0  17  -2  267.43    5.34   1
   0  18  -4   21.59    3.07   1
   0  18  -3  378.02    5.83   1
   1  -8   1 2534.70   18.62   1
   1  -5   2 2189.24   17.37   1
   1  -4  -9  112.00    4.36   1
   1   0   3 1939.85   17.77   1
   1  22  -7    8.12    3.16   1
   1  24  -6   49.01    3.29   1
   1  25  -5   78.94    3.45   1
   1  25  -4   13.80    2.42   1
   1  25  -2  107.13    4.01   1
   2   2   5 1062.75   11.29   1
   2   3   5  217.56    6.49   1
   2  10   5   51.65    5.75   1
   2  27  -8   34.86    3.30   1
   2  28  -7   10.26    3.14   1
   2  29  -6   10.90    2.29   1
   2  30  -5    4.54    3.06   1
   3 -17   2   82.32    3.80   1
   3 -15   3   65.37    3.63   1
   3 -12   4   89.52    3.92   1
   3  -8   5  145.15    4.33   1
   3  -2   6   89.87    3.88   1
   3  28   3   85.11    5.38   1
   3  34  -5   50.27    3.70   1
   4 -23  -7   -0.75    4.44   1
   4 -19   3    9.07    3.02   1
   4  -3   7   19.67    3.25   1
   5 -27  -5   70.81    4.36   1
   5 -22   3   18.44    2.89   1
   5 -20   4   25.69    3.15   1
   5 -17   5   11.18    2.97   1
   5 -14   6   98.49    3.67   1
   5  33   4   12.21    5.63   1
   5  35   3   49.56    5.47   1
   6 -20   5  150.37    3.99   1
   6 -17   6   36.21    3.18   1
   6 -14   7  144.78    3.30   1
   7 -25   4    9.84    3.10   1
   7 -20   6   -3.71    3.05   1
   7 -17   7   13.71    2.17   1
   8 -22   6    3.02    3.19   1
   8 -19   7   34.51    3.44   1
   0  -5  -4  227.74    8.60   1
   0  -3  -6  297.07    6.82   1
   0   0  -7   85.89    4.56   1
   0   1  -7    4.00    3.21   1
   0  12  -7  219.20    4.16   1
   0  13  -7  166.47    4.33   1
   0  14  -7   60.73    3.61   1
   0  16  -6  123.01    4.12   1
   0  18  -5   25.11    3.48   1
   0  18  -2   13.28    3.40   1
   0  19  -4   91.88    3.86   1
   0  19  -3   20.49    3.34   1
   1 -12  -2  683.27   12.75   1
   1 -10  -7   72.15    5.59   1
   1  -8  -8   82.79    4.87   1
   1   1   3 2130.36   19.95   1
   1  23  -7  109.56    3.16   1
   1  25  -6   63.79    3.53   1
   1  26  -5   -2.22    3.11   1
   1  26  -4   79.50    3.56   1
   1  26  -3   11.77    3.39   1
   2 -17  -5  101.99    7.78   1
   2 -17  -2  299.96    7.28   1
   2 -14   1  382.95    7.06   1
   2 -12   2  135.02    5.16   1
   2  -9   3  801.70    8.93   1
   2  -5   4  383.72    6.56   1
   2   4   5  570.48    8.98   1
   2   5   5  160.30    6.13   1
   2   6   5   46.37    4.90   1
   2   7   5  176.52    7.15   1
   2   8   5  256.65    8.24   1
   2   9   5  484.82   10.49   1
   2  19   4  191.78   10.86   1
   2  23   3    2.38    4.28   1
   2  28  -8   52.10    3.54   1
   2  29  -7   14.95    3.30   1
   2  30  -6   17.49    3.18   1
   2  31  -5   26.02    3.37   1
   2  31  -4   12.70    3.04   1
   2  31  -3   -0.77    2.92   1
   3 -21  -5   41.97    4.58   1
   3  -2 -13    9.16    3.43   1
   3  -1   6  188.49    4.81   1
   3  14   6  126.86    6.99   1
   3  34  -6   -0.68    3.53   1
   3  35  -5   13.47    3.68   1
   3  35  -4    3.08    3.43   1
   3  35  -3   10.30    3.31   1
   4 -16   4  105.99    3.99   1
   4 -13   5   31.79    3.32   1
   4  -9   6  163.89    3.86   1
   4  -2   7   54.21    3.64   1
   4  15   7   10.43    4.56   1
   4  32   3   -1.41    3.87   1
   5 -27  -4   45.54    3.90   1
   5 -19   4   21.15    2.95   1
   5 -13   6   17.73    3.09   1
   5  -9   7   93.58    2.96   1
   6 -29  -5   14.24    4.08   1
   6 -28  -7    1.69    4.82   1
   6 -24   3   22.99    3.11   1
   6 -22   4   66.38    3.32   1
   6 -13   7   49.22    3.48   1
   7 -31  -3    2.01    4.08   1
   7 -26   3    4.96    2.94   1
   7 -24   4   74.58    3.55   1
   7 -22   5   63.12    3.41   1
   7 -19   6    6.91    3.08   1
   7 -16   7   -3.36    3.14   1
   8 -28   3    4.90    2.38   1
   8 -26   4   24.83    3.40   1
   8 -24   5   48.51    3.47   1
   8 -21   6    9.39    3.37   1
   8 -18   7   49.87    3.52   1
   9 -23   6    0.63    3.50   1
   9 -20   7   -6.85    3.60   1
   0  -1  -7   13.30    3.81   1
   0   4  -8    9.99    3.81   1
   0   5  -8   12.39    3.14   1
   0   6  -8   17.50    3.15   1
   0   7  -8   71.20    3.58   1
   0   8  -8  272.76    5.21   1
   0   9  -8   67.04    3.57   1
   0  10  -8   78.70    3.60   1
   0  15  -7   59.01    3.54   1
   0  17  -6   10.88    2.42   1
   0  17  -1   88.27    4.16   1
   0  18  -6   42.47    3.44   1
   0  19  -5  131.85    4.01   1
   0  19  -2  121.51    4.33   1
   0  20  -4    8.01    3.17   1
   0  20  -3   11.09    3.08   1
   1  19   2  201.23    6.96   1
   1  22  -8   10.12    2.13   1
   1  23  -8   23.61    3.11   1
   1  24  -7    0.40    2.09   1
   1  25  -7   64.85    3.35   1
   1  26  -6  115.20    3.85   1
   1  27  -5   15.31    3.05   1
   1  27  -4    2.49    2.98   1
   1  27  -3  194.82    4.43   1
   2  -4   4   91.51    4.54   1
   2  26   2  208.12    6.28   1
   2  29  -8   21.56    3.47   1
   2  30  -7    2.62    3.22   1
   2  31  -6    5.53    3.30   1
   2  32  -4    2.38    3.15   1
   2  32  -3   18.65    3.11   1
   3 -21  -4  189.66    6.29   1
   3 -21  -3   42.91    4.10   1
   3 -18   1   86.82    3.98   1
   3 -16   2   18.28    3.15   1
   3 -14   3   92.75    3.87   1
   3 -11   4  302.69    5.41   1
   3  -7   5  167.89    4.60   1
   3   0   6  224.85    5.25   1
   3   1   6  182.38    5.14   1
   3  36  -4   12.10    3.62   1
   4 -24  -5   15.60    3.57   1
   4 -24  -3   28.47    3.69   1
   4 -18   3  278.06    4.53   1
   4 -12   5   18.02    3.23   1
   4  -8   6   19.37    3.40   1
   4  -1   7  163.50    4.57   1
   4   0   7    1.38    3.22   1
   4  14   7   47.88    5.23   1
   4  30   4   40.74    5.08   1
   5 -21   3   54.91    3.34   1
   5 -16   5   48.41    3.29   1
   5  -8   7    3.67    2.12   1
   6 -29  -4    7.41    3.12   1
   6 -27  -8    0.93    5.01   1
   6 -19   5    8.27    2.93   1
   6 -16   6   17.81    2.97   1
   7 -21   5    5.08    2.89   1
   7 -15   7   45.54    3.11   1
   8 -27   3   15.91    3.28   1
   8 -23   5   32.29    3.37   1
   8 -17   7   20.64    3.35   1
   9 -25   5    5.23    3.53   1
   9 -22   6   51.12    3.81   1
   9 -19   7    1.15    3.50   1
   0  -5  -5  352.60    8.85   1
   0  -4  -6   44.89    4.10   1
   0  -2  -7   57.23    4.41   1
   0   2  -8   59.96    3.68   1
   0   3  -8   31.01    3.36   1
   0  11  -8   -3.04    2.06   1
   0  12  -8  119.45    3.93   1
   0  13  -8    1.77    3.03   1
   0  16  -7  185.93    3.82   1
   0  17  -7  214.83    4.40   1
   0  18  -1  154.69    4.69   1
   0  19  -6   15.84    3.23   1
   0  20  -5   56.83    3.70   1
   0  20  -2   98.51    4.17   1
   0  21  -4   39.98    3.34   1
   0  21  -3    8.36    3.11   1
   1  -7   1 3591.07   22.71   1
   1  -4   2  449.37    9.06   1
   1   2   3  723.39   12.54   1
   1  14   3   57.32    7.98   1
   1  24  -8    2.28    3.09   1
   1  26  -7   75.21    3.63   1
   1  27  -6   29.16    3.34   1
   1  27  -2   85.94    4.06   1
   1  28  -4  140.44    4.12   1
   1  28  -3   39.70    3.50   1
   2 -17  -3  295.18    7.63   1
   2 -11   2   53.39    4.17   1
   2  -8   3   52.34    4.30   1
   2  30  -8   -1.18    3.50   1
   2  31  -7   19.41    3.34   1
   2  32  -6    6.59    3.30   1
   2  32  -5    0.98    2.18   1
   3 -10   4  597.14    7.17   1
   3  -6   5   15.30    3.31   1
   3   2   6   93.73    4.23   1
   3  13   6  201.10    7.84   1
   3  36  -3   12.19    3.61   1
   4 -24  -4  125.80    4.88   1
   4 -17   3   38.31    3.45   1
   4 -15   4  104.33    3.16   1
   4  -7   6   77.92    3.69   1
   4   1   7  164.97    4.70   1
   4   2   7   58.29    4.25   1
   4  13   7   13.63    4.39   1
   4  27   5   14.22    6.32   1
   5 -26  -6    6.40    3.67   1
   5 -18   4   33.34    3.04   1
   5 -15   5   21.77    3.30   1
   5 -12   6   53.51    2.72   1
   6 -23   3   19.50    2.99   1
   6 -21   4    8.65    2.87   1
   6 -18   5  167.71    4.12   1
   6 -15   6   30.17    3.10   1
   7 -25   3   34.62    3.20   1
   7 -23   4   47.18    3.38   1
   7 -18   6   62.03    3.45   1
   7 -14   7   14.62    3.05   1
   8 -25   4    0.85    3.22   1
   8 -20   6   15.24    3.15   1
   9 -26   4   -2.34    3.54   1
   9 -24   5    1.73    3.49   1
   0   1  -8   45.04    3.57   1
   0  14  -8   83.08    2.91   1
   0  15  -8   63.46    3.54   1
   0  16  -8  190.52    4.30   1
   0  18  -7  181.75    4.41   1
   0  19  -7  180.16    4.43   1
   0  20  -6   30.70    3.27   1
   0  21  -5   46.88    3.41   1
   0  21  -2   85.10    3.92   1
   0  22  -4   47.57    3.45   1
   1 -12  -3   65.83    7.19   1
   1  -9  -8   32.01    4.08   1
   1  20   2   65.35    5.05   1
   1  27  -7   27.62    3.25   1
   1  28  -6   11.04    3.06   1
   1  28  -5   58.66    3.54   1
   2 -17  -4  231.33    8.00   1
   2  -3   4  221.94    6.01   1
   2  24   3   75.54    5.62   1
   2  27   2   21.10    4.27   1
   2  32  -7    0.62    3.43   1
   2  33  -6    7.67    3.42   1
   2  33  -5   48.53    3.63   1
   2  33  -4   -0.18    3.17   1
   2  33  -3   38.78    3.43   1
   3 -20  -6   10.05    5.06   1
   3 -15   2   86.45    3.81   1
   3 -13   3  102.05    3.93   1
   3  -5   5  150.47    4.44   1
   3   3   6  163.29    4.99   1
   3   4   6   23.08    4.07   1
   3  12   6  147.74    6.73   1
   3  26   4   62.36    5.61   1
   3  29   3   82.57    5.00   1
   4 -14   4  265.85    4.82   1
   4 -11   5  280.25    4.56   1
   4  -6   6   23.37    3.18   1
   4   3   7   16.53    3.25   1
   4   4   7  195.43    5.55   1
   4  12   7  170.80    6.43   1
   4  33   3   17.52    4.23   1
   5 -20   3   29.94    2.35   1
   5 -11   6   33.62    3.21   1
   5  -6   7   48.71    3.47   1
   5  31   5    0.11    5.81   1
   6 -28  -6    4.92    3.98   1
   6 -20   4    3.74    2.84   1
   6 -14   6   38.93    3.15   1
   7 -30  -5   22.73    4.52   1
   7 -30  -3   38.84    4.26   1
   7 -20   5   49.40    3.33   1
   7 -17   6    7.27    3.03   1
   8 -26   3    4.78    3.19   1
   8 -24   4   37.95    3.42   1
   8 -22   5   17.31    3.13   1
   8 -19   6    1.88    3.07   1
   8 -16   7   41.99    3.34   1
   9 -21   6   -1.16    3.36   1
   9 -18   7   10.11    2.47   1
   0  -3  -7    5.86    3.02   1
   0   0  -8   52.37    3.65   1
   0   7   1  212.17   11.35   1
   0   8   1 5498.60   41.41   1
   0   9   1 1986.91   23.32   1
   0  10   1 1375.50   18.19   1
   0  17  -8   66.91    3.55   1
   0  18  -8  126.24    3.77   1
   0  20  -7    5.65    2.97   1
   0  21  -6    2.46    2.43   1
   0  22  -6   39.42    3.36   1
   0  22  -5   34.99    3.13   1
   0  22  -3    5.17    2.98   1
   0  23  -4  261.06    4.92   1
   1  -3   2   71.83    5.91   1
   1   3   3 2753.28   24.71   1
   1  28  -7    4.67    3.20   1
   1  29  -6    8.83    3.05   1
   1  29  -5   44.23    3.23   1
   1  29  -4   19.68    3.14   1
   1  29  -3   19.21    3.38   1
   2 -10   2   -2.36    3.73   1
   2  -7   3  744.02    8.93   1
   2  -2   4  313.70    6.91   1
   2   5 -13    1.67    3.38   1
   2   6 -13   35.80    3.66   1
   2   7 -13   -1.26    3.37   1
   2   8 -13    9.43    3.52   1
   2   9 -13   -0.12    3.55   1
   2  10 -13   -1.65    3.60   1
   2  11 -13   24.93    3.75   1
   2  31  -8    3.59    2.52   1
   2  33  -7   -0.11    3.57   1
   2  33  -2   13.32    3.19   1
   2  34  -5   12.25    3.37   1
   2  34  -4    0.74    3.35   1
   3  -9   4  172.56    4.79   1
   3   5   6  167.24    5.26   1
   3   6   6  214.01    6.10   1
   3   7   6  158.68    5.55   1
   3   8   6  102.30    5.12   1
   3   9   6   69.62    5.23   1
   3  10   6   30.60    4.90   1
   3  11   6  259.71    7.56   1
   3  32   2   56.32    4.57   1
   4 -23  -6   26.62    4.30   1
   4 -16   3  422.26    5.83   1
   4 -10   5  115.88    4.10   1
   4  -5   6  105.33    4.00   1
   4   5   7   48.64    3.55   1
   4   6   7   16.67    3.98   1
   4   7   7   75.08    4.72   1
   4   8   7   85.94    4.76   1
   4   9   7   74.91    4.60   1
   4  10   7  117.87    5.28   1
   4  11   7  259.69    6.65   1
   5 -26  -5   68.03    4.27   1
   5 -26  -4    2.09    3.36   1
   5 -25  -7   14.96    4.52   1
   5 -19   3   61.28    3.37   1
   5 -17   4   16.41    3.07   1
   5 -14   5   80.33    3.52   1
   5 -10   6   13.07    3.32   1
   5  -5   7   21.78    3.28   1
   5  21   7   61.56    6.54   1
   5  34   4   13.94    5.30   1
   6 -28  -5    1.75    3.79   1
   6 -28  -4   21.59    3.97   1
   6 -22   3   35.34    2.43   1
   6 -17   5  103.33    3.59   1
   7 -22   4    5.75    3.00   1
   7 -19   5   13.94    3.05   1
   7 -16   6    3.76    2.90   1
   8 -21   5   12.68    3.19   1
   8 -15   7    3.84    3.15   1
   9 -27   3    1.33    3.57   1
   9 -25   4    3.52    3.44   1
   9 -23   5    2.02    3.38   1
   9 -20   6    5.84    3.41   1
   9 -17   7    4.34    3.39   1
   0  -6  -4  394.78   11.86   1
   0  -5  -6  131.58    5.26   1
   0  -1  -8   36.35    3.49   1
   0  11   1  386.51   10.27   1
   0  12   1  181.60    7.43   1
   0  13  -9  118.00    3.11   1
   0  19  -8   92.62    3.60   1
   0  21  -7   88.27    3.67   1
   0  22  -2  151.44    4.42   1
   0  23  -6   14.99    3.05   1
   0  23  -5   23.31    2.63   1
   0  23  -3  107.99    4.03   1
   0  24  -5  114.28    3.92   1
   0  24  -4    3.05    3.22   1
   1 -11  -7  402.17   10.91   1
   1   4   3  821.03   15.57   1
   1  21   2   93.15    5.44   1
   1  29  -7   -2.84    3.42   1
   1  29  -2  140.45    4.36   1
   1  30  -5   46.18    3.42   1
   1  30  -4   23.58    3.44   1
   1  30  -3   52.92    3.58   1
   2   2 -13    9.61    3.53   1
   2  34  -6    6.31    3.53   1
   3 -20  -3   13.99    3.61   1
   3 -12   3  128.52    4.36   1
   3  -7 -13    1.13    3.51   1
   3  -4   5  296.03    5.64   1
   4 -18   2   29.57    3.36   1
   4 -13   4  187.12    4.49   1
   4  -4   6  187.05    4.75   1
   4  31   4    9.07    5.06   1
   5 -13   5   41.94    3.55   1
   5  -9   6  191.80    4.51   1
   5  -4   7  255.12    4.89   1
   5  -3   7  277.57    5.67   1
   6 -27  -7    6.97    4.80   1
   6 -21   3   65.72    3.42   1
   6 -19   4   62.72    3.39   1
   6 -16   5    7.32    3.15   1
   6 -13   6   20.31    3.18   1
   6  -8   7   10.90    3.09   1
   7 -21   4   50.90    3.38   1
   7 -12   7    1.90    2.08   1
   8 -25   3    3.98    3.07   1
   8 -23   4   -0.99    3.19   1
   8 -18   6  185.36    3.69   1
   8 -14   7    1.03    3.22   1
   9 -22   5    8.80    3.43   1
   9 -19   6    7.56    3.37   1
   9 -16   7    8.36    3.29   1
   0  -6  -5  402.82    9.72   1
   0  -4  -7  179.04    5.23   1
   0  -2  -8   58.61    3.81   1
   0   1  -9   82.83    3.99   1
   0   6   1 1386.45   26.86   1
   0  13   1   50.69    5.47   1
   0  20  -8   16.38    2.27   1
   0  21  -8  130.52    3.86   1
   0  22  -7    1.76    2.46   1
   0  23  -7  146.89    4.13   1
   0  23  -2  162.63    4.57   1
   0  24  -6   26.59    3.04   1
   0  24  -3   22.61    3.22   1
   0  25  -5   50.46    3.33   1
   0  25  -4   72.47    3.64   1
   1 -12  -6  152.59   10.48   1
   1  -6   1  628.30   10.77   1
   1  15   3  356.38   12.55   1
   1  30  -7   50.00    3.65   1
   1  30  -6    0.33    2.28   1
   1  31  -5   41.07    3.48   1
   1  31  -4   10.54    3.22   1
   2  -6   3  216.66    6.04   1
   2  -1   4  503.44    8.17   1
   2   0 -13    3.64    3.44   1
   2  20   4  186.09   10.44   1
   2  35  -5   -1.76    3.60   1
   2  35  -4   -2.07    3.39   1
   2  35  -3   -1.13    3.25   1
   3 -16   1  191.67    4.94   1
   3 -14   2  250.28    5.36   1
   3  -8   4  234.86    5.23   1
   3  -3   5    7.68    3.23   1
   3  30   3   15.83    3.98   1
   4 -23  -5   41.40    3.93   1
   4 -23  -4   10.07    3.53   1
   4 -15   3   24.74    3.32   1
   4  -9   5   76.14    3.00   1
   4  -3   6  430.04    6.73   1
   4  34   3   42.54    4.91   1
   5 -24  -8    5.17    5.54   1
   5 -18   3  130.00    4.04   1
   5 -16   4   19.33    2.36   1
   5  -2   7   10.72    3.29   1
   6 -12   6   21.44    3.47   1
   6  -7   7   11.27    3.23   1
   7 -29  -6    4.26    4.40   1
   7 -29  -3    5.70    3.19   1
   7 -18   5   23.66    3.09   1
   7 -15   6   80.99    3.54   1
   7 -11   7   16.10    3.18   1
   8 -20   5   15.43    3.12   1
   8 -17   6   47.80    3.42   1
   8 -13   7   21.17    3.22   1
   9 -26   3    2.68    2.41   1
   9 -24   4   18.08    3.39   1
   9 -15   7   23.88    3.54   1
  -1   6  -5  136.75    4.61   1
  -1   6  -4  179.99    5.66   1
  -1   7  -5  191.40    4.87   1
  -1   7  -4   33.98    4.04   1
  -1   8  -5  228.13    5.27   1
  -1   8  -4  732.47    8.60   1
  -1   9  -6  202.83    4.75   1
  -1   9  -5  158.87    4.64   1
  -1   9  -4   24.78    3.04   1
  -1   9  -3   86.21    4.81   1
  -1  10  -6   15.69    3.30   1
  -1  10  -5  361.99    5.89   1
  -1  10  -4   38.98    2.91   1
  -1  10  -3   51.43    4.37   1
  -1  11  -6   30.23    3.18   1
  -1  11  -5   61.85    3.83   1
  -1  11  -4   41.34    2.92   1
  -1  11  -3  248.12    5.92   1
  -1  12  -5  148.78    4.45   1
  -1  12  -4  643.68    7.54   1
  -1  13  -5  145.96    4.39   1
  -1  13  -4  239.59    5.14   1
  -1  14  -5  115.08    4.07   1
  -1  14  -4   84.52    3.94   1
   0  -3  -8   31.76    4.14   1
   0   0  -9  113.23    4.20   1
   0  14   1  899.01   12.61   1
   0  24  -7   43.85    3.21   1
   0  24  -2   44.64    3.66   1
   0  25  -6   28.17    3.21   1
   0  25  -3  143.40    4.10   1
   0  26  -5   59.17    3.45   1
   0  26  -4   77.81    3.61   1
   1 -12  -4   26.47    8.07   1
   1 -11  -2  290.75    9.50   1
   1 -10  -8   59.70    4.67   1
   1  -2   2 3251.44   23.38   1
   1   5   3  419.29   12.70   1
   1  22   2  439.11    8.73   1
   1  31  -6    1.51    3.23   1
   1  31  -3   18.64    3.27   1
   1  32  -5   86.39    3.92   1
   1  32  -4    8.80    3.26   1
   2 -15  -8  125.19    9.83   1
   2  -9   2  122.40    5.43   1
   2  -1 -13    3.31    3.33   1
   2  25   3  670.22   10.90   1
   2  36  -5    2.56    3.69   1
   2  36  -4    9.27    3.59   1
   3 -20  -5   15.88    4.18   1
   3 -20  -4   54.00    4.38   1
   3 -11   3  608.88    7.36   1
   3  -2   5  254.15    5.56   1
   3  27   4   46.53    5.68   1
   4 -17   2  201.07    4.63   1
   4 -12   4  449.14    6.02   1
   4  -8   5  350.43    5.67   1
   5 -25  -6    1.24    4.07   1
   5 -15   4   26.73    3.15   1
   5 -12   5   61.32    3.48   1
   5  -8   6  118.19    4.13   1
   5  -1   7   43.08    3.49   1
   5  20   7    4.67    5.28   1
   6 -20   3    7.05    2.92   1
   6 -18   4   12.84    3.10   1
   6 -15   5   50.29    3.40   1
   6 -11   6  422.44    5.71   1
   6  -6   7   25.91    3.17   1
   7 -29  -5    2.00    4.21   1
   7 -22   3  206.60    4.20   1
   7 -20   4   77.93    3.42   1
   7 -14   6    7.77    2.95   1
   7 -10   7   59.15    3.51   1
   8 -30  -3   -0.44    4.34   1
   8 -22   4   74.36    2.88   1
   8 -19   5   26.19    3.20   1
   8 -16   6    1.43    3.01   1
   8 -12   7    4.02    3.09   1
   9 -25   3   22.03    3.43   1
   9 -23   4    7.85    3.31   1
   9 -21   5   19.13    3.41   1
   9 -18   6   37.20    3.54   1
   9 -14   7    0.36    3.37   1
  10 -19   6   10.82    3.66   1
  10 -16   7   -2.70    3.62   1
  -1   4  -5   71.39    4.29   1
  -1   5  -5   66.04    4.04   1
  -1   5  -4  315.29    6.64   1
  -1   6  -6  160.26    4.58   1
  -1   6  -3  253.08    6.92   1
  -1   7  -6  274.08    5.37   1
  -1   7  -3 1270.47   11.70   1
  -1   8  -6  191.95    4.21   1
  -1   8  -3  132.26    4.72   1
  -1  12  -6  164.01    3.87   1
  -1  12  -3  317.86    5.67   1
  -1  13  -6   -1.45    3.15   1
  -1  13  -3   48.09    3.85   1
  -1  14  -6   21.29    3.40   1
  -1  14  -3   63.11    3.87   1
  -1  15  -6  258.01    5.02   1
  -1  15  -5   27.49    3.33   1
  -1  15  -4   32.66    3.51   1
  -1  16  -5   17.01    3.16   1
  -1  16  -4   47.57    3.56   1
   0  -6  -6   23.33    3.89   1
   0  -5  -7  120.46    4.80   1
   0  -1  -9   83.94    3.99   1
   0  23  -8   39.06    2.45   1
   0  24  -8   -0.04    3.19   1
   0  25  -7   11.50    3.18   1
   0  25  -2   94.73    4.02   1
   0  26  -6   -9.34    3.11   1
   0  26  -3   40.77    3.60   1
   0  27  -5   25.56    3.31   1
   0  27  -4   62.98    3.48   1
   1  16   3   18.63    6.05   1
   1  31  -7   13.45    2.46   1
   1  31  -2   26.35    3.23   1
   1  32  -6    9.24    3.38   1
   1  32  -3   98.93    3.82   1
   2 -16  -3   21.10    3.89   1
   2 -11   1   49.22    4.40   1
   2  -5   3  224.14    6.02   1
   2   0   4  195.82    6.12   1
   2  29   2    5.76    3.80   1
   2  37  -4    0.60    3.59   1
   3 -13   2   66.33    3.88   1
   3  -9 -13    5.09    4.43   1
   3  -7   4  305.14    5.22   1
   4 -22  -7   79.41    6.07   1
   4 -14   3  614.17    6.86   1
   4 -11   4   29.55    3.21   1
   4  -2   6  144.04    4.45   1
   4  28   5   33.75    7.49   1
   5 -25  -5   67.41    4.30   1
   5 -25  -4   41.09    3.87   1
   5 -17   3   61.97    3.66   1
   5  -7   6  144.05    4.21   1
   5   0   7   -0.50    3.11   1
   6 -27  -6    5.50    3.99   1
   6 -27  -5   28.66    4.12   1
   6 -26  -8    2.92    5.04   1
   6 -17   4   59.63    3.57   1
   7 -17   5    1.63    2.04   1
   7 -13   6   15.87    3.11   1
   7  -9   7   39.64    3.43   1
   8 -30  -4    3.98    4.46   1
   8 -21   4   46.42    3.34   1
   9 -20   5   30.30    3.48   1
   9 -17   6    1.70    3.27   1
  10 -21   5   -0.55    3.53   1
  10 -15   7    9.63    3.65   1
  -1   3  -5   49.10    4.34   1
  -1   4  -6  124.92    4.43   1
  -1   4  -4  477.97    7.92   1
  -1   5  -6 1029.98    9.38   1
  -1   5  -3  398.14    7.87   1
  -1   6  -7   89.35    3.88   1
  -1   7  -7  103.35    3.89   1
  -1   8  -7   14.70    3.27   1
  -1   9  -7  587.33    6.88   1
  -1  10  -7  376.07    5.82   1
  -1  11  -7  216.36    4.79   1
  -1  12  -7   79.88    3.76   1
  -1  13  -7  173.22    4.35   1
  -1  14  -7    8.03    3.25   1
  -1  15  -7  249.81    4.69   1
  -1  15  -3  341.56    5.93   1
  -1  16  -6   12.38    3.13   1
  -1  16  -3   16.34    3.60   1
  -1  17  -6   57.83    3.60   1
  -1  17  -5  108.95    3.99   1
  -1  17  -4  122.80    4.10   1
  -1  18  -5   13.29    3.17   1
  -1  18  -4  131.82    4.10   1
   0  -6  -3  294.97   15.59   1
   0  -4  -8   13.23    3.11   1
   0  26  -7   74.43    3.56   1
   0  27  -6   11.50    3.00   1
   0  27  -3   72.38    3.62   1
   0  28  -5   45.06    3.27   1
   1  23   2   46.72    4.61   1
   1  32  -7   15.52    2.55   1
   1  33  -6   -2.39    3.38   1
   1  33  -5   14.21    3.40   1
   1  33  -4   25.42    3.31   1
   1  33  -3    6.03    3.17   1
   2 -16  -7   -0.03    2.66   1
   2  -8   2  234.93    6.27   1
   2   1   4  526.47    8.75   1
   2  26   3   97.72    6.52   1
   2  36  -2    1.24    3.36   1
   2  37  -3    6.16    3.71   1
   3 -19  -7   10.70    5.67   1
   3 -10   3  395.80    6.34   1
   3  -6   4  508.31    7.06   1
   3  -1   5  147.81    4.89   1
   3  31   3    6.59    3.78   1
   3  34   2   19.05    4.13   1
   4 -16   2  105.83    4.11   1
   4  -7   5  135.57    3.71   1
   4  -1   6  322.51    5.69   1
   4  32   4   -2.41    5.25   1
   4  35   3    0.69    4.95   1
   5 -19   2   -0.35    2.95   1
   5 -14   4  139.07    4.12   1
   5 -11   5  559.67    6.10   1
   5  -6   6   57.98    3.72   1
   5   1   7   44.06    3.61   1
   5  32   5    9.61    6.85   1
   6 -19   3   59.53    3.70   1
   6 -14   5   12.65    2.30   1
   6 -10   6   28.79    3.39   1
   6  -5   7   61.25    3.78   1
   6  25   7   16.42    6.62   1
   7 -28  -3    0.17    3.12   1
   7 -21   3    7.45    3.03   1
   7 -16   5  154.72    4.03   1
   7  -8   7   -4.11    3.03   1
   8 -18   5   28.55    3.15   1
   8 -11   7    3.43    3.15   1
   9 -24   3   -1.76    3.27   1
   9 -22   4   30.40    3.46   1
   9 -13   7   30.25    2.61   1
  10 -23   4    8.05    3.57   1
  10 -18   6   -0.80    2.56   1
  10 -14   7    9.40    3.60   1
  -1   2  -5  323.56    6.78   1
  -1   3  -6  527.05    7.28   1
  -1   3  -4   77.34    4.99   1
  -1   4  -3  844.68   11.16   1
  -1   5  -7   33.57    3.38   1
  -1   8  -2  914.33   11.54   1
  -1   9  -8   80.54    3.69   1
  -1   9  -2  609.25    9.24   1
  -1  10  -8  151.22    4.11   1
  -1  10  -2  263.06    5.85   1
  -1  11  -8  108.24    3.92   1
  -1  11  -2   40.65    3.44   1
  -1  12  -8  175.04    4.13   1
  -1  12  -2  396.12    7.03   1
  -1  13  -8   67.24    3.62   1
  -1  13  -2  576.16    7.99   1
  -1  14  -2  432.23    7.05   1
  -1  16  -7   94.25    3.70   1
  -1  17  -7  136.16    3.92   1
  -1  17  -3  111.77    4.19   1
  -1  18  -7  103.96    3.93   1
  -1  18  -6   68.76    2.92   1
  -1  18  -3   20.44    3.30   1
  -1  19  -6   91.80    3.59   1
  -1  19  -5  279.98    5.17   1
  -1  19  -4   11.03    3.21   1
  -1  20  -5   86.03    3.70   1
   0  -6  -7   15.20    3.67   1
   0  27  -7   26.57    2.38   1
   0  28  -7   12.52    3.31   1
   0  28  -6   51.60    3.58   1
   0  28  -4  110.54    3.85   1
   0  28  -3   86.01    3.65   1
   0  29  -5   27.97    3.22   1
   1  -5   1 2516.65   20.65   1
   1   6   3  262.05   11.53   1
   1   8 -13   26.19    3.62   1
   1   9 -13   10.62    3.62   1
   1  10 -13   10.96    3.63   1
   1  11 -13    2.49    3.68   1
   1  12 -13    3.29    3.59   1
   1  34  -6   24.24    3.68   1
   1  34  -5   61.70    3.72   1
   1  34  -4    1.63    3.28   1
   2 -16  -6   25.75    7.43   1
   2  -4   3  226.80    6.44   1
   2  21   4  205.81   10.75   1
   3 -19  -3  129.56    5.34   1
   3 -12   2   93.15    4.25   1
   3   0   5 1620.42   12.42   1
   4 -13   3   62.35    3.65   1
   4 -10   4  726.79    7.28   1
   4  -6   5  801.05    7.94   1
   4   0   6   30.33    3.42   1
   4  21   6  118.02    9.51   1
   5 -16   3   51.88    3.68   1
   5 -10   5   28.04    3.50   1
   5   2   7   14.45    3.21   1
   5  19   7    8.11    4.66   1
   6 -26  -3   29.99    3.78   1
   6 -16   4   38.89    3.18   1
   6 -13   5   29.85    3.27   1
   6  -9   6  489.94    5.92   1
   6  -4   7  102.94    4.14   1
   7 -12   6  219.19    4.31   1
   7  -7   7    1.16    2.86   1
   8 -29  -3    0.73    4.19   1
   8 -22   3    4.31    3.17   1
   8 -20   4  120.81    3.84   1
   8 -17   5   97.52    3.67   1
   8 -10   7   57.01    3.36   1
   9 -19   5    4.83    3.18   1
   9 -16   6   27.30    2.62   1
   9 -12   7    7.24    3.19   1
  10 -20   5    3.37    3.50   1
  10 -17   6    9.04    3.49   1
  10 -13   7    1.13    3.42   1
  -1   2  -6  177.38    4.97   1
  -1   2  -4  653.51    9.35   1
  -1   3  -7    8.07    3.05   1
  -1   4  -7   65.90    3.71   1
  -1   6  -8   25.57    3.31   1
  -1   7  -8  468.29    6.15   1
  -1   7  -2  534.40    9.19   1
  -1   8  -8  224.53    4.88   1
  -1  14  -8   78.31    2.96   1
  -1  15  -2   91.66    3.63   1
  -1  16  -8  103.14    3.84   1
  -1  16  -2  742.19    8.41   1
  -1  17  -8   58.43    3.38   1
  -1  19  -7   21.95    3.17   1
  -1  19  -3   29.59    3.36   1
  -1  20  -7   60.98    3.39   1
  -1  20  -6    8.61    3.07   1
  -1  20  -4   16.32    3.43   1
  -1  21  -6   71.76    3.67   1
  -1  21  -5   29.89    3.38   1
  -1  21  -4   70.86    3.68   1
   0  -7  -5  532.93   11.54   1
   0  -5  -8    7.64    3.94   1
   0   5   1  335.31   17.16   1
   0  27  -8   22.21    2.44   1
   0  28  -8    3.35    3.30   1
   0  29  -7   21.65    3.25   1
   0  29  -6   42.64    3.41   1
   0  29  -4   39.56    3.30   1
   0  29  -3   11.11    3.21   1
   0  30  -5   51.92    3.54   1
   1 -11  -8  354.06    9.37   1
   1  -1   2  557.55   11.12   1
   1   4 -13    0.66    3.51   1
   1   5 -13    4.88    3.42   1
   1  17   3  116.94    7.64   1
   1  24   2   10.09    3.95   1
   1  33  -2   40.18    3.31   1
   1  34  -3   -0.28    3.26   1
   1  35  -6   10.48    3.68   1
   1  35  -5   13.20    3.52   1
   1  35  -4   20.46    3.42   1
   2 -16  -4  224.23    8.13   1
   2 -10   1   66.30    4.57   1
   2  -5 -13    0.46    3.42   1
   2   2   4  322.98    7.44   1
   3  -9   3  269.98    5.58   1
   3  -5   4   44.42    3.91   1
   3   1   5  146.37    5.61   1
   3  28   4   21.74    5.07   1
   4 -22  -6   82.31    5.35   1
   4 -22  -5  124.73    5.48   1
   4 -22  -4   48.22    4.21   1
   4   1   6  311.82    5.83   1
   5 -24  -7   84.72    5.55   1
   5 -18   2   42.23    3.36   1
   5 -13   4   73.22    3.73   1
   5  -5   6  336.88    5.00   1
   5   3   7  272.90    5.40   1
   5   4   7  262.28    5.82   1
   6 -26  -7   10.30    4.19   1
   6 -18   3   57.78    3.32   1
   6  -8   6   34.15    3.26   1
   6  -3   7  345.52    5.59   1
   7 -28  -6   -0.11    3.59   1
   7 -28  -5   -0.75    3.27   1
   7 -20   3   64.47    3.54   1
   7 -15   5   24.43    2.29   1
   7 -11   6   74.86    3.49   1
   7  -6   7   72.78    3.57   1
   8 -29  -4    4.13    4.37   1
   8 -13   6   62.15    3.48   1
   8  -9   7   24.46    3.30   1
   9 -23   3   18.85    3.33   1
   9 -21   4    1.88    2.19   1
   9 -18   5   48.28    3.35   1
   9 -15   6   27.55    3.29   1
   9 -11   7    3.33    3.18   1
  10 -24   3   11.80    3.59   1
  10 -22   4   30.26    2.76   1
  10 -19   5   20.47    3.53   1
  10 -16   6   13.87    3.57   1
  10 -12   7    3.63    3.47   1
  -1   1  -6  144.69    4.71   1
  -1   1  -5   60.78    4.66   1
  -1   2  -7  219.72    5.10   1
  -1   3  -3 2687.06   18.94   1
  -1   4  -8   11.62    3.32   1
  -1   5  -8   49.55    3.46   1
  -1   6  -2 1044.87   12.35   1
  -1  17  -2  288.27    5.40   1
  -1  18  -2  562.88    7.22   1
  -1  19  -8   31.81    3.27   1
  -1  20  -3  240.63    4.52   1
  -1  21  -7   99.65    3.68   1
  -1  21  -3  146.65    4.46   1
  -1  22  -6   81.41    3.64   1
  -1  22  -5    5.08    3.08   1
  -1  22  -4   16.13    3.20   1
  -1  23  -5   11.94    3.30   1
   0  -7  -6    4.73    3.58   1
   0  28  -2   74.50    3.74   1
   0  30  -7   34.41    3.46   1
   0  30  -6    9.53    3.11   1
   0  30  -4    1.79    3.00   1
   1   7   3 1258.35   24.53   1
   1  35  -3    5.67    3.34   1
   1  36  -5   -1.14    3.61   1
   2 -16  -5   12.59    5.45   1
   2  -7   2  890.45   10.26   1
   2  27   3  115.35    5.99   1
   3 -19  -4  162.17    5.98   1
   3  32   3   35.06    4.54   1
   4 -21  -8   60.84    6.79   1
   4 -12   3  189.36    4.67   1
   4  -9   4    8.65    3.23   1
   4  -5   5   45.93    3.62   1
   4   2   6  146.89    4.61   1
   4  36   3   31.24    5.45   1
   5 -24  -4   32.81    3.15   1
   5 -15   3   71.40    3.87   1
   5  -9   5   32.74    2.50   1
   5  -4   6  126.07    4.15   1
   5   5   7   21.79    3.44   1
   5  18   7   10.07    4.30   1
   6 -26  -6   38.01    4.23   1
   6 -26  -5   16.34    3.85   1
   6 -15   4   91.61    3.59   1
   6 -12   5   58.63    2.77   1
   6  -2   7   50.97    3.43   1
   7 -27  -3    3.06    3.12   1
   7 -17   4   11.54    2.89   1
   7 -14   5   91.92    3.59   1
   7 -10   6   79.35    3.61   1
   7  -5   7   44.64    3.25   1
   8 -21   3    9.07    2.89   1
   8 -19   4   31.77    2.49   1
   8 -16   5   73.84    3.37   1
   8  -8   7  137.28    4.10   1
   9 -24   2   15.01    3.46   1
   9 -20   4   -1.37    3.12   1
   9 -10   7    6.10    3.12   1
  10 -25   2   -0.52    3.56   1
  10 -21   4    2.64    3.37   1
  10 -15   6   19.34    3.51   1
  -1   0  -5  841.80   10.69   1
  -1   1  -7  241.00    5.47   1
  -1   1  -4  889.43   11.12   1
  -1   2  -3  700.60   10.91   1
  -1   3  -8   13.27    3.29   1
  -1   5  -2 2177.65   18.37   1
  -1  19  -2  189.34    5.04   1
  -1  20  -8   22.38    2.23   1
  -1  20  -2   64.34    3.77   1
  -1  22  -7   37.63    2.51   1
  -1  22  -3  277.69    5.13   1
  -1  23  -7   10.90    2.94   1
  -1  23  -6  157.30    3.52   1
  -1  23  -4   40.01    3.40   1
  -1  24  -6   19.08    2.96   1
  -1  24  -5   33.43    3.41   1
   0  -7  -4  220.59   10.67   1
   0  -6  -8   20.73    3.85   1
   0  29  -2  148.51    4.19   1
   0  30  -3   24.14    3.12   1
   0  31  -7   23.99    3.51   1
   0  31  -6   31.85    3.40   1
   0  31  -5   40.13    2.62   1
   0  31  -4    2.27    3.24   1
   1 -12  -7  208.21    9.61   1
   1   1 -13   -1.40    3.26   1
   1  18   3   16.40    5.23   1
   1  25   2  129.04    5.36   1
   1  36  -4   14.19    3.61   1
   2  -3   3  123.61    5.80   1
   2   3   4  219.60    6.72   1
   3 -11   2  629.65    7.76   1
   3  -8   3  245.45    5.63   1
   3  -4   4  106.92    4.63   1
   3   2   5  235.97    5.75   1
   4  -4   5  101.53    4.13   1
   4   3   6  421.54    6.63   1
   4  33   4    4.57    5.34   1
   5 -24  -6    1.76    3.45   1
   5 -24  -5   27.25    3.73   1
   5 -12   4    8.88    2.33   1
   5  -8   5  289.59    5.31   1
   5  -3   6   17.78    3.22   1
   5   6   7   55.97    3.74   1
   5   7   7    5.00    3.74   1
   5  17   7  116.09    6.07   1
   6 -17   3   46.11    3.31   1
   6 -11   5   44.24    3.30   1
   6  -7   6   58.43    3.48   1
   6  -1   7  189.14    4.59   1
   7 -19   3   38.46    3.07   1
   7  -4   7   26.88    3.29   1
   8 -28  -3    0.95    3.30   1
   8 -18   4   -0.09    2.99   1
   8 -15   5    7.63    2.97   1
   8  -7   7   13.32    3.13   1
   9 -22   3    1.01    2.16   1
   9 -17   5   -1.14    2.21   1
   9  -9   7    2.12    3.13   1
  10 -23   3    1.49    2.40   1
  10 -18   5   44.64    3.64   1
  10 -11   7   34.67    2.70   1
  -1   0  -6  424.42    7.29   1
  -1   2  -8   27.42    3.22   1
  -1   4  -2  430.36    9.40   1
  -1  10  -1 1591.20   14.49   1
  -1  11  -1  971.82   11.18   1
  -1  12  -1  279.42    6.99   1
  -1  13  -1  119.49    5.25   1
  -1  14  -1  137.91    5.19   1
  -1  15  -1  195.31    5.47   1
  -1  21  -2   93.86    4.18   1
  -1  22  -8    3.85    2.17   1
  -1  23  -3   13.78    3.38   1
  -1  24  -7   74.14    3.58   1
  -1  24  -4  133.41    3.38   1
  -1  25  -7   36.16    3.31   1
  -1  25  -6    8.42    2.99   1
  -1  25  -5   18.41    3.22   1
  -1  25  -4    3.21    3.19   1
   0  -7  -7  100.25    5.14   1
   0  31  -3   15.33    3.10   1
   0  32  -7   -0.37    3.44   1
   0  32  -6   12.24    3.34   1
   0  32  -5    5.64    3.16   1
   0  32  -4   11.22    3.22   1
   1  -4   1 1668.19   17.76   1
   1   0 -13    0.63    3.35   1
   1   0   2 1509.80   18.53   1
   1  36  -3   24.21    3.54   1
   1  37  -4   31.42    3.86   1
   2 -15  -3    7.61    3.88   1
   2   4   4   96.23    5.93   1
   3 -19  -6   36.77    5.09   1
   3 -19  -5   44.62    4.76   1
   3   3   5    6.55    3.26   1
   4 -20  -2   58.92    3.87   1
   4 -14   2  485.73    6.52   1
   4  -8   4  153.27    4.43   1
   4   4   6  199.81    5.13   1
   5 -14   3   46.40    3.51   1
   5 -11   4  125.76    4.02   1
   5  -2   6   69.11    3.83   1
   5   8   7    5.53    3.10   1
   5   9   7   97.88    4.81   1
   5  10   7   24.95    4.04   1
   5  15   7  265.73    7.21   1
   5  16   7  187.55    6.38   1
   6 -25  -8    7.96    4.94   1
   6  -6   6    6.06    3.14   1
   6   0   7  153.26    4.37   1
   6   1   7  168.51    5.13   1
   6  24   7   66.53    6.59   1
   7 -27  -7   11.36    4.51   1
   7 -27  -5   17.41    4.19   1
   7 -16   4   11.78    2.94   1
   7 -13   5  113.44    3.75   1
   7  -9   6   59.15    3.46   1
   8 -28  -4   15.05    4.32   1
   8 -20   3   22.20    3.22   1
   8  -6   7    5.59    3.06   1
   9 -21   3    1.87    3.12   1
   9 -16   5   16.35    3.25   1
   9  -8   7   25.38    3.34   1
  10 -22   3    0.15    3.40   1
  10 -17   5   68.15    3.76   1
  10 -14   6   15.14    3.52   1
  10 -10   7    0.25    3.27   1
  -1  -1  -6  136.22    5.59   1
  -1   0  -7    8.56    3.20   1
  -1   0  -4   13.27    4.31   1
  -1   1  -8   10.58    3.37   1
  -1   8  -1 2496.38   19.47   1
  -1   9  -1 1304.43   13.88   1
  -1  17  -1  267.88    5.77   1
  -1  22  -2  456.88    6.72   1
  -1  24  -8   76.30    2.92   1
  -1  24  -3   30.72    3.41   1
  -1  25  -8   26.25    3.36   1
  -1  25  -3   24.70    3.14   1
  -1  26  -7   75.59    3.59   1
  -1  26  -6   25.51    3.08   1
  -1  26  -5    1.75    3.02   1
  -1  26  -4  103.56    3.74   1
  -1  27  -6   34.60    3.33   1
  -1  27  -5   30.53    3.12   1
   0   4 -12   -2.44    3.25   1
   0  32  -3   46.09    3.44   1
   0  33  -7   -1.75    3.62   1
   0  33  -6   41.04    3.64   1
   0  33  -5   15.96    3.46   1
   0  33  -4   12.06    3.15   1
   1 -11  -3  122.74    8.86   1
   1 -10  -2   56.57    6.22   1
   1  19   3   32.47    5.27   1
   1  26   2  204.76    6.10   1
   1  37  -3    2.29    3.67   1
   2  -9   1  110.49    4.54   1
   2  -6   2    0.11    4.61   1
   2  -2   3   84.76    5.49   1
   2  22   4   89.63    7.98   1
   2  28   3   23.95    4.34   1
   3 -18  -3  414.97    7.80   1
   3  -7   3  219.28    5.70   1
   3  -3   4  122.75    4.79   1
   3   4   5  285.35    6.78   1
   3  29   4   53.94    5.69   1
   3  33   3   10.13    4.18   1
   4 -21  -4   41.01    3.87   1
   4 -11   3   45.48    3.63   1
   4  -3   5   55.82    3.66   1
   4   5   6  110.38    4.40   1
   4  20   6   82.20    7.50   1
   5 -23  -8   -0.40    4.73   1
   5  -7   5    4.82    3.23   1
   5  -1   6  389.08    6.66   1
   5  11   7  182.63    5.45   1
   5  12   7   10.75    4.14   1
   5  13   7   44.46    4.37   1
   5  14   7   38.42    4.43   1
   6 -16   3  167.70    4.06   1
   6 -10   5  155.84    4.24   1
   6  -5   6   89.64    3.72   1
   6   2   7   52.20    4.29   1
   7 -27  -6    0.95    3.35   1
   7 -26  -3    7.01    3.08   1
   7 -18   3   50.59    3.35   1
   7 -12   5    8.81    3.26   1
   7  -8   6   23.36    3.16   1
   7  -3   7  111.26    3.96   1
   8 -17   4   22.76    3.25   1
   8 -14   5   39.84    3.26   1
   8 -10   6   20.39    3.16   1
   8  -5   7   22.44    3.14   1
   9 -12   6   35.74    3.24   1
   9  -7   7   12.40    3.21   1
  10 -13   6   12.99    3.40   1
  11 -17   5    0.75    3.62   1
  11 -14   6   -2.78    3.71   1
  -1  -1  -7  241.08    6.10   1
  -1  -1  -5   58.13    4.54   1
  -1   0  -8  153.93    4.53   1
  -1   1  -3 1953.47   18.17   1
  -1  23  -2   48.69    3.69   1
  -1  26  -3  205.55    4.74   1
  -1  27  -7   65.79    3.61   1
  -1  27  -4  101.94    3.75   1
  -1  28  -6   47.79    3.58   1
  -1  28  -5    3.28    3.04   1
   0  -7  -8   67.82    4.57   1
   0   9 -13    6.21    3.55   1
   0  10 -13   -2.49    3.60   1
   0  11 -13    5.56    3.66   1
   0  12 -13    5.82    3.69   1
   0  13 -13   -0.20    2.59   1
   0  33  -3    2.70    3.25   1
   0  34  -6   51.15    3.98   1
   0  34  -5    3.03    3.45   1
   0  34  -4    1.65    3.41   1
   1  -2 -13   27.64    3.61   1
   1   8   3  123.80   10.99   1
   2   5   4  384.48    8.94   1
   3 -10   2  751.81    8.64   1
   4 -13   2  565.34    6.90   1
   4  -7   4  148.22    4.38   1
   4  -2   5  399.94    6.28   1
   4   6   6   19.01    3.50   1
   4  29   5    0.67    7.50   1
   5 -23  -4   20.92    3.48   1
   5 -13   3   67.73    3.64   1
   5 -10   4  204.22    4.50   1
   5  -6   5  844.10    7.80   1
   5  33   5   -0.02    7.34   1
   6 -25  -7   69.34    5.32   1
   6 -25  -5    2.13    3.60   1
   6 -18   2   91.81    3.07   1
   6  -9   5   80.16    3.85   1
   6   3   7  362.63    6.06   1
   7 -15   4   27.29    2.45   1
   7  -7   6   83.29    3.71   1
   7  -2   7   84.04    3.77   1
   8 -27  -3    3.55    3.32   1
   8 -19   3   61.86    3.42   1
   8 -13   5   84.78    3.78   1
   8  -4   7   55.09    3.53   1
   9 -28  -3    1.43    3.58   1
   9 -20   3   11.39    3.22   1
   9 -15   5   34.91    2.46   1
   9 -11   6    4.87    2.98   1
   9  -6   7   31.90    3.68   1
  10 -21   3   21.57    3.42   1
  10 -16   5    3.10    2.42   1
  10 -12   6    8.02    3.36   1
  11 -19   4   -1.84    3.69   1
  11 -13   6   20.45    3.67   1
  -2  13  -6    4.60    3.32   1
  -2  14  -6   69.89    3.88   1
  -2  15  -6   27.91    3.35   1
  -1  -1  -4  891.95   12.45   1
  -1   3  -2   69.47    4.90   1
  -1   7  -1 3722.47   23.77   1
  -1  20  -1  194.75    5.07   1
  -1  24  -2   17.00    3.26   1
  -1  27  -8    5.87    2.40   1
  -1  27  -3   34.58    3.40   1
  -1  28  -8    4.19    3.38   1
  -1  28  -7   24.18    2.54   1
  -1  28  -4    1.09    3.10   1
  -1  29  -7    5.43    3.34   1
  -1  29  -6    8.66    3.27   1
  -1  29  -5    8.25    3.09   1
   0  -8  -6  470.95   10.51   1
   0   6 -13   13.88    3.61   1
   0   7 -13   -0.43    3.61   1
   0  32  -2   -0.13    3.05   1
   0  35  -6    5.27    3.67   1
   0  35  -5   19.48    3.57   1
   1  -3 -13   -1.22    3.40   1
   1  20   3  231.81    8.50   1
   1  27   2  118.49    5.52   1
   2  29   3   28.11    4.77   1
   2  33   2   31.14    4.24   1
   3  -2   4   75.94    4.54   1
   3   5   5  138.82    5.03   1
   4 -21  -7   41.84    5.21   1
   4 -21  -5    6.53    3.42   1
   4 -10   3  211.82    4.94   1
   4   7   6   87.26    4.33   1
   4   8   6   18.39    4.24   1
   4  19   6   81.01    6.96   1
   4  34   4    0.47    5.51   1
   5 -23  -7   30.59    4.66   1
   5 -23  -5   12.60    3.49   1
   5   0   6    9.45    3.35   1
   6 -25  -6   33.80    4.16   1
   6 -15   3   78.05    3.68   1
   6 -12   4   44.90    3.56   1
   6  -4   6   15.70    3.19   1
   6   4   7  103.89    4.29   1
   6  23   7   23.77    5.55   1
   7 -26  -4    8.06    3.18   1
   7 -17   3   70.81    3.55   1
   7 -14   4  106.45    3.73   1
   7 -11   5   41.86    3.47   1
   7  -1   7  144.61    4.17   1
   8 -27  -4   14.16    4.15   1
   8 -16   4   12.64    2.14   1
   8  -9   6   52.62    2.64   1
   8  -3   7   27.27    3.24   1
   9 -17   4   38.37    3.29   1
   9 -10   6   30.04    3.34   1
   9  -5   7    8.63    3.14   1
  11 -21   3   -0.46    3.64   1
  11 -16   5   -1.14    3.61   1
  11 -12   6    1.33    3.59   1
  -2   9  -6   -0.02    3.13   1
  -2  10  -7  107.04    4.13   1
  -2  10  -6   87.01    3.79   1
  -2  10  -5   50.93    3.83   1
  -2  11  -7   33.17    3.70   1
  -2  11  -6  130.05    4.10   1
  -2  11  -5    3.21    3.19   1
  -2  12  -7  281.02    5.14   1
  -2  12  -6   44.89    2.87   1
  -2  12  -5  108.91    4.05   1
  -2  13  -7  148.70    4.34   1
  -2  13  -5  108.37    4.06   1
  -2  14  -7  155.90    4.21   1
  -2  14  -5   65.84    2.94   1
  -2  15  -7  273.77    4.96   1
  -2  15  -5  142.85    4.20   1
  -2  16  -7   -0.78    3.08   1
  -2  16  -6   99.69    3.30   1
  -2  16  -5  128.81    4.22   1
  -2  17  -7  195.10    4.65   1
  -2  17  -6  169.84    4.34   1
  -2  17  -5   -0.15    3.30   1
  -2  18  -7  265.64    4.99   1
  -2  18  -6   89.37    3.81   1
  -2  18  -5  146.78    4.37   1
  -2  19  -6   81.55    3.57   1
  -1  -2  -7  213.17    5.48   1
  -1  -2  -6  183.59    5.37   1
  -1  -2  -5  316.77    7.84   1
  -1  -1  -8   19.86    3.44   1
  -1   6  -1  616.91   11.16   1
  -1  28  -3   26.89    3.35   1
  -1  29  -4   19.56    3.12   1
  -1  30  -7    1.76    3.38   1
  -1  30  -6    2.29    3.14   1
  -1  30  -5   45.15    3.43   1
   0  -8  -7    2.65    3.44   1
   0  -8  -5  111.78    7.23   1
   0   4 -13   26.53    3.55   1
   0  35  -4   24.28    3.57   1
   0  36  -5   11.76    3.77   1
   1 -12  -8  251.74    9.10   1
   2  -8   1  541.07    8.90   1
   2  -5   2  166.02    6.14   1
   2  -1   3  767.39   10.50   1
   2   6   4  442.21   10.12   1
   2  23   4   86.40    8.07   1
   3 -18  -4   70.21    4.80   1
   3  -9   2   48.95    4.11   1
   3  -6   3  249.35    5.83   1
   3   6   5   18.76    4.23   1
   3  30   4    6.22    4.98   1
   3  34   3   12.41    4.30   1
   4 -21  -6   29.95    4.33   1
   4  -6   4  600.77    7.28   1
   4  -1   5  176.96    4.77   1
   4   9   6  179.27    6.11   1
   5 -23  -6   21.39    3.77   1
   5 -15   2   53.54    2.82   1
   5  -9   4   52.18    3.55   1
   5  -5   5    8.74    3.13   1
   5   1   6  409.77    6.29   1
   6  -8   5  139.67    4.27   1
   6  -3   6  263.43    5.01   1
   6   5   7   60.68    3.84   1
   7 -25  -3    9.60    3.02   1
   7 -10   5  104.99    3.98   1
   7  -6   6  142.45    4.30   1
   7   0   7   20.84    3.28   1
   8 -18   3  186.60    3.71   1
   8 -15   4   95.19    3.74   1
   8 -12   5    6.49    3.05   1
   8  -8   6   11.14    3.21   1
   8  -2   7   17.98    3.20   1
   9 -19   3   10.49    2.98   1
  10 -20   3    9.06    2.45   1
  10 -11   6   18.73    2.43   1
  -2   7  -6  364.15    5.82   1
  -2   8  -7  130.70    4.43   1
  -2   8  -6   17.45    3.50   1
  -2   8  -5  245.31    5.42   1
  -2   9  -7  284.12    5.26   1
  -2   9  -5  478.34    6.63   1
  -2  10  -8  139.56    4.32   1
  -2  10  -4   86.74    4.09   1
  -2  11  -8   65.23    3.65   1
  -2  11  -4  114.08    4.41   1
  -2  12  -8   18.53    3.20   1
  -2  12  -4  152.36    4.70   1
  -2  13  -4  132.98    4.41   1
  -2  14  -8   40.28    2.61   1
  -2  14  -4  294.84    4.88   1
  -2  15  -8  285.04    4.48   1
  -2  15  -4  108.89    3.79   1
  -2  16  -4   68.84    3.62   1
  -2  17  -4   78.65    4.00   1
  -2  18  -8   25.39    2.93   1
  -2  18  -4  191.04    4.80   1
  -2  19  -8   22.52    3.32   1
  -2  19  -7  217.54    3.97   1
  -2  19  -5   10.13    2.48   1
  -2  19  -4  200.64    4.79   1
  -2  20  -7   15.58    2.98   1
  -2  20  -6    8.34    2.53   1
  -2  20  -5   19.46    3.13   1
  -2  21  -7   81.61    3.63   1
  -2  21  -6   47.58    3.46   1
  -2  21  -5   84.27    3.70   1
  -2  22  -6   13.73    2.77   1
  -1  -2  -8   21.62    3.89   1
  -1   0  -3 1833.57   18.46   1
  -1   2  -2 3181.39   24.03   1
  -1  29  -3   13.08    3.14   1
  -1  30  -4    2.69    3.05   1
  -1  31  -8    1.90    3.61   1
  -1  31  -7    7.59    3.39   1
  -1  31  -6   30.88    3.43   1
  -1  31  -5   17.03    3.15   1
   0  -5  -2  679.31   44.47   1
   0   3 -13    3.57    3.38   1
   0  35  -3   11.35    3.47   1
   0  36  -4    3.41    3.56   1
   1  -3   1  535.86   11.26   1
   1   1   2  528.79   12.07   1
   1  21   3  144.92    7.27   1
   1  28   2   15.23    4.09   1
   2 -15  -4  620.38   12.42   1
   3  -1   4  467.96    7.48   1
   3   7   5  165.06    6.13   1
   4 -12   2  120.14    4.28   1
   4  -9   3  146.82    4.84   1
   4   0   5   85.88    4.06   1
   4  10   6   71.29    4.92   1
   4  11   6   18.48    4.17   1
   4  18   6   30.07    5.69   1
   5 -12   3   11.97    2.21   1
   5  -4   5  252.53    5.15   1
   5   2   6   70.98    3.87   1
   6 -14   3  131.76    4.06   1
   6 -11   4  277.87    4.95   1
   6  -7   5    4.51    3.07   1
   6  -2   6   26.67    3.46   1
   6   6   7   16.55    3.45   1
   6   7   7   15.70    4.09   1
   6  22   7   14.52    4.75   1
   7 -26  -7    3.45    4.22   1
   7 -26  -6    6.38    3.33   1
   7 -16   3   -2.58    2.42   1
   7 -13   4   31.53    3.11   1
   7  -5   6  228.22    4.80   1
   7   1   7  137.77    4.23   1
   7   2   7   71.62    4.34   1
   8 -27  -6    9.68    4.56   1
   8 -26  -3   -1.24    3.27   1
   8 -17   3   65.26    3.42   1
   8 -11   5  169.55    4.21   1
   8  -7   6   83.71    3.60   1
   8  -1   7   79.38    3.70   1
   9 -27  -3   -1.21    3.47   1
   9 -16   4   17.64    2.29   1
   9  -4   7    4.23    2.21   1
  10 -19   3   -1.70    3.32   1
  10 -10   6    7.17    3.21   1
  11 -20   3   -1.15    2.64   1
  11 -11   6    8.10    2.60   1
  -2   6  -7    9.48    3.57   1
  -2   6  -6  196.21    5.02   1
  -2   7  -7   70.21    4.09   1
  -2   7  -5  173.54    5.10   1
  -2   8  -8   40.21    3.60   1
  -2   9  -8  287.76    4.63   1
  -2   9  -4   95.49    4.37   1
  -2  15  -3  637.86    7.38   1
  -2  20  -8   23.99    2.32   1
  -2  20  -4  203.80    4.68   1
  -2  21  -4  204.38    4.60   1
  -2  22  -8   -1.91    3.23   1
  -2  22  -7   14.37    2.41   1
  -2  22  -5   62.67    3.57   1
  -2  23  -7   -1.95    3.05   1
  -2  23  -6   -6.12    3.01   1
  -2  23  -5   28.09    3.37   1
  -2  24  -6   35.36    3.32   1
  -1  -3  -7    1.76    3.67   1
  -1  -3  -6  560.86    8.98   1
  -1  30  -3    9.93    3.04   1
  -1  31  -4   19.74    3.23   1
  -1  32  -7   55.31    3.99   1
  -1  32  -6    6.92    3.35   1
  -1  32  -5    7.31    3.38   1
   0  -8  -8  285.78    7.32   1
   0  36  -3   12.82    3.43   1
   0  37  -4   -4.42    3.73   1
   1  -5 -13    5.17    4.15   1
   1  22   3  282.00    8.73   1
   2   7   4   57.54    5.58   1
   2  30   3   16.05    4.03   1
   3 -17  -3   78.46    4.61   1
   3  -5   3  166.10    5.29   1
   3  35   3    6.99    4.88   1
   4 -20  -4   36.03    4.05   1
   4  -5   4   70.63    3.97   1
   4  12   6   66.39    4.97   1
   4  13   6   72.37    5.50   1
   4  14   6   51.68    5.04   1
   4  15   6  121.72    6.20   1
   4  16   6   76.24    5.60   1
   4  17   6   13.60    4.92   1
   5 -14   2   54.68    3.39   1
   5  -8   4  325.09    5.41   1
   5   3   6    8.31    3.26   1
   6 -24  -8   28.86    5.09   1
   6 -24  -5    6.44    3.61   1
   6 -23  -3   34.46    3.26   1
   6  -1   6  173.80    5.19   1
   6   8   7    8.36    3.20   1
   6  21   7   22.70    4.88   1
   7 -25  -4   -0.88    3.60   1
   7 -15   3  189.14    4.26   1
   7  -9   5   -2.36    2.87   1
   7  -4   6  114.80    4.12   1
   7   3   7  116.40    4.05   1
   8 -14   4   21.91    2.96   1
   8  -6   6   12.61    3.15   1
   8   0   7    3.06    3.10   1
   9 -27  -4    1.71    4.43   1
   9 -18   3   50.16    2.63   1
   9 -15   4   18.20    3.18   1
   9  -3   7   13.20    3.23   1
  10 -16   4   41.54    3.34   1
  11 -19   3    7.88    3.57   1
  -2   5  -7   47.31    3.60   1
  -2   5  -6   60.69    3.93   1
  -2   6  -8  196.37    4.91   1
  -2   6  -5   39.11    4.15   1
  -2   7  -8  110.48    4.07   1
  -2   8  -4   43.81    4.06   1
  -2  11  -3  129.01    4.78   1
  -2  12  -3  247.58    5.30   1
  -2  13  -3  197.71    5.23   1
  -2  14  -3   -1.35    3.00   1
  -2  16  -3  177.54    4.22   1
  -2  17  -3   65.35    3.92   1
  -2  18  -3   -1.13    3.09   1
  -2  19  -3  193.15    4.55   1
  -2  20  -3  121.03    4.33   1
  -2  22  -4   82.25    3.97   1
  -2  23  -8    4.38    2.18   1
  -2  23  -4   73.62    3.87   1
  -2  24  -7    8.38    2.26   1
  -2  24  -5    2.00    3.26   1
  -2  25  -8   66.22    3.66   1
  -2  25  -7   11.45    3.08   1
  -2  25  -6    0.86    3.08   1
  -2  25  -5   39.67    3.27   1
  -1  -3  -8   16.02    4.18   1
  -1  -3  -5   48.44    5.27   1
  -1  -2  -4  648.26   10.92   1
  -1   5  -1 2373.60   20.37   1
  -1  31  -3   41.11    3.47   1
  -1  32  -4    9.15    3.19   1
  -1  33  -7    3.42    2.64   1
  -1  33  -6   25.17    2.72   1
  -1  33  -5   12.94    3.54   1
  -1  34  -6    6.67    3.71   1
   0  35  -2   -2.97    3.36   1
   0  37  -3   -1.65    3.52   1
   2 -14  -3  756.49   12.09   1
   2  -4   2  328.91    7.79   1
   2   0   3 3763.89   22.43   1
   2  24   4   81.16    8.10   1
   3 -18  -8   33.33    7.44   1
   3 -18  -5   15.14    4.48   1
   3  -8   2  215.89    5.68   1
   3   0   4   60.38    4.44   1
   3   8   5  146.28    5.47   1
   4 -11   2  191.79    4.91   1
   4  -8   3   39.90    3.74   1
   4   1   5  170.18    4.91   1
   4  35   4   12.77    6.08   1
   5 -11   3  289.91    5.39   1
   5  -3   5  152.01    4.41   1
   5   4   6  114.84    4.98   1
   5  26   6   28.77    8.06   1
   6 -24  -6    4.66    3.67   1
   6 -13   3  120.33    4.09   1
   6 -10   4   56.13    3.48   1
   6  -6   5    8.23    3.31   1
   6   9   7   74.14    3.94   1
   6  10   7   26.76    4.09   1
   6  20   7    7.87    4.44   1
   7 -24  -3   15.35    3.67   1
   7  -8   5    0.38    3.10   1
   7   4   7   32.93    3.38   1
   7  26   7   27.52    6.30   1
   8 -26  -4   33.70    3.58   1
   8 -16   3   17.57    2.89   1
   8 -10   5  158.16    3.99   1
   8   1   7   65.60    3.68   1
   9 -26  -3   -0.67    4.14   1
   9 -17   3    2.95    3.09   1
   9  -2   7    0.89    3.14   1
  10 -20   2   22.18    3.53   1
  10 -18   3    2.46    3.12   1
  -2   4  -7   38.60    3.56   1
  -2   4  -6   25.17    3.46   1
  -2   5  -8   37.83    3.58   1
  -2   5  -5  165.32    4.88   1
  -2   6  -9   22.05    3.39   1
  -2   7  -4   51.34    3.58   1
  -2  10  -3   15.39    4.15   1
  -2  21  -3  101.93    4.39   1
  -2  22  -3   21.09    3.43   1
  -2  24  -4   82.33    4.02   1
  -2  25  -4  129.58    4.13   1
  -2  26  -7    2.78    2.16   1
  -2  26  -6   12.42    2.30   1
  -2  26  -5   46.92    3.55   1
  -2  27  -7    5.88    3.16   1
  -2  27  -6    4.36    3.07   1
  -1   5 -12    1.10    3.16   1
  -1  11 -13    0.04    3.64   1
  -1  32  -3   39.94    3.38   1
  -1  33  -4  108.18    4.04   1
  -1  34  -5   15.52    3.62   1
  -1  35  -6   -0.55    3.75   1
   0  14   2  431.26   11.18   1
   0  15   2 1075.69   15.28   1
   0  16   2   67.24    5.73   1
   0  17   2  266.44    7.89   1
   0  18   2   10.31    4.85   1
   1  -6 -13   40.51    3.90   1
   1   9   3   80.94   11.11   1
   1  23   3   10.66    4.98   1
   2  -7   1  700.33   10.13   1
   2   8   4   55.51    5.95   1
   2  31   3   26.72    4.68   1
   3   9   5  178.42    6.48   1
   3  31   4   34.95    5.70   1
   4  -4   4   78.51    4.06   1
   4   2   5  394.40    7.13   1
   5 -22  -5   33.24    3.73   1
   5  -7   4  247.97    5.08   1
   6 -24  -7    1.93    3.69   1
   6   0   6   98.16    4.03   1
   6  11   7  150.99    4.64   1
   6  12   7   72.03    4.43   1
   6  13   7   57.27    4.27   1
   6  18   7  130.76    6.01   1
   6  19   7   12.21    4.01   1
   7 -14   3   23.75    3.32   1
   7  -3   6   72.61    3.74   1
   7   5   7   38.88    3.44   1
   8 -25  -3   17.14    3.22   1
   8 -13   4    7.60    2.05   1
   8  -9   5    6.32    3.06   1
   8   2   7   15.09    3.17   1
   9  -1   7   50.36    3.56   1
   9   0   7    1.20    3.83   1
  10 -15   4   -4.01    2.30   1
  11 -20   2   -0.19    3.50   1
  -2   3  -7  254.27    5.39   1
  -2   3  -6  426.79    7.06   1
  -2   4  -8   24.48    3.31   1
  -2   4  -5  554.91    7.66   1
  -2   6  -4  439.79    6.83   1
  -2   8  -3   42.23    4.51   1
  -2   9  -3  850.20    8.83   1
  -2  16  -2  475.07    6.86   1
  -2  23  -3   -1.88    3.02   1
  -2  24  -3   59.87    3.85   1
  -2  26  -4   35.86    3.27   1
  -2  27  -8   -4.12    2.42   1
  -2  27  -5   40.24    2.61   1
  -2  28  -7    4.34    3.23   1
  -2  28  -6   16.25    3.29   1
  -2  28  -5   18.37    3.14   1
  -2  29  -7   32.49    3.52   1
  -2  29  -6  121.77    4.10   1
  -1  -4  -7   69.14    4.46   1
  -1  -4  -6  121.10    5.49   1
  -1  -1  -3 1984.75   19.95   1
  -1   1  -2  510.97   11.67   1
  -1   4  -1 1731.43   18.46   1
  -1   8 -13   26.60    3.79   1
  -1  33  -3    5.44    3.13   1
  -1  34  -4    3.22    3.40   1
  -1  35  -5   10.74    3.67   1
   0  -9  -7   72.63    5.47   1
   0  -1 -13    1.00    3.33   1
   0  13   2  366.07   11.03   1
   0  19   2  119.55    5.86   1
   0  38  -3   26.96    3.99   1
   1  30   2   55.41    3.91   1
   3 -18  -6   12.00    4.48   1
   3  -4   3  299.83    6.50   1
   3   1   4  469.96    7.84   1
   3  10   5  133.29    6.10   1
   3  36   3    5.50    5.20   1
   4 -20  -5   78.07    4.46   1
   5 -22  -6    5.99    4.08   1
   5 -10   3  309.92    5.47   1
   5  -2   5  543.46    6.87   1
   5   5   6  340.00    6.21   1
   6 -12   3    7.11    3.30   1
   6  -5   5  153.12    3.72   1
   6   1   6  181.49    4.59   1
   6  14   7  140.18    4.97   1
   6  15   7   37.37    4.24   1
   6  16   7  115.62    5.29   1
   6  17   7   63.45    4.85   1
   7 -25  -8   -0.02    4.43   1
   7 -25  -7    7.84    4.23   1
   7 -25  -6   30.91    3.66   1
   7  -2   6   17.68    3.17   1
   7   6   7   60.16    3.66   1
   7  25   7   22.17    5.53   1
   8 -15   3   -1.65    2.89   1
   8 -12   4  171.14    4.31   1
   8   3   7   25.29    3.29   1
   9 -26  -4    4.40    3.53   1
   9 -16   3    2.63    3.18   1
   9   1   7   45.98    3.51   1
  10 -14   4   15.23    3.26   1
  10 -11   5    7.74    2.40   1
  -2   3  -8   19.95    3.36   1
  -2   5  -4  370.74    6.67   1
  -2  12  -2  136.76    5.12   1
  -2  13  -2  338.99    6.26   1
  -2  14  -2   47.34    3.94   1
  -2  15  -2   51.38    3.24   1
  -2  17  -2  552.88    6.68   1
  -2  18  -2  445.55    6.85   1
  -2  19  -2  466.79    6.56   1
  -2  20  -2   17.65    3.72   1
  -2  21  -2  601.32    7.32   1
  -2  25  -3  647.11    7.08   1
  -2  27  -4    0.80    3.39   1
  -2  28  -4    9.66    3.16   1
  -2  29  -5    6.02    3.19   1
  -2  30  -8   26.85    3.77   1
  -2  30  -7   13.89    3.52   1
  -2  30  -6    2.52    3.18   1
  -1  -4  -8   17.45    3.26   1
  -1   6 -13    0.13    3.44   1
  -1  34  -3    2.68    3.34   1
  -1  35  -4    0.86    3.42   1
  -1  36  -5   -4.18    3.71   1
   0  -9  -8   59.46    5.14   1
   0  -9  -6  153.38    7.30   1
   0  -2 -13   -2.33    3.38   1
   0  12   2  260.57   10.40   1
   0  20   2  109.33    5.62   1
   0  21   2   83.03    5.31   1
   1  -7 -13   20.24    4.46   1
   1   2   2 3300.62   30.12   1
   1  24   3   31.80    5.06   1
   1  31   2   17.68    4.14   1
   2   1   3  766.77   11.13   1
   3 -17  -4  174.99    6.40   1
   3  -7   2  110.74    4.81   1
   3  11   5   48.23    5.29   1
   3  21   5  180.16   13.78   1
   4 -10   2  748.10    7.95   1
   4  -7   3   40.18    3.67   1
   4  -3   4   93.51    4.23   1
   4   3   5   55.89    3.84   1
   5 -22  -7   80.72    5.26   1
   5  -6   4  570.65    6.91   1
   5  -1   5   83.85    4.13   1
   5   6   6   59.47    4.01   1
   6  -4   5   41.87    3.45   1
   6   2   6   24.25    3.59   1
   7 -24  -4   -1.78    3.03   1
   7 -23  -3   13.45    3.61   1
   7 -13   3  133.81    4.09   1
   7 -10   4   22.44    3.39   1
   7  -1   6   12.49    3.25   1
   7   7   7    6.20    3.19   1
   7   8   7   -2.95    3.85   1
   8 -25  -4   40.47    3.59   1
   8  -8   5   48.01    3.54   1
   8  -3   6   18.49    3.21   1
   8   4   7   55.26    3.46   1
   9 -25  -3    0.84    3.31   1
   9   2   7    2.41    3.17   1
  11 -19   2   10.94    3.48   1
  -2   2  -8   15.48    3.26   1
  -2   2  -7  129.18    4.50   1
  -2   2  -6  229.08    5.35   1
  -2   3  -5  202.70    5.59   1
  -2   4  -4   97.79    4.81   1
  -2   7  -3  747.96    8.73   1
  -2  11  -2   51.46    4.23   1
  -2  22  -2  118.22    4.41   1
  -2  23  -2  116.04    4.26   1
  -2  26  -3  102.52    4.27   1
  -2  27  -3  119.34    4.09   1
  -2  29  -4   22.37    3.32   1
  -2  30  -5    7.37    3.15   1
  -2  31  -7    2.77    3.43   1
  -2  31  -6    1.60    3.39   1
  -2  31  -5   32.17    3.43   1
  -2  32  -7    6.66    3.67   1
  -1  -4  -5   74.99    5.38   1
  -1  -3  -4   79.73    6.40   1
  -1  35  -3   12.38    3.59   1
  -1  36  -4    0.96    3.59   1
   0  22   2  149.65    6.03   1
   0  38  -2    7.47    3.65   1
   1 -12  -5   83.90   13.44   1
   1  -9  -2  385.11   12.39   1
   1  -2   1  860.03   14.56   1
   1  25   3   19.65    4.82   1
   2 -15  -5  129.00    7.57   1
   2 -11 -13   23.26    4.86   1
   2  -3   2  707.32   10.60   1
   2   9   4   91.17    6.62   1
   2  25   4  129.76    8.34   1
   2  32   3   47.72    4.54   1
   3 -18  -7   43.59    5.62   1
   3 -16  -3  258.30    6.74   1
   3  -3   3  234.27    6.00   1
   3   2   4   82.48    4.86   1
   3  12   5   26.70    4.84   1
   4 -20  -8   74.05    6.24   1
   4 -20  -6   93.09    4.95   1
   4 -19  -4  279.61    6.61   1
   5 -12   2   43.60    3.60   1
   5  -9   3  115.26    4.11   1
   5   7   6  148.07    4.80   1
   6 -23  -5   66.38    3.70   1
   6 -11   3  270.05    5.01   1
   6   3   6  277.73    5.95   1
   6  30   6    0.97    7.95   1
   7   0   6  115.38    4.42   1
   7   9   7   48.44    3.53   1
   7  24   7   12.41    5.19   1
   8 -25  -5   54.24    4.59   1
   8 -24  -3   49.30    3.50   1
   8 -14   3   37.88    3.28   1
   8 -11   4   45.63    3.41   1
   8  -7   5   19.52    3.23   1
   8  -2   6  246.61    4.87   1
   9 -26  -5    1.10    3.65   1
   9 -15   3   44.83    3.20   1
   9 -12   4   19.03    3.21   1
   9   3   7   14.93    3.24   1
  10 -13   4    6.50    2.24   1
  10   1   7   61.96    3.88   1
  11 -16   3    6.26    3.36   1
  11   0   7   -1.43    3.77   1
  11   1   7   21.72    3.82   1
  -3  13  -7  196.45    4.69   1
  -3  14  -8  108.81    3.85   1
  -3  14  -7  100.16    3.88   1
  -3  14  -6  134.01    4.16   1
  -3  15  -8  171.40    4.21   1
  -3  15  -7   16.82    2.99   1
  -3  15  -6   27.25    3.46   1
  -3  16  -8   -1.34    3.04   1
  -3  16  -7   45.11    3.56   1
  -3  16  -6  347.27    5.31   1
  -3  17  -8   31.77    3.34   1
  -3  17  -7   51.93    3.52   1
  -3  17  -6   21.22    3.26   1
  -3  18  -8   84.31    3.59   1
  -3  18  -7   23.33    3.09   1
  -3  18  -6   56.57    3.57   1
  -3  19  -8   79.51    3.45   1
  -3  19  -7  116.06    3.74   1
  -3  19  -6   27.59    3.46   1
  -3  20  -8   14.84    3.15   1
  -3  20  -7   67.89    3.57   1
  -3  20  -6  113.04    3.95   1
  -3  21  -7   95.42    3.89   1
  -2   1  -7  118.22    4.42   1
  -2   2  -5 1042.85   10.45   1
  -2   6  -3  207.87    6.34   1
  -2  10  -2    5.63    4.16   1
  -2  24  -2   27.74    3.53   1
  -2  28  -3   28.33    3.34   1
  -2  30  -4   44.42    3.50   1
  -2  32  -6   12.77    2.50   1
  -2  32  -5   82.33    3.94   1
  -2  33  -7    6.65    3.69   1
  -2  33  -6   -2.01    3.60   1
  -1  -5  -7   32.09    3.97   1
  -1   3 -13    3.67    3.42   1
  -1  36  -3    2.51    3.43   1
  -1  37  -4    0.75    3.67   1
   0   4   1 2341.27   60.40   1
   0  23   2  165.23    6.03   1
   2  -6   1   32.37    5.32   1
   3  13   5   72.07    6.31   1
   3  32   4   20.95    5.51   1
   4 -20  -7   91.70    5.68   1
   4  -6   3  138.19    4.68   1
   4  -2   4  390.00    6.54   1
   4   4   5  105.26    4.44   1
   5  -5   4   54.70    3.88   1
   5   0   5   29.83    3.40   1
   5   8   6  122.55    4.95   1
   5  25   6    7.37    6.24   1
   6 -23  -6    0.81    3.72   1
   6  -7   4   35.08    3.60   1
   6  -3   5  360.04    5.81   1
   7 -12   3   10.77    2.98   1
   7  -9   4   97.66    3.77   1
   7  10   7   59.36    3.72   1
   7  11   7   20.95    3.88   1
   7  23   7   19.24    5.05   1
   9 -25  -4   37.61    3.67   1
   9  -8   5   84.22    2.89   1
  10 -25  -3    0.53    3.60   1
  10 -15   3   19.17    3.21   1
  10 -12   4    5.74    3.10   1
  10   2   7   39.15    3.65   1
  10   3   7   16.09    3.70   1
  12 -13   4    2.20    2.57   1
  -3  11  -8  249.48    4.88   1
  -3  11  -7   48.73    3.51   1
  -3  11  -6  272.33    5.16   1
  -3  12  -8  145.83    4.24   1
  -3  12  -7  127.34    4.12   1
  -3  12  -6  141.89    4.41   1
  -3  13  -6  197.10    4.71   1
  -3  14  -5  109.69    4.22   1
  -3  15  -5  114.02    4.21   1
  -3  16  -5  164.90    4.54   1
  -3  17  -5   70.61    3.79   1
  -3  18  -5   50.90    3.61   1
  -3  19  -5  175.88    4.49   1
  -3  20  -5   88.43    3.80   1
  -3  21  -8    0.87    2.11   1
  -3  21  -6   20.83    2.43   1
  -3  21  -5  178.23    4.39   1
  -3  22  -7   29.16    2.61   1
  -3  22  -6   87.79    3.70   1
  -3  23  -7   59.45    3.61   1
  -3  23  -6   37.64    3.40   1
  -3  24  -8   17.97    3.39   1
  -3  24  -7    1.50    3.04   1
  -3  24  -6    3.60    3.27   1
  -2   1  -8  261.66    5.54   1
  -2   1  -6  166.37    5.11   1
  -2   3  -4  202.69    6.29   1
  -2   9  -2  118.80    5.81   1
  -2  26  -2  226.10    4.89   1
  -2  29  -3   26.84    3.32   1
  -2  30  -3    5.79    3.16   1
  -2  31  -4    8.22    2.29   1
  -2  32  -4   41.44    3.63   1
  -2  33  -5    7.81    3.59   1
  -2  34  -6    0.62    3.77   1
  -1  -5  -8   35.58    3.72   1
  -1  -5  -6 1080.84   12.90   1
  -1   2 -13    0.67    3.44   1
  -1   3  -1  562.09   11.70   1
   0  11   2  179.26    9.79   1
   0  24   2   47.97    4.77   1
   1 -13  -7  164.78   14.43   1
   1  26   3  205.06    7.44   1
   2   2   3   78.97    5.77   1
   2  10   4   89.12    6.50   1
   2  33   3    0.60    4.66   1
   3  -9   1  123.45    5.15   1
   3  -6   2  388.17    7.12   1
   3   3   4  130.10    5.92   1
   3  14   5  107.72    7.06   1
   4  -9   2  179.14    4.37   1
   4   5   5   42.70    4.45   1
   5 -21  -5    9.73    3.48   1
   5  -8   3    6.43    3.26   1
   5   1   5   73.43    4.62   1
   5   9   6  183.16    5.34   1
   6 -23  -8   18.28    4.44   1
   6 -23  -7    1.75    3.83   1
   6 -10   3   36.52    3.37   1
   6  -2   5  193.69    4.80   1
   6   4   6   10.06    3.29   1
   7 -24  -6    0.69    3.10   1
   7 -23  -4   10.84    3.20   1
   7   1   6   12.83    3.28   1
   7  12   7    4.17    3.03   1
   7  13   7   90.85    4.60   1
   7  21   7    2.39    4.78   1
   7  22   7    0.52    4.20   1
   8 -25  -7    4.79    4.71   1
   8 -24  -4    4.24    3.23   1
   8 -23  -3   49.18    4.11   1
   8 -13   3   10.67    3.13   1
   8 -10   4   14.21    2.25   1
   8  -6   5   77.18    3.69   1
   8  -1   6    6.69    3.08   1
   8   7   7   15.15    3.22   1
   8   8   7  134.72    4.89   1
   9 -24  -3   -6.01    3.36   1
   9 -14   3    7.14    2.20   1
   9 -11   4  138.68    3.43   1
  11 -15   3    6.63    2.59   1
  11  -4   6   20.32    2.62   1
  -3   9  -8   82.64    3.78   1
  -3   9  -7   92.77    4.02   1
  -3  10  -8   60.52    3.60   1
  -3  10  -7  130.41    4.21   1
  -3  10  -6   28.34    3.53   1
  -3  12  -5   27.10    3.39   1
  -3  13  -5   74.48    3.12   1
  -3  17  -4   34.76    3.55   1
  -3  18  -4    1.34    3.29   1
  -3  19  -4   84.32    3.98   1
  -3  22  -5   70.11    2.78   1
  -3  23  -5   20.40    3.18   1
  -3  24  -5    6.31    3.13   1
  -3  25  -7    2.31    2.29   1
  -3  25  -6   19.03    3.37   1
  -3  26  -7   42.50    3.48   1
  -3  26  -6   26.00    3.31   1
  -3  27  -7   26.36    3.39   1
  -2   0  -8    7.34    3.25   1
  -2   0  -7  428.02    6.73   1
  -2   1  -5  954.74   10.65   1
  -2   5  -3  225.57    5.61   1
  -2   7 -12   24.29    3.50   1
  -2   8  -2  236.05    6.73   1
  -2  27  -2   22.29    3.38   1
  -2  31  -3   25.09    3.31   1
  -2  33  -4   25.29    3.48   1
  -2  34  -5    7.91    3.72   1
  -1  -2  -3  683.91   12.80   1
  -1   0  -2 1367.72   18.13   1
  -1   1 -13   46.75    3.78   1
  -1  35  -2   -1.27    4.10   1
   0  -8  -4  347.34   16.01   1
   0  25   2  101.55    5.26   1
   1 -13  -8   73.74    8.11   1
   2  26   4   42.67    6.37   1
   3  -2   3  276.71    6.41   1
   3  15   5  111.74    7.38   1
   3  20   5   77.88    9.29   1
   4  -5   3  127.33    4.81   1
   4  -1   4  777.63    8.61   1
   5  -4   4  168.59    4.63   1
   5  10   6   19.41    3.54   1
   5  11   6   41.18    4.40   1
   6  -6   4  112.39    4.25   1
   6   5   6   79.00    3.92   1
   7 -24  -8    0.19    4.34   1
   7 -24  -7    5.40    3.40   1
   7 -22  -3   18.83    3.09   1
   7 -11   3   45.22    3.82   1
   7  -8   4  329.58    5.48   1
   7   2   6   11.54    3.21   1
   7  14   7   19.75    3.43   1
   7  15   7   30.75    4.25   1
   7  16   7    1.07    4.05   1
   7  17   7   14.17    3.99   1
   7  18   7   60.21    4.58   1
   7  19   7   -0.29    3.94   1
   7  20   7    9.60    4.11   1
   8  -9   4   12.94    3.22   1
   8  -5   5   37.38    3.51   1
   8   0   6  155.83    4.23   1
   8   9   7   19.25    3.37   1
   9 -25  -5    3.53    3.78   1
   9 -13   3   24.31    3.27   1
   9 -10   4    0.90    3.04   1
   9  -1   6   35.63    3.43   1
   9   6   7   50.77    3.58   1
   9   7   7   15.09    4.00   1
  10 -24  -3    1.66    3.50   1
  10 -14   3    8.63    2.31   1
  10 -11   4   14.58    2.38   1
  11 -14   3   11.50    3.37   1
  12 -17   2   -1.34    2.65   1
  -3   8  -8   72.93    3.65   1
  -3   8  -7   33.96    3.53   1
  -3   8  -6  100.22    4.09   1
  -3   9  -6   67.55    3.72   1
  -3  10  -5  143.64    4.50   1
  -3  11  -5   42.07    2.70   1
  -3  13  -4  434.11    6.07   1
  -3  14  -4  128.30    4.40   1
  -3  15  -4  350.44    5.69   1
  -3  16  -4   85.13    3.17   1
  -3  20  -4   29.03    2.47   1
  -3  21  -4   59.92    3.92   1
  -3  22  -4   11.23    3.36   1
  -3  23  -4   61.38    3.63   1
  -3  25  -5    5.17    3.18   1
  -3  26  -5   22.56    3.28   1
  -3  27  -8   13.76    2.52   1
  -3  27  -6  117.32    4.07   1
  -3  28  -7   -3.53    3.57   1
  -3  28  -6   20.73    3.57   1
  -3  29  -7   14.81    3.48   1
  -2   0  -6  335.20    6.33   1
  -2   2  -4  314.80    7.06   1
  -2   4  -3  219.25    6.58   1
  -2   9 -13    0.37    3.67   1
  -2  14  -1  400.64    6.93   1
  -2  32  -3   49.89    3.59   1
  -2  34  -4   15.04    3.50   1
  -2  35  -5   11.24    3.80   1
  -1  17   1  257.30    6.39   1
  -1  36  -2   -0.65    3.38   1
   0  26   2  171.95    5.93   1
   1  27   3   37.95    5.12   1
   2 -14  -4  127.91    6.83   1
   2 -13  -3   11.74    3.80   1
   2 -12 -13    4.60    5.36   1
   2  -2   2  717.24   11.03   1
   3 -17  -5   37.45    4.63   1
   3  16   5  173.94    8.57   1
   3  33   4   68.75    7.17   1
   4 -19  -5   63.65    4.29   1
   4   6   5  831.86    9.73   1
   5 -21  -6    2.81    3.50   1
   5 -19  -3    3.19    2.98   1
   5  -7   3  178.19    4.70   1
   5   2   5  554.94    7.23   1
   5  12   6   57.95    4.64   1
   5  24   6   25.79    5.66   1
   6  -9   3   12.99    3.04   1
   6  -1   5   48.10    3.81   1
   6   6   6    3.68    3.11   1
   7  -7   4   37.69    3.62   1
   7   3   6   70.92    3.82   1
   8 -24  -5    3.13    3.28   1
   8 -12   3   49.16    2.71   1
   8   1   6    4.88    3.25   1
   8  10   7   48.62    3.57   1
   8  11   7    4.18    4.05   1
   9 -24  -4    0.23    3.31   1
   9 -23  -3   -1.57    3.88   1
   9   0   6   40.33    3.34   1
   9   8   7   27.27    3.44   1
  10 -13   3   33.61    3.37   1
  10 -10   4    3.28    3.25   1
  10   6   7    4.28    3.38   1
  10   7   7   -1.01    4.15   1
  11 -16   2    5.03    3.36   1
  11  -7   5    2.52    2.43   1
  11   5   7   15.87    3.73   1
  11   6   7   -0.15    3.72   1
  12 -16   2    1.84    3.73   1
  12  -7   5    1.62    2.59   1
  -3   7  -8  133.78    4.16   1
  -3   7  -7   93.08    3.93   1
  -3   7  -6  150.70    4.49   1
  -3   9  -5  172.30    4.71   1
  -3  12  -4  104.62    4.23   1
  -3  24  -4   39.13    3.47   1
  -3  25  -4  107.30    3.86   1
  -3  26  -4   66.99    3.78   1
  -3  27  -5   26.02    2.42   1
  -3  28  -5  130.91    4.00   1
  -3  29  -8    2.12    2.56   1
  -3  29  -6   -1.55    3.09   1
  -3  30  -7    3.61    3.42   1
  -3  30  -6   16.85    3.47   1
  -2  -1  -8  278.51    5.68   1
  -2  -1  -7  121.35    4.45   1
  -2   7 -13    3.91    3.62   1
  -2   7  -2  921.51   10.87   1
  -2  12  -1  218.99    6.09   1
  -2  30  -2   52.19    3.69   1
  -2  33  -3    3.53    3.34   1
  -2  35  -4   11.76    3.57   1
  -1  -6  -8   28.67    4.08   1
  -1  -6  -7   91.01    4.99   1
  -1  -5  -5   62.24    5.25   1
  -1  15   1  129.82    5.40   1
   0 -10  -8   68.29    5.45   1
   0  -9  -5  168.26    9.68   1
   0  27   2   15.42    4.34   1
   1 -10  -3    7.99    5.97   1
   1  28   3   27.93    4.71   1
   2   3   3  124.19    7.11   1
   2  11   4  112.78    7.71   1
   2  27   4    2.74    5.88   1
   2  34   3   27.68    4.58   1
   3  -5   2  114.48    5.27   1
   3   4   4  109.17    5.13   1
   3  17   5   68.86    6.80   1
   3  18   5   43.65    6.77   1
   3  19   5  173.65   10.08   1
   4 -18  -4    5.67    3.50   1
   4   0   4  365.80    6.36   1
   4   7   5  135.65    5.64   1
   5 -21  -7   17.41    4.38   1
   5 -10   2  178.02    4.63   1
   5  -3   4  114.36    4.25   1
   5  13   6   17.51    4.06   1
   5  23   6   15.62    5.14   1
   6 -22  -6    8.62    3.58   1
   6 -20  -3  317.80    6.51   1
   6  -5   4   10.50    3.20   1
   6   0   5  206.86    4.82   1
   6   7   6   59.29    3.73   1
   7 -22  -4   21.99    3.71   1
   7 -10   3  252.87    4.90   1
   7   4   6  111.63    4.39   1
   8 -23  -4   47.05    3.57   1
   8 -22  -3    8.36    2.99   1
   8 -11   3   74.15    3.89   1
   8  -8   4    2.28    3.00   1
   8   2   6  254.23    4.95   1
   8  12   7    7.35    3.18   1
   8  13   7   19.47    4.01   1
   8  23   7    0.77    5.25   1
   9 -12   3   19.03    3.31   1
   9   1   6   25.03    3.45   1
   9   9   7    2.96    3.18   1
   9  10   7   -2.40    3.90   1
  10 -24  -4    2.53    3.68   1
  10 -23  -3   26.12    4.34   1
  10   8   7    4.97    3.43   1
  11 -10   4    7.34    2.53   1
  11   7   7    2.82    3.68   1
  11   8   7   21.12    4.63   1
  12 -10   4   -4.26    2.67   1
  -3   6  -8   47.24    3.60   1
  -3   6  -7  170.59    4.65   1
  -3   6  -6  208.00    4.99   1
  -3   8  -5  144.08    4.50   1
  -3  10  -4  599.11    7.15   1
  -3  11  -4  291.37    4.98   1
  -3  15  -3   57.89    3.82   1
  -3  16  -3   83.53    4.08   1
  -3  17  -3  785.74    7.83   1
  -3  18  -3   91.00    4.12   1
  -3  19  -3   32.02    3.37   1
  -3  20  -3   43.58    3.74   1
  -3  21  -3   34.24    3.56   1
  -3  22  -3   38.02    3.44   1
  -3  23  -3  150.33    4.27   1
  -3  27  -4   54.19    3.43   1
  -3  28  -4   18.17    3.30   1
  -3  29  -5   21.68    3.41   1
  -3  30  -5    6.05    3.40   1
  -3  31  -7    3.83    2.59   1
  -3  31  -6   20.03    3.53   1
  -3  32  -7    5.18    3.78   1
  -2  -1  -6  166.40    5.17   1
  -2   0  -5  525.90    8.17   1
  -2   6 -13    0.08    3.62   1
  -2  11  -1   49.04    4.69   1
  -2  31  -2   29.21    3.54   1
  -2  34  -3   24.02    3.58   1
  -2  36  -4   17.91    3.75   1
  -1  -4  -4  459.10   10.25   1
  -1  -1 -13   52.67    3.88   1
   0 -10  -7  106.54    6.39   1
   0  10   2  193.68   11.66   1
   1   3   2   73.38    7.86   1
   2  -5   1  890.64   11.34   1
   3 -16  -4   44.07    4.39   1
   3 -15  -3   78.61    4.87   1
   3  -1   3   49.48    4.59   1
   4  -4   3  259.54    5.79   1
   5   3   5  150.77    4.60   1
   5  14   6  114.31    5.18   1
   5  15   6   19.25    4.26   1
   5  22   6   43.92    5.68   1
   6  -8   3   45.50    3.36   1
   6   8   6   34.74    3.55   1
   6  29   6    6.77    6.47   1
   7 -23  -6   12.76    3.29   1
   7  -6   4    1.72    3.15   1
   7   5   6  231.29    5.28   1
   8 -24  -7   -0.44    4.44   1
   8   3   6   10.16    3.23   1
   8  14   7    0.08    3.23   1
   8  15   7    3.91    3.24   1
   8  16   7   45.99    4.38   1
   8  17   7   25.15    4.30   1
   8  20   7    0.03    4.17   1
   8  21   7   -0.28    4.34   1
   8  22   7   18.92    4.68   1
   9 -24  -5    4.20    3.51   1
   9  11   7    8.27    3.22   1
   9  12   7   -0.09    4.04   1
  10 -12   3   -3.79    3.10   1
  10  -9   4   36.31    2.50   1
  10  -5   5    9.54    2.24   1
  10   1   6   33.57    3.56   1
  10   9   7    0.08    3.58   1
  10  10   7   -2.50    3.46   1
  11   0   6  129.06    4.45   1
  11   9   7   -2.17    3.83   1
  12   0   6    2.04    3.73   1
  -3   5  -8   47.79    3.52   1
  -3   5  -7   26.32    3.67   1
  -3   7  -5  176.97    4.67   1
  -3   9  -4  169.60    4.97   1
  -3  13 -12    2.92    3.57   1
  -3  13  -3   87.88    4.09   1
  -3  14  -3   99.26    4.02   1
  -3  24  -3    8.39    3.47   1
  -3  25  -3   56.01    3.49   1
  -3  29  -4   49.19    3.36   1
  -3  31  -5    2.52    3.28   1
  -3  32  -6   28.01    3.66   1
  -3  33  -6   11.17    3.73   1
  -2  -2  -8    8.22    4.06   1
  -2  -2  -7  113.67    5.12   1
  -2   1  -4  508.55    8.40   1
  -2   3  -3  122.93    5.92   1
  -2   5 -13   -0.81    3.66   1
  -2   6  -2    1.22    3.45   1
  -2  32  -2    2.58    3.25   1
  -2  35  -3    1.09    3.45   1
  -1  -6  -6  163.84    6.27   1
  -1  13   1  143.13    5.89   1
   1  10   3   54.18   11.18   1
   1  29   3   11.56    4.69   1
   2 -15  -6   17.69    5.99   1
   3   5   4   46.45    4.85   1
   4 -19  -6   12.19    3.72   1
   4  -7   2  470.86    7.09   1
   4   1   4  778.30    8.97   1
   4   8   5  353.64    7.45   1
   5 -20  -5   52.12    3.62   1
   5  -6   3  240.38    5.14   1
   5  -2   4   77.43    4.05   1
   5   4   5  252.09    5.59   1
   5  16   6  186.98    6.38   1
   5  17   6   31.62    4.76   1
   5  18   6   20.69    4.72   1
   5  19   6   56.65    5.21   1
   5  20   6   36.70    5.02   1
   5  21   6    3.67    4.44   1
   6 -22  -7    2.65    3.68   1
   6  -4   4  172.51    4.65   1
   6   1   5   48.19    3.77   1
   6   9   6  513.38    7.30   1
   7 -23  -8   11.18    4.41   1
   7 -23  -7   -2.06    4.10   1
   7  -9   3   57.39    3.63   1
   7  -1   5   11.48    3.31   1
   7   6   6  144.84    4.79   1
   8 -23  -5    8.26    3.16   1
   8 -10   3    3.62    3.02   1
   8  -7   4   12.91    2.32   1
   8  -2   5   46.85    3.69   1
   8   4   6   28.30    3.29   1
   8  18   7   44.96    3.88   1
   8  19   7   33.28    3.78   1
   9 -24  -6    1.06    4.50   1
   9 -23  -4    8.33    3.34   1
   9 -22  -3   14.35    3.28   1
   9 -11   3  114.33    3.83   1
   9   2   6   -0.99    3.17   1
   9  13   7   38.19    3.70   1
   9  14   7   -0.05    4.14   1
  10 -14   2    1.77    3.15   1
  10   2   6   13.68    3.34   1
  10  11   7   23.84    3.69   1
  10  12   7   12.48    4.34   1
  11   1   6   60.02    3.95   1
  -4  17  -8   64.85    3.54   1
  -4  17  -7   17.93    3.21   1
  -4  18  -8   11.53    3.14   1
  -4  18  -7   59.64    3.54   1
  -4  19  -8   21.07    3.36   1
  -4  19  -7  200.72    4.54   1
  -4  20  -8   24.99    3.22   1
  -4  20  -7   71.20    3.69   1
  -4  21  -8   15.19    3.27   1
  -4  21  -7   78.49    3.61   1
  -4  22  -8   16.17    3.50   1
  -4  22  -7    0.24    3.12   1
  -3   4  -8   70.33    3.76   1
  -3   4  -7   97.52    4.16   1
  -3   5  -6  172.72    4.74   1
  -3   6  -5   15.51    3.48   1
  -3   8  -4  230.64    5.41   1
  -3  12  -3  122.72    4.48   1
  -3  26  -3   42.77    2.60   1
  -3  27  -3  104.30    4.06   1
  -3  30  -4    5.85    3.21   1
  -3  31  -4   36.60    3.44   1
  -3  32  -5   12.76    2.56   1
  -3  33  -5    1.11    3.44   1
  -2  33  -2   36.58    3.53   1
  -2  36  -3   35.46    3.73   1
  -1   2  -1  860.52   14.85   1
   1 -11  -4   98.85    9.64   1
   1  -1   1 1343.05   18.74   1
   2  -1   2 1866.61   16.98   1
   2  12   4  160.23    8.80   1
   2  28   4   10.75    5.56   1
   3 -17  -6   49.55    5.07   1
   3  34   4   36.93    6.74   1
   5 -18  -3   85.31    4.07   1
   6  -7   3  351.29    5.60   1
   6   2   5  184.92    4.89   1
   6  10   6   30.64    3.60   1
   6  28   6   10.09    6.32   1
   7  -5   4    6.34    3.11   1
   7   0   5  260.09    5.13   1
   7   7   6   77.65    4.56   1
   8 -22  -4   20.96    3.20   1
   8 -21  -3   17.88    3.10   1
   8  -6   4   96.09    3.80   1
   8   5   6    1.87    3.28   1
   9   3   6  117.65    4.04   1
   9  15   7   27.51    3.58   1
   9  16   7    7.96    4.28   1
   9  17   7   11.41    4.36   1
   9  18   7    5.86    4.48   1
   9  19   7    0.37    4.53   1
   9  20   7    2.34    4.55   1
  10 -23  -4   -0.77    3.55   1
  10 -22  -3    6.49    3.40   1
  10 -11   3   39.92    2.59   1
  10   3   6  116.63    4.10   1
  10  13   7   -1.35    3.55   1
  10  14   7   13.30    4.59   1
  11 -22  -3    1.55    3.66   1
  11   2   6    6.71    3.41   1
  12 -11   3   -0.72    2.46   1
  -4  13  -8   39.19    3.37   1
  -4  14  -8   18.25    3.13   1
  -4  14  -7   44.55    3.57   1
  -4  15  -7   11.13    3.28   1
  -4  16  -8  111.49    3.25   1
  -4  16  -7   43.45    3.22   1
  -4  16  -6   69.63    3.62   1
  -4  17  -6   14.34    3.35   1
  -4  18  -6   28.95    3.31   1
  -4  19  -6   77.82    3.66   1
  -4  20  -6   75.97    3.55   1
  -4  21  -6  122.25    3.92   1
  -4  22  -6   65.82    3.63   1
  -4  23  -8    8.62    2.53   1
  -4  23  -7   13.42    3.23   1
  -4  23  -6    3.10    3.24   1
  -4  24  -7   33.83    3.35   1
  -4  24  -6   56.63    3.46   1
  -4  25  -7   45.43    3.52   1
  -4  26  -7    8.48    3.41   1
  -3   3  -8   30.90    3.33   1
  -3   3  -7  174.15    5.48   1
  -3   4  -6   28.33    3.52   1
  -3   5  -5  139.14    4.62   1
  -3   7  -4  331.77    6.05   1
  -3  11  -3  609.91    7.63   1
  -3  17  -2   80.58    4.15   1
  -3  18  -2   42.81    3.44   1
  -3  19  -2   -6.38    3.15   1
  -3  20  -2  658.74    7.39   1
  -3  21  -2   -1.82    3.49   1
  -3  22  -2   40.32    3.62   1
  -3  28  -3   73.25    2.98   1
  -3  29  -3   85.90    3.71   1
  -3  32  -4   22.40    3.35   1
  -3  34  -5   -2.17    3.76   1
  -2  -2  -6  239.03    5.91   1
  -2  -1  -5  964.59   10.70   1
  -2   5  -2  176.21    6.48   1
  -2   9  -1  110.56    5.80   1
  -2  37  -3    7.74    3.73   1
  -1  -7  -8  454.34    8.43   1
  -1  -7  -7  102.30    5.61   1
  -1  -3  -3 2760.42   25.86   1
   1  30   3   11.89    4.49   1
   2   4   3  226.10    8.29   1
   2  36   3   35.68    5.49   1
   3  -4   2  175.30    5.88   1
   3   0   3   97.02    5.11   1
   4 -19  -7   70.85    5.12   1
   4 -18  -5    5.10    3.33   1
   4  -3   3  733.91    8.23   1
   4   2   4  412.14    7.01   1
   4   9   5   68.14    4.15   1
   5 -20  -6    1.54    3.48   1
   5  -5   3   87.97    4.17   1
   5  -1   4  405.73    6.28   1
   5   5   5    7.56    3.26   1
   6 -20  -4   37.38    3.16   1
   6  -3   4  578.54    6.85   1
   6  11   6  388.86    6.80   1
   7 -21  -4   31.69    3.36   1
   7 -20  -3   61.20    3.50   1
   7  -8   3   39.51    3.35   1
   7   8   6   18.95    4.07   1
   8  -9   3  125.05    4.04   1
   8   6   6   13.01    3.74   1
   9 -23  -5    2.74    3.36   1
   9 -10   3  143.48    3.31   1
   9   4   6   10.58    3.26   1
  10 -10   3   -1.45    3.07   1
  10   4   6    5.07    3.25   1
  10  15   7    6.97    3.83   1
  10  16   7    0.86    3.72   1
  11 -13   2   16.90    3.23   1
  11   3   6    4.61    2.50   1
  11   4   6   17.85    3.53   1
  -4  11  -8   90.64    3.85   1
  -4  12  -7  172.02    4.33   1
  -4  13  -7    3.17    3.28   1
  -4  13  -6   72.69    3.89   1
  -4  14  -6   56.78    3.55   1
  -4  15  -6  111.84    3.27   1
  -4  17  -5   16.41    3.17   1
  -4  18  -5  128.30    4.00   1
  -4  19  -5    6.51    3.09   1
  -4  20  -5   84.92    3.74   1
  -4  21  -5  106.74    4.02   1
  -4  22  -5    9.50    2.92   1
  -4  23  -5   13.62    3.08   1
  -4  25  -6   22.37    3.16   1
  -4  26  -6    1.83    3.17   1
  -4  27  -8   -2.32    2.57   1
  -4  27  -7    5.26    3.44   1
  -4  27  -6   26.66    3.42   1
  -4  28  -7   10.56    3.44   1
  -4  29  -7   20.20    3.61   1
  -3  10  -3  400.25    6.00   1
  -3  15  -2   82.69    4.20   1
  -3  16  -2   20.09    3.56   1
  -3  24  -2  185.54    4.69   1
  -3  25  -2   99.10    4.26   1
  -3  30  -3   19.46    3.29   1
  -3  31  -3    5.94    3.16   1
  -3  33  -4   69.06    3.84   1
  -3  34  -4   34.86    3.79   1
  -3  35  -5   14.40    3.86   1
  -2  -3  -8   28.31    3.34   1
  -2  -3  -7  260.53    6.42   1
  -2   0  -4  184.13    6.11   1
  -2   2 -13    8.22    3.60   1
  -2   2  -3   78.37    5.59   1
  -1  -1  -2  523.77   12.57   1
   0 -10  -6   55.45    6.64   1
   0  31   2   21.59    3.95   1
   3   6   4  500.11    8.81   1
   4  -6   2  245.94    5.91   1
   4  10   5  128.50    5.58   1
   5   6   5  815.11    9.36   1
   6 -21  -6   73.12    4.26   1
   6   3   5  367.11    6.14   1
   6  12   6   26.31    3.57   1
   6  27   6   13.98    5.67   1
   7   1   5    9.94    3.42   1
   7   9   6   56.48    4.35   1
   8 -23  -7    8.96    4.34   1
   8 -22  -5   -0.96    3.82   1
   8  -5   4   52.69    3.57   1
   8   7   6   87.37    4.52   1
   9 -22  -4    1.82    3.13   1
   9 -21  -3   36.79    3.53   1
   9  -9   3   73.35    3.62   1
   9   5   6    0.52    3.10   1
  10 -23  -5    4.77    3.71   1
  10 -22  -4    1.17    4.20   1
  10 -21  -3    0.27    3.34   1
  10   5   6    6.02    3.37   1
  11   5   6    6.71    3.47   1
  -4  10  -8  112.62    4.10   1
  -4  10  -7  118.32    3.99   1
  -4  11  -7  237.56    4.68   1
  -4  12  -6   63.87    3.77   1
  -4  14  -5  147.74    4.34   1
  -4  15  -5   75.50    3.68   1
  -4  16  -5    8.22    2.41   1
  -4  24  -5   28.77    2.58   1
  -4  25  -5   26.22    3.17   1
  -4  26  -5  101.57    3.73   1
  -4  27  -5   19.84    3.28   1
  -4  28  -6   28.25    3.40   1
  -4  29  -6    4.34    3.48   1
  -4  30  -7    1.31    3.63   1
  -4  31  -7   15.48    3.76   1
  -3   2  -8  117.11    4.36   1
  -3   2  -7  169.40    4.79   1
  -3   3  -6  158.60    4.83   1
  -3   4  -5  272.94    5.70   1
  -3   6 -12    0.89    3.39   1
  -3   6  -4  494.41    7.00   1
  -3   8 -13    1.88    3.78   1
  -3   9  -3  262.85    5.74   1
  -3  13  -2   60.95    4.07   1
  -3  14  -2  260.39    5.53   1
  -3  27  -2  109.21    4.14   1
  -3  32  -3   31.18    3.43   1
  -3  35  -4   10.04    3.66   1
  -2   1 -13   -1.89    3.61   1
  -2   8  -1  559.87    9.19   1
  -1  -6  -5  129.61    6.45   1
   1  31   3   45.89    4.53   1
   2  29   4   28.95    6.08   1
   4 -17  -4  469.74    7.81   1
   4  -2   3  173.47    5.37   1
   4   3   4  102.11    5.19   1
   5 -20  -7   36.52    4.42   1
   5 -19  -5   17.29    3.68   1
   5  -4   3   59.41    3.94   1
   5   0   4    2.98    3.27   1
   6  -6   3  292.27    4.82   1
   6  -2   4  271.44    5.36   1
   6   4   5   23.92    4.49   1
   6  13   6   19.85    3.31   1
   6  14   6   45.09    4.18   1
   7 -22  -7   23.04    4.12   1
   7  -7   3  132.03    4.17   1
   7   2   5  102.09    4.17   1
   7  10   6   84.19    4.60   1
   8 -23  -8    3.45    4.57   1
   8 -21  -4   12.15    3.18   1
   8 -20  -3   43.59    3.35   1
   8  -8   3    5.38    3.43   1
   8  -4   4   14.89    3.31   1
   8   8   6   20.61    4.02   1
   9 -23  -6   -0.22    3.57   1
   9   0   5   19.66    3.18   1
   9   6   6   12.43    3.24   1
  10   6   6    3.51    3.21   1
  11 -21  -3   20.29    3.79   1
  11   6   6   -1.02    3.40   1
  -4   9  -7   81.94    3.63   1
  -4  10  -6   71.07    3.88   1
  -4  11  -6   11.89    2.57   1
  -4  12  -5   19.10    3.42   1
  -4  13  -5   28.84    3.64   1
  -4  17  -4   31.31    3.42   1
  -4  18  -4   22.78    3.57   1
  -4  19  -4    3.61    3.03   1
  -4  20  -4   14.73    3.02   1
  -4  21  -4   52.91    3.50   1
  -4  22  -4  299.58    5.21   1
  -4  23  -4  154.85    4.29   1
  -4  24  -4   58.50    3.64   1
  -4  25  -4   85.51    3.59   1
  -4  28  -5   35.25    3.37   1
  -4  29  -5   -1.58    3.22   1
  -4  30  -6   14.31    2.54   1
  -4  31  -6   19.43    3.60   1
  -3   2  -6   87.85    4.74   1
  -3   7 -13    3.18    3.77   1
  -3   8  -3  246.07    5.82   1
  -3  12  -2   86.52    4.48   1
  -3  29  -2   35.97    3.40   1
  -3  33  -3    8.81    3.42   1
  -3  34  -3    9.11    3.48   1
  -3  36  -4    8.42    3.75   1
  -2  -3  -6  426.85    7.54   1
  -2  -2  -5 1048.99   11.47   1
  -2   4  -2  319.29    7.23   1
  -1  -7  -6  279.99    8.31   1
   1  32   3   33.12    5.00   1
   2 -12  -3  276.50    8.26   1
   2  13   4  134.62    9.01   1
   3 -17  -7   29.39    5.44   1
   3 -16  -5   34.04    4.18   1
   3  -3   2  217.62    6.52   1
   3   1   3   49.64    4.62   1
   3   7   4  310.71    7.81   1
   3  35   4   23.82    6.72   1
   4  11   5  291.35    7.24   1
   5 -17  -3  118.59    4.33   1
   5   7   5   10.48    3.40   1
   6 -21  -7    0.47    3.69   1
   6 -18  -3   86.70    4.36   1
   6  -1   4   37.92    3.59   1
   6  15   6   41.82    4.10   1
   6  26   6   14.01    5.00   1
   7 -20  -4   -1.84    3.12   1
   7  11   6   70.70    4.44   1
   8   1   5   48.92    3.61   1
   8   9   6   57.16    4.38   1
   9 -22  -5   12.35    3.55   1
   9 -21  -4    0.49    3.87   1
   9 -20  -3    4.28    3.09   1
   9  -8   3   72.98    3.73   1
   9   7   6    4.41    3.22   1
   9   8   6   10.60    3.82   1
  11   7   6   -0.91    3.42   1
  12 -11   2   18.30    3.54   1
  -4   8  -7   76.46    4.02   1
  -4   9  -6  173.88    4.62   1
  -4  11  -5  287.27    5.12   1
  -4  15  -4   96.11    4.16   1
  -4  16  -4   99.69    4.02   1
  -4  26  -4   28.66    3.37   1
  -4  27  -4   14.13    3.25   1
  -4  28  -4   39.88    3.53   1
  -4  30  -5   14.69    3.39   1
  -4  31  -5   -1.92    3.48   1
  -4  32  -6    4.54    2.76   1
  -4  33  -6    2.10    3.70   1
  -3   1  -7  238.41    5.32   1
  -3   3  -5    7.23    3.48   1
  -3   5  -4   43.17    3.14   1
  -3   6 -13    7.01    3.72   1
  -3  11  -2  656.45    8.21   1
  -3  30  -2  190.01    4.68   1
  -3  35  -3    9.13    3.46   1
  -2  -4  -8   21.70    3.60   1
  -2  -4  -7   42.28    4.37   1
  -2  -1  -4  503.81    9.37   1
  -2   1  -3  720.09   10.33   1
  -2   7  -1  700.60   10.32   1
  -1  -8  -8  201.92    6.88   1
  -1  -5  -4  295.59    9.65   1
  -1  10   1  824.95   13.46   1
   0 -11  -8    2.13    4.46   1
   1 -11 -13    1.43    4.56   1
   1  -8  -2  294.17   11.17   1
   2 -14  -5  138.77    7.57   1
   2   0   2  586.85   10.96   1
   2   5   3  215.40    8.40   1
   2  30   4   34.95    6.78   1
   3 -15  -4  901.75   12.03   1
   4 -18  -6   10.17    4.09   1
   4  12   5   13.84    4.42   1
   5   1   4  398.76    6.41   1
   6 -19  -4   77.40    3.81   1
   6  -5   3  225.78    5.03   1
   6   5   5  153.88    4.76   1
   6  16   6   18.85    3.98   1
   6  17   6   36.27    4.36   1
   6  25   6   25.35    4.99   1
   7  -6   3  146.66    4.41   1
   7  -2   4   13.15    3.36   1
   7   3   5   52.34    3.68   1
   7  12   6  212.18    5.22   1
   8  -7   3   13.55    3.33   1
   8  -3   4  224.19    4.74   1
   8   2   5   53.42    4.04   1
   8  10   6   23.47    3.29   1
   9   1   5    0.18    3.13   1
   9   9   6    0.37    3.18   1
  10 -22  -5    0.11    3.63   1
  10 -21  -4   -1.15    3.37   1
  10 -20  -3   12.60    3.29   1
  11 -21  -4    5.05    3.74   1
  11 -20  -3    7.23    3.52   1
  11   8   6    6.22    3.62   1
  11   9   6    6.80    4.33   1
  12   2   5    2.75    3.51   1
  -4   7  -7   72.09    3.87   1
  -4   8  -6   26.25    3.59   1
  -4  10  -5  122.05    4.27   1
  -4  13  -4  173.39    4.60   1
  -4  14  -4  252.99    4.46   1
  -4  21  -3  163.38    4.55   1
  -4  22  -3   50.51    3.63   1
  -4  29  -4    3.80    3.13   1
  -4  30  -4   38.98    3.44   1
  -4  32  -5    5.86    3.47   1
  -4  33  -5    7.45    3.58   1
  -3   0  -8   11.77    3.24   1
  -3   1  -6  187.73    5.64   1
  -3   4  -4  111.15    4.77   1
  -3   5 -13    0.04    3.83   1
  -3   7  -3  200.08    4.94   1
  -3  32  -2   59.86    3.66   1
  -3  36  -3    6.96    3.70   1
  -2  -1 -13    0.15    3.50   1
   1   4   2  414.92   14.28   1
   1  33   3    2.83    4.70   1
   2 -13  -4  652.52   12.78   1
   4  -1   3   87.22    4.79   1
   4   4   4   77.41    4.17   1
   5  -3   3  269.66    5.57   1
   5   8   5  288.22    6.21   1
   6   0   4    2.02    3.21   1
   6  18   6  104.43    5.21   1
   6  19   6   26.23    4.12   1
   6  20   6   74.88    5.36   1
   6  21   6    2.77    4.55   1
   6  22   6   51.08    5.33   1
   6  23   6   49.52    5.33   1
   6  24   6   18.61    5.02   1
   7   4   5  341.32    5.80   1
   7  13   6   10.42    3.29   1
   8 -21  -5   13.74    3.15   1
   8 -20  -4   57.38    3.56   1
   8   3   5    4.40    3.36   1
   8  11   6    2.79    3.05   1
   9 -22  -6    1.06    3.43   1
   9  10   6   29.10    3.49   1
  10  -7   3   31.20    3.31   1
  10   9   6    7.38    3.29   1
  10  10   6    3.52    4.13   1
  11 -10   2   11.17    3.09   1
  11  10   6    9.19    3.65   1
  12 -10   2    4.19    2.53   1
  12   3   5    6.15    3.63   1
  -5  17  -8   49.70    3.33   1
  -5  19  -7    8.95    3.01   1
  -5  20  -7    6.28    3.18   1
  -5  21  -7   63.15    3.44   1
  -5  22  -7    4.39    3.10   1
  -5  23  -7   46.41    3.53   1
  -5  24  -7   10.06    3.27   1
  -5  25  -7   33.35    3.56   1
  -5  27  -8    7.11    3.75   1
  -4   6  -7    7.03    3.33   1
  -4   7  -6   81.13    4.04   1
  -4   9  -5   71.54    3.86   1
  -4  12  -4  441.38    6.15   1
  -4  17  -3   45.95    3.66   1
  -4  18  -3  302.82    5.39   1
  -4  19  -3   10.25    3.51   1
  -4  20  -3  147.59    3.54   1
  -4  23  -3   91.47    3.32   1
  -4  24  -3   18.59    3.27   1
  -4  25  -3   19.21    3.26   1
  -4  26  -3   57.66    3.71   1
  -4  27  -3   56.47    3.50   1
  -4  31  -4   23.78    3.37   1
  -4  32  -4   -2.74    3.42   1
  -4  34  -5   15.06    3.80   1
  -3   0  -7  100.65    4.27   1
  -3   2  -5  235.58    5.50   1
  -3   4 -13   15.86    3.90   1
  -3   6  -3  256.51    5.99   1
  -3  10  -2  753.40    8.39   1
  -3  17  -1   44.31    3.86   1
  -3  33  -2   28.92    3.44   1
  -3  37  -3    2.14    3.75   1
  -2   3  -2  723.63   11.05   1
  -1  -8  -7   16.15    4.36   1
  -1   1  -1 1345.20   19.18   1
   0   9   2  756.98   23.35   1
   2 -15  -7  164.65   10.83   1
   3   2   3  289.92    6.93   1
   3   8   4  234.97    7.18   1
   4 -17  -5  133.04    5.46   1
   4  13   5   27.98    4.55   1
   5 -19  -6   76.88    4.48   1
   5   2   4   80.23    4.07   1
   5   9   5   27.94    4.49   1
   6 -20  -6   13.47    3.03   1
   6  -4   3  146.67    4.53   1
   6   6   5   12.66    3.40   1
   7 -20  -5   22.32    3.69   1
   7  -5   3   58.54    3.97   1
   7  -1   4   64.91    3.80   1
   7  14   6    5.12    3.18   1
   7  15   6   78.86    4.72   1
   7  28   6    5.99    5.35   1
   8 -22  -8    7.60    4.54   1
   8  -6   3   86.13    3.12   1
   8  -2   4   30.67    3.38   1
   8  12   6   16.37    3.34   1
   9 -21  -5   28.74    3.56   1
   9 -20  -4    5.39    3.14   1
   9 -19  -3   62.87    3.61   1
   9  11   6    4.00    3.17   1
  10 -21  -5    0.19    4.26   1
  10 -19  -3   33.83    3.36   1
  10  11   6   13.19    3.48   1
  11 -19  -3   17.49    3.57   1
  11  11   6    7.68    3.77   1
  11  12   6    2.15    4.52   1
  -5  14  -8   48.97    3.39   1
  -5  15  -7  249.44    4.66   1
  -5  16  -7  180.94    4.33   1
  -5  17  -7  116.64    3.96   1
  -5  18  -7    1.88    2.32   1
  -5  18  -6   27.31    3.11   1
  -5  19  -6   54.15    3.41   1
  -5  20  -6   42.45    3.35   1
  -5  21  -6   11.47    3.10   1
  -5  22  -6   44.78    3.49   1
  -5  23  -6   17.61    3.16   1
  -5  24  -6   20.38    3.21   1
  -5  25  -6    4.81    3.19   1
  -5  26  -7   60.94    3.07   1
  -5  26  -6   33.51    3.45   1
  -5  27  -7    2.83    3.32   1
  -5  28  -7   15.58    3.66   1
  -5  29  -7   18.50    3.86   1
  -4   5  -8   18.08    3.29   1
  -4   5  -7   42.41    3.72   1
  -4   8  -5  332.56    5.65   1
  -4  11  -4   24.08    3.60   1
  -4  15  -3   28.91    3.56   1
  -4  16  -3  416.89    6.03   1
  -4  28  -3   23.64    3.28   1
  -4  29  -3   -2.62    3.25   1
  -4  33  -4    2.27    3.43   1
  -3   3 -13    1.81    3.65   1
  -3   9  -2   49.61    4.26   1
  -3  15  -1  145.87    4.78   1
  -2  -5  -8   32.87    3.63   1
  -2  -4  -6   25.84    3.66   1
  -2  -3  -5  199.99    6.18   1
  -2  -2 -13    4.91    3.60   1
  -2   6  -1   36.58    5.56   1
  -1  -6 -13   -1.16    4.32   1
  -1   9   1 1874.11   20.50   1
  -1  20   2   65.77    4.81   1
  -1  21   2   96.06    5.32   1
  -1  22   2   69.42    5.04   1
  -1  23   2    2.99    4.02   1
  -1  24   2  198.28    6.21   1
  -1  25   2   98.30    5.17   1
   0 -11  -7  105.43    8.19   1
   0  -9 -13    1.93    4.51   1
   1  34   3    8.77    4.59   1
   2  -3   1 1437.31   15.34   1
   2  14   4  295.01   12.04   1
   2  31   4    9.35    5.67   1
   3  -2   2   60.39    5.25   1
   3  36   4    7.56    6.70   1
   4   5   4   70.24    4.21   1
   4  14   5  141.07    5.94   1
   5 -16  -3   19.82    4.05   1
   5  -2   3  561.29    7.43   1
   6   1   4   35.26    3.64   1
   6   7   5   -0.44    3.30   1
   7 -21  -7   46.06    3.66   1
   7 -19  -4  115.82    4.09   1
   7   5   5   22.21    3.56   1
   7  16   6    5.25    3.82   1
   7  17   6   13.65    3.92   1
   7  27   6    5.11    5.37   1
   8 -21  -6   15.17    3.27   1
   8  -5   3  141.55    4.35   1
   8  -1   4    1.81    3.14   1
   8   4   5  121.05    4.24   1
   8  13   6   52.89    3.75   1
   8  14   6   21.38    4.13   1
   9   4   5   62.20    3.76   1
   9  12   6   32.31    3.53   1
   9  13   6   21.68    4.05   1
  10 -20  -4    1.44    3.38   1
  10  -6   3   69.09    2.95   1
  10  -2   4   47.69    2.61   1
  10   4   5  106.60    4.11   1
  10  12   6    9.44    3.49   1
  10  13   6   16.37    4.28   1
  11 -20  -4   -0.05    3.68   1
  11  13   6   30.75    3.95   1
  -5  12  -8   25.91    3.39   1
  -5  13  -7   50.42    3.49   1
  -5  14  -7   46.99    3.33   1
  -5  15  -6   14.58    3.37   1
  -5  16  -6  184.47    4.40   1
  -5  17  -6   33.32    3.21   1
  -5  21  -5   41.10    3.26   1
  -5  22  -5   73.06    3.56   1
  -5  23  -5   12.35    3.09   1
  -5  24  -5   26.10    3.24   1
  -5  27  -6    2.94    3.38   1
  -5  28  -6    5.07    3.48   1
  -5  29  -6   13.50    3.60   1
  -4   4  -8   88.98    3.86   1
  -4   6  -6   23.22    2.61   1
  -4   7  -5  145.47    4.53   1
  -4  10  -4  705.62    7.56   1
  -4  14  -3  630.22    7.16   1
  -4  30  -3    4.03    3.12   1
  -4  31  -3    2.28    3.25   1
  -4  34  -4    3.00    3.56   1
  -4  35  -4    7.72    3.90   1
  -3  -1  -7  245.43    6.27   1
  -3   0  -6  222.59    5.37   1
  -3   1  -5  143.66    4.85   1
  -3   2 -13    6.33    3.79   1
  -3   3  -4  125.42    5.03   1
  -3   5  -3  155.22    5.56   1
  -3  14  -1  207.50    5.46   1
  -2  -5  -7   50.87    4.39   1
  -2   0  -3 3688.12   22.27   1
  -1  18   2   64.60    5.07   1
  -1  19   2   48.26    4.81   1
  -1  27   2   57.79    4.98   1
   0  21   3    5.51    4.70   1
   0  22   3    8.45    4.68   1
   0  23   3  106.36    6.47   1
   0  24   3   21.63    4.86   1
   1   0   1 1556.66   21.68   1
   4 -18  -7    1.37    3.41   1
   4   0   3   35.58    4.24   1
   5 -18  -5    6.85    2.86   1
   5   3   4  109.48    4.40   1
   5  10   5   31.22    3.78   1
   6 -20  -7   34.21    3.91   1
   6 -18  -4    5.76    3.23   1
   6  -3   3   33.99    3.57   1
   6   8   5  137.77    5.31   1
   7  -4   3   24.12    3.43   1
   7   0   4  456.68    6.27   1
   7   6   5   42.02    3.82   1
   7  18   6   65.89    4.65   1
   7  19   6   12.85    4.23   1
   7  25   6   40.37    5.43   1
   7  26   6   -0.34    4.36   1
   8 -20  -5    2.74    3.14   1
   8 -19  -4   33.82    3.23   1
   8 -18  -3   59.18    3.57   1
   8   5   5   40.47    3.57   1
   8  15   6    8.65    3.31   1
   9 -21  -6    4.29    3.42   1
   9  -5   3   67.26    3.76   1
   9   5   5    8.48    4.09   1
   9  14   6   -2.81    3.30   1
  10 -21  -6    0.67    4.53   1
  10  -5   3  106.72    3.91   1
  10  -1   4   86.27    3.64   1
  10   5   5    7.01    3.38   1
  10  14   6   16.50    3.56   1
  11  -1   4   40.15    2.75   1
  -5  11  -8   21.67    3.21   1
  -5  12  -7   12.48    3.27   1
  -5  14  -6  101.69    3.81   1
  -5  17  -5   10.00    3.07   1
  -5  18  -5  205.74    4.63   1
  -5  19  -5  106.21    4.07   1
  -5  20  -5   27.68    2.49   1
  -5  25  -5   56.30    2.88   1
  -5  26  -5    0.63    3.28   1
  -5  27  -5    0.84    3.31   1
  -5  28  -5   46.43    3.48   1
  -5  30  -6    7.51    2.55   1
  -5  31  -6   14.39    3.81   1
  -4   4  -7  194.63    4.71   1
  -4   5  -6  110.18    4.24   1
  -4   6 -12    3.47    3.50   1
  -4   9  -4   10.73    3.32   1
  -4  12  -3  186.50    4.72   1
  -4  13  -3   54.67    3.02   1
  -4  19  -2  193.08    4.86   1
  -4  20  -2  123.31    4.22   1
  -4  21  -2   56.71    3.75   1
  -4  22  -2  100.41    4.13   1
  -4  23  -2   58.41    3.79   1
  -4  24  -2  121.60    4.34   1
  -4  25  -2   38.46    3.56   1
  -4  32  -3    2.66    3.27   1
  -4  33  -3   17.74    3.50   1
  -3   8  -2  210.67    5.82   1
  -3  13  -1   13.50    2.80   1
  -2  -3 -13    2.79    3.55   1
  -2  -2  -4  313.93    7.45   1
  -1  -4  -3  842.60   16.03   1
  -1  17   2  638.99   10.89   1
   0  20   3   12.04    4.81   1
   0  25   3  121.57    6.45   1
   0  26   3   35.61    5.34   1
   2   1   2 1840.37   18.02   1
   2   6   3  218.41    8.45   1
   3 -16  -6   95.11    5.94   1
   3   9   4  174.60    6.67   1
   4   6   4  596.42    8.88   1
   4  15   5   66.60    5.14   1
   4  29   5   -0.28    8.04   1
   5 -19  -7    0.64    3.50   1
   5  11   5  564.41    8.69   1
   6   2   4  285.79    5.46   1
   7   1   4   64.30    3.76   1
   7   7   5  106.49    4.27   1
   7  20   6    4.72    3.84   1
   7  21   6    8.25    3.97   1
   7  22   6   77.10    5.05   1
   7  23   6    2.09    4.06   1
   7  24   6   89.34    5.24   1
   8  -4   3    4.44    3.23   1
   8   0   4  405.12    5.72   1
   8   6   5   93.68    3.86   1
   8  16   6    1.09    3.19   1
   8  17   6   46.82    4.46   1
   9 -20  -5   21.33    3.41   1
   9 -19  -4   17.70    3.42   1
   9 -18  -3   19.01    3.30   1
   9  15   6   30.98    3.40   1
   9  16   6   39.26    4.32   1
  10 -20  -5    2.11    3.37   1
  10 -19  -4    6.11    3.34   1
  10 -18  -3   24.48    3.41   1
  10   0   4   55.27    3.60   1
  10  15   6   22.42    3.67   1
  10  16   6   17.96    3.76   1
  10  17   6   12.61    4.57   1
  11 -19  -4    4.63    3.57   1
  11 -18  -3   14.37    3.51   1
  12   7   5    0.87    3.69   1
  -5  11  -7  183.27    4.66   1
  -5  12  -6   63.14    3.73   1
  -5  13  -6   17.64    2.51   1
  -5  15  -5   34.93    3.51   1
  -5  16  -5   45.05    3.43   1
  -5  22  -4  128.41    3.99   1
  -5  23  -4   42.13    3.44   1
  -5  24  -4   50.71    3.42   1
  -5  29  -5   39.33    2.78   1
  -5  30  -5   37.98    3.76   1
  -5  31  -5    0.39    3.40   1
  -4   3  -7   26.73    4.17   1
  -4   4  -6  191.66    4.72   1
  -4   5 -12   16.11    3.56   1
  -4   6  -5  804.25    8.14   1
  -4   8  -4  153.92    4.61   1
  -4  11  -3   54.23    3.73   1
  -4  17  -2  198.86    4.79   1
  -4  18  -2   16.56    3.87   1
  -4  27  -2   15.46    3.10   1
  -4  28  -2  184.27    4.46   1
  -4  34  -3   51.47    3.87   1
  -3  -2  -8  118.63    4.56   1
  -3  -1  -6  186.97    5.68   1
  -3   2  -4   84.79    4.77   1
  -3  12  -1  202.37    5.62   1
  -2  -6  -8  199.24    6.28   1
  -2   2  -2  732.93   11.37   1
  -2   5  -1  884.84   12.21   1
  -1  -9  -8   80.85    5.49   1
  -1  -7 -13    8.01    4.42   1
  -1  -7  -5  199.26    7.88   1
  -1  -2  -2 3085.16   29.35   1
   0  19   3   22.56    5.03   1
   0  27   3   71.38    5.54   1
   2  32   4   38.63    6.58   1
   3   3   3  229.68    6.67   1
   4   1   3   92.18    4.85   1
   4  16   5   16.31    4.91   1
   5  -1   3  363.79    6.23   1
   5   4   4  172.88    4.99   1
   6 -19  -6   25.41    4.00   1
   6  -2   3   58.49    3.80   1
   6   9   5   71.86    4.22   1
   7 -19  -5   10.85    3.03   1
   7 -18  -4  119.64    4.13   1
   7 -17  -3   16.34    3.48   1
   7  -3   3  198.62    4.84   1
   8 -20  -6    2.39    3.81   1
   8   1   4    3.77    3.36   1
   8   7   5   30.25    3.24   1
   8  18   6  191.31    5.29   1
   8  19   6    2.68    4.00   1
   8  20   6   11.20    4.13   1
   8  21   6   13.98    4.36   1
   8  24   6   24.82    4.69   1
   8  25   6    1.98    4.60   1
   9 -21  -7   14.46    3.84   1
   9   6   5   18.06    3.55   1
   9  17   6    5.69    3.41   1
   9  18   6   43.04    4.70   1
   9  19   6    9.54    4.33   1
  10   6   5   17.22    3.35   1
  10  18   6    3.65    3.72   1
  10  19   6   11.93    4.69   1
  12 -17  -3   33.79    3.89   1
  12  -3   3   35.13    2.78   1
  12   8   5    4.79    3.75   1
  12   9   5    5.32    3.71   1
  13  -2   3    7.74    2.76   1
  -5   9  -7   90.02    3.94   1
  -5  10  -7   27.84    2.56   1
  -5  11  -6   47.16    3.48   1
  -5  13  -5   50.37    3.70   1
  -5  14  -5   71.15    3.83   1
  -5  18  -4   38.80    3.41   1
  -5  19  -4   20.47    3.24   1
  -5  20  -4   23.84    3.61   1
  -5  21  -4   20.88    2.57   1
  -5  25  -4   15.01    2.47   1
  -5  26  -4   82.78    3.82   1
  -5  27  -4   90.53    4.11   1
  -5  28  -4   43.26    3.45   1
  -5  29  -4    1.36    3.33   1
  -5  32  -5    5.21    3.79   1
  -5  33  -5   -3.16    3.75   1
  -4   2  -8   63.22    3.79   1
  -4   5  -5   44.42    3.76   1
  -4  15  -2   86.30    4.21   1
  -4  16  -2  101.19    4.23   1
  -4  30  -2    2.21    3.21   1
  -4  36  -3   28.45    3.86   1
  -3  -2  -7  168.21    5.01   1
  -3  -1 -12    2.35    3.37   1
  -3   0 -13   38.74    4.20   1
  -3   0  -5 1594.98   12.55   1
  -3   4  -3  288.75    6.65   1
  -3   7  -2  114.37    4.39   1
  -2  -5  -6   63.03    4.79   1
  -2  -4 -13    1.70    3.53   1
  -2  -4  -5  551.67    9.50   1
  -1  -8  -6  187.63    7.24   1
  -1  16   2  335.45    8.62   1
  -1  30   2   13.26    3.50   1
   0  18   3  359.65   11.23   1
   0  28   3   83.07    5.63   1
   2  15   4  115.70    9.28   1
   3 -15  -5   56.44    4.73   1
   3 -14  -4  157.14    6.24   1
   3  -1   2  135.89    5.84   1
   4 -17  -6   42.70    4.19   1
   4  17   5   13.46    4.87   1
   5 -18  -6   89.41    4.62   1
   5 -15  -3   82.68    4.78   1
   5  12   5   54.66    3.96   1
   6 -16  -3   -1.12    3.15   1
   6   3   4  553.68    6.99   1
   6  10   5  156.45    5.29   1
   7 -20  -7   16.92    3.97   1
   7   2   4   14.73    3.34   1
   7   8   5    5.51    3.25   1
   8 -19  -5   33.73    3.99   1
   8 -18  -4   79.21    4.32   1
   8 -17  -3   -1.83    2.95   1
   8  -3   3   53.36    3.57   1
   8  22   6    1.80    3.46   1
   8  23   6    7.02    3.61   1
   9 -20  -6   21.81    3.54   1
   9 -17  -3    7.71    3.03   1
   9   7   5  151.95    4.50   1
   9  20   6   13.80    3.72   1
   9  21   6    2.87    3.56   1
   9  22   6   39.79    5.06   1
   9  23   6    5.63    4.64   1
  10 -20  -6    9.12    3.79   1
  10 -17  -3    6.59    3.34   1
  10   1   4   95.08    3.22   1
  10   7   5   25.59    3.38   1
  10   8   5   63.43    4.35   1
  11 -19  -5   -0.20    3.69   1
  11 -18  -4    3.41    3.51   1
  11 -17  -3    1.34    3.44   1
  11  -3   3    3.46    2.30   1
  11   8   5   20.19    3.48   1
  12  10   5   -2.25    3.74   1
  13  -5   2   26.85    2.81   1
  -6  19  -8    9.59    3.23   1
  -5   8  -7    0.12    3.25   1
  -5  10  -6   29.42    3.40   1
  -5  12  -5   52.08    3.76   1
  -5  16  -4   15.35    3.46   1
  -5  17  -4   28.63    2.51   1
  -5  30  -4    7.39    3.36   1
  -5  31  -4   34.11    3.84   1
  -4   2  -7   50.03    3.76   1
  -4   3  -6  417.95    6.25   1
  -4   7  -4  135.12    3.89   1
  -4  10  -3  198.65    4.41   1
  -4  14  -2  481.26    6.63   1
  -4  32  -2    9.44    3.25   1
  -2  -6  -7   23.08    4.09   1
  -1   8   1 2615.54   25.62   1
   0  29   3   12.40    4.21   1
   2 -11  -3  518.24   11.02   1
   3  10   4  605.44   10.60   1
   4   7   4  137.72    5.05   1
   5   0   3  138.14    4.58   1
   5   5   4   68.91    4.01   1
   5  13   5   39.91    4.64   1
   5  33   5    0.73    8.00   1
   6 -17  -4   50.83    3.75   1
   7  -2   3  135.85    4.55   1
   7   9   5   -1.48    3.11   1
   8   2   4   22.41    3.41   1
   8   8   5   54.14    3.56   1
   9 -19  -5   -1.76    3.15   1
   9 -18  -4   -2.54    3.18   1
   9   8   5   82.88    3.80   1
  10 -19  -5   -0.83    3.36   1
  10 -18  -4   40.78    3.42   1
  10   2   4   40.96    3.41   1
  10   9   5   23.68    4.19   1
  11   3   4   10.95    3.33   1
  11   9   5   21.40    3.55   1
  11  10   5   -1.11    3.47   1
  12 -16  -3    7.66    3.72   1
  -6  16  -8   20.07    3.30   1
  -6  18  -7  137.71    4.11   1
  -6  19  -7   10.83    3.35   1
  -6  20  -7    3.47    3.12   1
  -6  21  -7   14.99    3.52   1
  -6  22  -7   13.24    2.47   1
  -6  23  -7   20.47    2.50   1
  -6  24  -7   59.53    3.01   1
  -6  25  -7   12.90    2.56   1
  -6  28  -7    3.47    3.70   1
  -5   9 -12    1.82    3.76   1
  -5   9  -6  175.48    4.69   1
  -5  11  -5  564.15    6.67   1
  -5  14  -4  141.19    4.37   1
  -5  15  -4   17.41    2.43   1
  -5  21  -3   58.37    3.69   1
  -5  22  -3   11.97    3.25   1
  -5  23  -3    9.55    3.19   1
  -5  24  -3   -0.88    3.06   1
  -5  25  -3   74.78    3.74   1
  -5  26  -3   68.36    3.68   1
  -5  27  -3   64.86    3.68   1
  -5  32  -4   10.13    3.56   1
  -5  33  -4    5.19    3.66   1
  -4   1  -8   23.97    3.35   1
  -4   4  -5  101.29    4.26   1
  -4   6  -4  564.03    7.12   1
  -4   9  -3  160.60    4.73   1
  -4  13  -2  538.79    6.94   1
  -3  -2  -6   75.13    5.03   1
  -3  -1 -13    0.62    3.71   1
  -3   1  -4  480.63    7.70   1
  -3   3  -3  234.51    6.24   1
  -3   6  -2  384.83    7.39   1
  -3  10  -1  136.56    5.27   1
  -2  -3  -4  215.92    7.46   1
  -2  -1  -3  763.20   11.32   1
  -1  -9  -7  610.92   11.58   1
  -1  -6  -4  168.07    8.40   1
  -1  15   2  417.33    9.54   1
   0  30   3   20.09    4.14   1
   2  -2   1  134.56    6.45   1
   2  33   4   28.76    6.91   1
   3  -4   1   87.21    4.58   1
   3   4   3  297.36    7.37   1
   4 -16  -5   -0.20    3.47   1
   4   2   3  172.88    5.68   1
   4  18   5  139.59    6.18   1
   4  28   5   36.75    7.69   1
   5  14   5   68.37    4.87   1
   6 -19  -7   14.75    3.70   1
   6  -1   3   51.26    2.99   1
   6   4   4  155.69    4.83   1
   6  11   5   39.92    3.86   1
   7 -16  -3  178.55    4.62   1
   7   3   4   47.12    3.77   1
   7  10   5  104.09    4.43   1
   8  -2   3   67.03    3.71   1
   8   3   4  218.60    4.81   1
   8   9   5    5.18    3.21   1
   9 -20  -7    1.47    3.54   1
   9  -2   3   59.01    3.70   1
   9   9   5   10.40    3.27   1
  10  10   5    3.92    3.32   1
  11 -16  -3   21.53    3.50   1
  11   4   4   24.11    3.58   1
  11  11   5    3.10    3.51   1
  -6  14  -8   18.92    3.18   1
  -6  16  -7  118.36    3.80   1
  -6  17  -7   60.56    3.53   1
  -6  18  -6   99.88    3.76   1
  -6  19  -6   24.23    3.41   1
  -6  20  -6   73.89    3.64   1
  -6  21  -6    5.43    3.10   1
  -6  22  -6   38.39    3.78   1
  -6  23  -6   52.40    2.81   1
  -6  24  -6   19.18    2.50   1
  -6  25  -6   22.92    2.50   1
  -6  26  -6   14.42    3.52   1
  -6  27  -6   17.89    3.54   1
  -6  28  -6    0.59    3.70   1
  -6  29  -6    7.12    3.67   1
  -6  30  -6    3.14    3.72   1
  -5   7  -7   -1.31    3.07   1
  -5   8  -6  125.45    4.30   1
  -5  10  -5   26.11    3.59   1
  -5  13  -4   66.64    3.93   1
  -5  18  -3  135.98    4.21   1
  -5  19  -3   58.78    3.68   1
  -5  20  -3   29.26    2.65   1
  -5  28  -3   -7.03    3.39   1
  -5  29  -3    7.16    3.28   1
  -5  30  -3   67.41    3.80   1
  -5  34  -4   15.05    3.83   1
  -4   1  -7  168.38    4.72   1
  -4   2  -6  134.23    4.47   1
  -4   8  -3   40.55    3.70   1
  -4  12  -2  109.47    4.41   1
  -4  35  -2    2.53    3.52   1
  -3  -3  -7  168.93    5.14   1
  -3  -1  -5  137.29    5.16   1
  -2   1  -2 1765.71   16.93   1
  -2   4  -1  310.39    8.41   1
   0  17   3   30.51    5.90   1
   1  11   3  247.50   17.56   1
   2   2   2  737.21   13.08   1
   2   7   3  734.30   13.67   1
   4  -2   2   34.58    4.29   1
   4   8   4  159.19    5.93   1
   4  19   5   11.74    4.66   1
   5   6   4  558.68    7.80   1
   6 -15  -3   60.40    4.48   1
   6  12   5   54.33    4.00   1
   7 -18  -5    1.44    2.95   1
   7 -17  -4   17.04    3.09   1
   7  -1   3   90.53    3.99   1
   7   4   4  160.86    4.62   1
   7  11   5   36.72    4.54   1
   8 -19  -6   25.10    3.28   1
   8 -17  -4  190.59    5.08   1
   8 -16  -3   38.40    3.29   1
   8  10   5  155.40    4.50   1
   9 -19  -6   -4.02    4.10   1
   9 -16  -3   12.58    3.11   1
   9   3   4  167.81    4.50   1
   9  10   5    7.89    3.15   1
  10 -19  -6    2.22    3.49   1
  10 -18  -5   34.39    4.41   1
  10 -17  -4   27.47    3.55   1
  10 -16  -3   38.81    3.51   1
  10  11   5    7.55    3.34   1
  11 -18  -5   -0.41    3.88   1
  11 -17  -4    4.60    3.43   1
  11  12   5    1.07    3.51   1
  12 -15  -3    8.49    3.65   1
  12   6   4   22.12    3.58   1
  -6  14  -7  136.85    4.21   1
  -6  15  -7   27.21    2.63   1
  -6  16  -6   16.45    3.13   1
  -6  17  -6   36.51    3.49   1
  -6  21  -5    1.75    3.34   1
  -6  22  -5   15.70    3.33   1
  -6  23  -5   36.29    3.67   1
  -6  24  -5   11.60    3.28   1
  -6  25  -5   50.65    3.65   1
  -6  26  -5    0.66    3.40   1
  -6  27  -5   32.64    3.60   1
  -6  28  -5   15.76    3.55   1
  -5   5  -8  114.05    4.19   1
  -5   6  -7   53.79    3.74   1
  -5   7  -6  135.79    4.39   1
  -5   9  -5   29.89    3.65   1
  -5  12  -4    9.63    3.45   1
  -5  16  -3   65.82    3.99   1
  -5  17  -3   70.07    3.89   1
  -5  31  -3   17.92    3.39   1
  -5  32  -3    8.19    3.49   1
  -4   0  -8    0.63    3.15   1
  -4   3  -5   55.34    3.81   1
  -4   5  -4   71.48    4.07   1
  -4  11  -2  187.84    5.13   1
  -3   5  -2  107.51    5.55   1
  -3   9  -1  118.79    4.45   1
  -1  14   2  499.42   10.60   1
   1  -9  -3  731.17   17.94   1
   2 -14  -6  159.27    8.56   1
   3 -16  -7   10.53    4.17   1
   3   0   2  158.72    6.16   1
   3  11   4  296.37    8.15   1
   4 -17  -7   35.83    4.60   1
   4  20   5   76.01    6.07   1
   4  21   5  108.67    6.87   1
   4  27   5   14.82    6.92   1
   5 -18  -7   54.63    4.22   1
   5   1   3  343.45    6.19   1
   5  15   5   29.87    4.34   1
   6 -16  -4   50.29    4.34   1
   6   0   3   -2.71    3.27   1
   6   5   4   11.16    3.30   1
   6  13   5   33.30    4.29   1
   7  12   5   16.40    4.07   1
   8 -18  -5   10.41    3.15   1
   8  -1   3   24.03    3.34   1
   8   4   4   13.18    3.25   1
   8  11   5  179.62    4.65   1
   9 -18  -5    9.89    3.18   1
   9 -17  -4    5.35    3.10   1
   9   4   4   30.00    3.40   1
   9  11   5    5.53    3.18   1
  10  12   5    7.12    3.25   1
  11 -15  -3   34.99    3.63   1
  11   5   4   11.75    2.33   1
  11  13   5   -1.30    3.51   1
  11  14   5   -2.52    3.63   1
  12 -16  -4    3.83    3.70   1
  12   1   3    0.88    2.43   1
  -6  11  -8   65.39    3.75   1
  -6  12  -8    6.61    2.05   1
  -6  12  -7   62.64    3.59   1
  -6  13  -7   45.79    3.62   1
  -6  14  -6   39.09    3.49   1
  -6  15  -6   36.86    3.37   1
  -6  18  -5  160.02    4.22   1
  -6  19  -5   14.56    3.31   1
  -6  20  -5  142.51    3.43   1
  -6  29  -5    7.57    3.46   1
  -6  30  -5    2.82    3.68   1
  -6  31  -5    5.65    3.75   1
  -5   5  -7   29.26    3.51   1
  -5   6  -6   52.93    3.65   1
  -5   8  -5  288.87    5.46   1
  -5  11  -4  126.69    4.33   1
  -5  15  -3   65.31    3.94   1
  -5  34  -3    2.05    3.67   1
  -4   0  -7    1.52    3.30   1
  -4   1  -6  314.24    5.81   1
  -4   7  -3   30.26    3.73   1
  -4  17  -1  168.58    4.66   1
  -3   0  -4   56.22    4.65   1
  -3   2  -3  282.72    6.67   1
  -2  -6 -13    2.85    4.46   1
  -2  -6  -6  210.55    6.49   1
  -1   0  -1 1539.53   21.74   1
   0  33   3    4.83    4.59   1
   1   5   2 2099.32   30.41   1
   2 -12  -4  158.73    6.92   1
   2  16   4   72.31    8.60   1
   2  34   4   13.29    6.87   1
   4   3   3  752.19    9.53   1
   4  22   5    8.06    4.97   1
   4  26   5   99.63    7.94   1
   5 -14  -3  286.63    5.96   1
   5   7   4  225.11    5.67   1
   5  16   5   50.92    4.50   1
   5  32   5   11.79    7.63   1
   6  14   5   14.33    4.02   1
   7   0   3   63.40    3.78   1
   7   5   4   -1.12    3.32   1
   8   0   3   30.13    3.36   1
   8   5   4   49.17    3.67   1
   8  12   5    9.75    3.24   1
   9 -19  -7   -4.70    4.29   1
   9   5   4   17.09    3.26   1
   9  12   5    6.07    3.32   1
  10 -19  -7    0.90    3.68   1
  10 -15  -3   14.26    3.32   1
  10   0   3    4.39    2.21   1
  10   5   4    8.81    3.17   1
  10  13   5   11.89    3.18   1
  11 -17  -5   11.10    3.56   1
  11 -16  -4   -6.03    3.44   1
  11   6   4   17.80    3.40   1
  11  15   5   49.88    4.19   1
  11  16   5   -0.06    4.65   1
  12 -14  -3    2.30    3.48   1
  13  -1   2    0.28    2.52   1
  -6  11  -7  141.52    4.06   1
  -6  13  -6   10.61    3.26   1
  -6  16  -5   14.39    3.13   1
  -6  17  -5  112.50    3.17   1
  -6  22  -4   67.42    3.67   1
  -6  23  -4   41.64    3.38   1
  -6  24  -4   83.73    3.79   1
  -6  25  -4   46.28    3.47   1
  -6  26  -4    5.58    3.20   1
  -6  27  -4   13.16    3.28   1
  -6  28  -4   46.20    3.52   1
  -5  10  -4  188.56    4.76   1
  -5  14  -3   30.42    3.72   1
  -5  21  -2  105.45    4.06   1
  -5  22  -2   20.71    3.45   1
  -5  23  -2   31.63    3.25   1
  -5  24  -2  153.78    4.27   1
  -5  25  -2    9.48    3.08   1
  -5  26  -2   60.64    3.71   1
  -5  27  -2   19.42    3.18   1
  -5  28  -2   24.45    3.46   1
  -5  35  -3   44.48    4.12   1
  -4  -1  -8   17.80    3.28   1
  -4   2  -5  386.31    6.27   1
  -4   4  -4   73.58    4.14   1
  -4  10  -2  707.35    8.01   1
  -3  -4  -7   89.11    5.12   1
  -3  -3 -13    0.32    3.72   1
  -3  -3  -6  164.89    5.09   1
  -3  -2  -5  226.82    6.33   1
  -3   8  -1  418.97    7.75   1
  -2  -7  -7   74.26    4.75   1
  -2  -5  -5  159.67    5.68   1
  -1 -10  -8  145.01    6.67   1
   0  16   3  326.42   12.45   1
   2 -13  -5  159.93    7.55   1
   3   5   3  164.69    6.06   1
   4   9   4    9.09    3.49   1
   4  23   5   17.98    5.12   1
   4  24   5   29.75    5.60   1
   4  25   5   27.00    5.83   1
   5 -17  -6   93.11    4.23   1
   5   2   3  567.88    7.68   1
   5  17   5    5.64    3.92   1
   6   1   3   49.20    3.75   1
   6   6   4  115.54    4.39   1
   6  15   5   45.03    4.57   1
   7 -17  -5   51.14    3.71   1
   7 -16  -4   55.93    3.72   1
   7  13   5  117.29    4.43   1
   8 -18  -6   26.43    3.98   1
   8 -15  -3   71.94    3.78   1
   8  13   5   92.64    4.08   1
   9 -18  -6    4.15    3.85   1
   9 -16  -4   74.04    3.66   1
   9 -15  -3   70.05    3.71   1
   9  13   5    1.42    3.04   1
   9  14   5   -5.93    4.12   1
  10 -18  -6    2.39    3.38   1
  10 -17  -5    0.83    3.31   1
  10 -16  -4   98.56    3.92   1
  10   1   3   87.01    3.97   1
  10   6   4    1.28    3.30   1
  10  14   5    3.41    3.39   1
  10  15   5   61.30    4.03   1
  11 -14  -3   11.81    3.31   1
  11   7   4   11.81    3.40   1
  11  17   5    0.94    3.75   1
  12 -15  -4   21.12    3.91   1
  -7  25  -7   19.98    3.77   1
  -6  10  -7   30.23    3.36   1
  -6  12  -6   25.02    3.53   1
  -6  14  -5   16.81    3.25   1
  -6  15  -5   42.55    3.62   1
  -6  19  -4   44.26    3.52   1
  -6  20  -4   10.05    3.06   1
  -6  21  -4    9.91    2.34   1
  -6  29  -4   12.76    3.41   1
  -6  30  -4   -7.90    3.54   1
  -6  31  -4   -0.14    3.63   1
  -5   3  -8   74.09    3.91   1
  -5   4 -12   -0.84    3.59   1
  -5   4  -7  236.42    5.03   1
  -5   5  -6  331.40    5.63   1
  -5   7  -5   10.64    2.40   1
  -5   9  -4   46.47    3.69   1
  -5  13  -3   65.15    3.18   1
  -5  18  -2   42.00    3.50   1
  -5  19  -2    1.73    3.21   1
  -5  30  -2   76.69    3.13   1
  -5  31  -2    5.12    3.28   1
  -4   6  -3  125.62    4.83   1
  -4   9  -2  193.94    5.19   1
  -3   4  -2  168.65    6.11   1
  -2  -2  -3   79.34    5.96   1
  -1   7   1 4793.88   35.28   1
  -1  13   2  437.39   10.53   1
   0  34   3   11.55    4.08   1
   3 -15  -6   35.50    4.81   1
   3 -13  -4  334.89    7.99   1
   3  12   4   89.61    5.69   1
   4 -16  -6  192.34    6.12   1
   5   8   4  326.83    6.91   1
   5  18   5  208.49    6.58   1
   6 -18  -7   16.12    3.13   1
   6 -14  -3    7.94    3.34   1
   6   7   4   34.20    4.49   1
   7   1   3   93.02    4.01   1
   7   6   4    4.12    3.26   1
   7  14   5   89.83    4.15   1
   8 -17  -5    3.07    2.87   1
   8 -16  -4   44.54    3.47   1
   8   1   3   25.54    3.40   1
   8   6   4   74.47    3.94   1
   8  14   5   40.53    3.72   1
   9 -19  -8    4.80    3.67   1
   9 -17  -5   48.96    3.53   1
   9   1   3  104.45    4.08   1
   9   6   4  116.34    4.14   1
   9  15   5   31.04    3.45   1
  10 -14  -3   63.70    3.59   1
  10   2   3  137.14    4.11   1
  10   7   4   27.77    3.29   1
  10  16   5    5.47    3.54   1
  10  17   5   70.62    4.77   1
  11 -17  -6   -3.10    3.76   1
  11 -16  -5   -1.51    4.28   1
  11 -15  -4   24.84    3.58   1
  11   8   4    6.18    3.26   1
  12 -13  -3   -0.23    3.41   1
  12  10   4    3.81    3.60   1
  12  11   4    1.47    3.68   1
  -7  19  -8    2.32    2.48   1
  -7  19  -7   -0.62    3.24   1
  -7  20  -7    7.06    3.24   1
  -7  21  -7    3.57    3.35   1
  -7  23  -7   18.13    2.57   1
  -7  24  -7    7.35    2.72   1
  -7  26  -7   16.85    2.87   1
  -6   9  -7   77.88    3.72   1
  -6  11  -6  384.58    5.72   1
  -6  13  -5   31.98    3.49   1
  -6  17  -4   73.18    3.71   1
  -6  18  -4   17.25    2.43   1
  -6  32  -4    3.93    2.72   1
  -5   3  -7  276.24    5.22   1
  -5   6  -5  821.82    7.81   1
  -5   8  -4  332.38    5.60   1
  -5  12  -3   17.69    2.40   1
  -5  17  -2  162.40    4.45   1
  -5  33  -2    1.54    3.41   1
  -4  -1  -7  153.46    4.87   1
  -4   0  -6   25.90    3.56   1
  -4   3  -4  101.30    4.41   1
  -3  -5  -8   50.01    3.85   1
  -3  -4 -13    9.28    3.95   1
  -2  -4  -4   94.18    6.03   1
  -2   3  -1 1445.30   15.27   1
  -2  24   2    7.72    3.24   1
  -2  25   2   45.02    3.83   1
  -2  26   2   15.40    3.61   1
   1  -7  -2  418.76   13.78   1
   1   1   1 1328.38   21.35   1
   2   8   3   48.57    6.55   1
   2  35   4   12.82    7.32   1
   3 -14  -5   33.48    4.23   1
   4 -15  -5    5.12    3.55   1
   4   4   3  266.87    6.39   1
   4  10   4  687.13   10.18   1
   5  19   5  111.12    6.09   1
   5  31   5    1.14    6.18   1
   6 -15  -4  333.68    6.56   1
   6   2   3   48.28    3.70   1
   6  16   5   16.10    3.26   1
   7 -14  -3   57.88    3.86   1
   7   7   4   31.50    3.80   1
   7  15   5   23.17    3.32   1
   7  16   5  148.53    5.36   1
   8   7   4    9.80    3.35   1
   8  15   5   11.20    3.06   1
   8  16   5   60.50    4.41   1
   9 -18  -7    0.26    4.14   1
   9   2   3   53.23    3.74   1
   9   7   4  119.41    4.05   1
   9  16   5   13.67    3.33   1
  10 -18  -7    1.06    3.70   1
  10 -15  -4   21.62    3.30   1
  10  -2   2   40.14    2.53   1
  10  18   5   42.20    3.81   1
  10  19   5   27.29    4.51   1
  11 -13  -3   -4.62    3.22   1
  11   9   4   42.17    3.60   1
  11  10   4   14.43    3.35   1
  12 -14  -4    7.02    3.73   1
  12   0   2    2.84    2.33   1
  12  12   4    7.68    3.75   1
  -7  17  -7   16.78    3.28   1
  -7  18  -7   62.15    3.61   1
  -7  20  -6    6.88    3.11   1
  -7  21  -6    2.67    3.39   1
  -7  22  -6   73.79    3.73   1
  -7  23  -6    6.02    3.30   1
  -7  24  -6   83.89    3.88   1
  -7  25  -6   45.66    3.65   1
  -7  26  -6    0.43    3.53   1
  -7  27  -6   11.10    3.75   1
  -7  28  -6    4.27    3.74   1
  -6   8  -7    1.39    3.21   1
  -6  10  -6   33.49    3.49   1
  -6  12  -5   61.23    3.70   1
  -6  15  -4   79.55    3.84   1
  -6  16  -4   28.06    2.54   1
  -6  22  -3   51.55    3.28   1
  -6  23  -3   17.06    3.38   1
  -6  24  -3   22.81    3.31   1
  -6  25  -3   16.74    3.21   1
  -6  26  -3   12.80    3.08   1
  -6  27  -3   60.14    3.53   1
  -6  28  -3    3.70    3.19   1
  -6  29  -3   11.77    3.28   1
  -5   4  -6  116.92    4.27   1
  -5  11  -3  281.88    4.77   1
  -5  15  -2   51.59    3.72   1
  -5  35  -2    6.60    3.73   1
  -4   1  -5  167.63    4.88   1
  -4   5  -3  129.42    4.90   1
  -4   8  -2  295.46    6.06   1
  -3  -4  -6   25.12    4.30   1
  -3  -1  -4  461.80    7.92   1
  -3   1  -3   46.96    4.66   1
  -2   0  -2  565.76   10.98   1
  -1  -9  -6  190.75    8.02   1
   1  24   4  131.83   11.94   1
   1  25   4    2.65    7.47   1
   1  26   4   94.05    9.20   1
   1  27   4   89.76    8.63   1
   2   3   2  743.46   13.42   1
   5 -17  -7   69.06    4.30   1
   5   3   3  276.20    5.90   1
   5   9   4   53.85    4.53   1
   5  20   5   20.19    4.78   1
   5  30   5   42.78    6.82   1
   6 -16  -5  103.32    4.36   1
   6   8   4  229.73    5.49   1
   6  17   5  120.57    4.67   1
   7 -17  -6  106.46    4.60   1
   7 -15  -4   54.34    4.38   1
   7   2   3  132.32    4.59   1
   7  17   5   -0.18    3.79   1
   8 -18  -7    0.28    3.27   1
   8 -14  -3   25.88    3.50   1
   8   2   3   72.24    3.77   1
   8  17   5   88.32    4.70   1
   9 -17  -6   -2.62    3.89   1
   9 -15  -4   38.25    3.50   1
   9   8   4   11.85    3.28   1
   9  17   5    3.76    3.31   1
   9  18   5   47.25    4.38   1
  10 -17  -6   27.68    3.58   1
  10 -16  -5    5.73    3.11   1
  10   3   3  125.13    4.17   1
  10  20   5    0.56    3.73   1
  10  21   5    0.79    4.59   1
  11 -14  -4   14.64    3.47   1
  11   4   3   20.03    3.34   1
  11  11   4    5.62    3.41   1
  12 -12  -3    1.06    3.41   1
  12  13   4    0.48    3.73   1
  -7  13  -8   -2.43    3.11   1
  -7  15  -7   30.62    3.29   1
  -7  18  -6   76.59    3.71   1
  -7  19  -6    8.91    3.32   1
  -7  23  -5   67.74    3.90   1
  -7  24  -5   21.01    3.38   1
  -7  25  -5    6.26    3.39   1
  -7  26  -5    7.23    3.65   1
  -7  27  -5   13.30    3.57   1
  -7  28  -5   18.45    3.72   1
  -6   6  -8   90.75    3.79   1
  -6   7  -7   14.16    3.39   1
  -6   9  -6  488.32    6.13   1
  -6  11  -5   51.05    3.58   1
  -6  14  -4   14.64    3.25   1
  -6  19  -3   69.99    3.99   1
  -6  20  -3    5.61    3.44   1
  -6  21  -3   61.67    2.77   1
  -6  31  -3   18.71    3.68   1
  -6  32  -3    0.44    3.62   1
  -5   2  -7   12.58    3.31   1
  -5   3  -6   14.32    3.36   1
  -5   5  -5    9.26    3.42   1
  -5   7  -4  235.44    5.17   1
  -5  10  -3  314.97    5.60   1
  -5  14  -2   54.57    3.86   1
  -4  -2  -7   53.93    4.51   1
  -4  -1  -6  315.73    6.38   1
  -4  12  -1  224.88    5.54   1
  -3  -5  -7   29.63    3.64   1
  -3  -3  -5   10.24    4.27   1
  -3   3  -2  212.43    6.83   1
  -2  20   2  108.28    4.71   1
  -1  -8  -5  231.65    8.92   1
  -1  -5  -3  415.98   12.35   1
   1  28   4    2.11    6.46   1
   3   6   3  261.01    7.09   1
   3  13   4  419.96    9.69   1
   4  11   4   26.59    4.64   1
   5  21   5   26.35    4.57   1
   6   3   3   29.54    3.63   1
   6  18   5  165.08    5.22   1
   6  19   5   12.52    3.97   1
   7 -16  -5   15.87    3.14   1
   7   8   4  344.36    5.88   1
   7  18   5   12.01    3.98   1
   8 -17  -6   38.50    3.40   1
   8 -16  -5   27.35    3.45   1
   8 -15  -4   13.82    3.05   1
   8   8   4   -5.72    3.49   1
   8  18   5   32.06    4.25   1
   9 -16  -5   40.57    3.64   1
   9   3   3   47.69    3.60   1
   9   9   4   62.90    3.58   1
   9  19   5    4.15    3.36   1
   9  20   5   33.50    4.53   1
  10 -13  -3   67.40    3.74   1
  10   4   3   57.80    3.61   1
  11 -16  -6    6.94    3.77   1
  11 -15  -5    0.82    3.46   1
  11  12   4    8.81    3.42   1
  12 -14  -5    0.96    3.72   1
  12 -13  -4    2.66    3.54   1
  -7  13  -7   93.81    3.80   1
  -7  14  -7   19.51    3.28   1
  -7  16  -6    7.01    3.12   1
  -7  17  -6    8.47    2.32   1
  -7  20  -5   57.04    3.46   1
  -7  21  -5    0.52    3.16   1
  -7  22  -5   64.64    3.58   1
  -7  29  -5   15.73    2.85   1
  -6   8  -6   28.92    3.44   1
  -6  10  -5  155.10    4.40   1
  -6  13  -4  107.82    4.01   1
  -6  17  -3   42.19    3.43   1
  -6  18  -3   51.27    3.67   1
  -5   4  -5  243.88    5.20   1
  -5   9  -3  103.50    4.45   1
  -5  13  -2  204.91    4.82   1
  -4  -3  -8   71.90    3.87   1
  -4   0  -5   88.34    4.26   1
  -4   2  -4  385.53    6.65   1
  -4   4  -3  265.82    5.97   1
  -4   7  -2  426.97    7.11   1
  -3   6  -1  569.21    8.92   1
  -2  -7  -6  360.46    8.19   1
  -2  19   2  470.95    8.19   1
  -1 -10  -7  393.33   10.67   1
  -1  -3  -2   72.61    7.01   1
  -1  12   2  670.94   13.09   1
  -1  26   3   12.63    4.89   1
   0 -11  -6  121.30   12.41   1
   0  15   3  203.20   11.51   1
   1  23   4   36.26   10.55   1
   1  29   4   16.69    6.58   1
   2 -10  -3  654.60   12.18   1
   2  17   4   92.64    8.73   1
   2  36   4   21.20    9.27   1
   4   5   3  134.58    5.15   1
   5 -16  -6  133.41    5.21   1
   5 -14  -4    8.68    3.21   1
   5   4   3   66.41    3.99   1
   5  10   4  185.22    5.86   1
   5  22   5   67.27    4.93   1
   5  23   5    8.94    4.64   1
   5  28   5   57.50    6.04   1
   5  29   5   41.17    6.13   1
   6 -13  -3  248.76    5.45   1
   6   9   4  284.07    5.88   1
   6  20   5  150.28    5.68   1
   7   3   3  189.08    4.99   1
   7   9   4   86.37    4.18   1
   7  19   5   13.11    3.94   1
   8   3   3   62.09    3.77   1
   8   9   4    3.59    3.53   1
   8  19   5   35.68    3.41   1
   8  20   5   17.02    4.27   1
   9 -13  -3   15.11    3.08   1
   9   4   3  360.07    5.71   1
   9  10   4    2.97    3.34   1
   9  21   5   34.61    3.82   1
   9  22   5   18.73    3.69   1
   9  23   5    4.78    4.41   1
   9  24   5    1.98    4.55   1
  10 -17  -7    1.05    3.56   1
  10 -16  -6   29.54    3.63   1
  10 -15  -5    5.39    3.24   1
  10 -14  -4   37.94    3.49   1
  10   5   3  104.40    4.21   1
  10  11   4   15.38    3.44   1
  11 -12  -3   16.83    3.33   1
  11  13   4   29.61    3.71   1
  12 -11  -3   25.52    3.54   1
  13   5   2   23.32    3.80   1
  -7  12  -7    7.52    2.98   1
  -7  14  -6   11.04    3.18   1
  -7  15  -6   77.48    2.89   1
  -7  17  -5   -1.63    3.13   1
  -7  18  -5   19.35    3.27   1
  -7  19  -5   13.21    2.47   1
  -7  25  -4   19.03    3.40   1
  -7  26  -4   22.63    3.49   1
  -7  27  -4   12.12    3.56   1
  -6   6  -7   22.11    2.41   1
  -6   7  -6   59.43    3.77   1
  -6   9  -5   74.78    4.04   1
  -6  12  -4   36.61    3.63   1
  -6  16  -3  167.25    4.30   1
  -5   1  -7   41.57    3.56   1
  -5   2  -6   70.32    4.08   1
  -5   6  -4  533.79    6.31   1
  -5  12  -2   55.22    3.82   1
  -3   0  -3   92.25    5.38   1
  -2  -8 -13    2.14    4.65   1
  -2  -8  -7  147.64    5.83   1
  -2  -6  -5   45.98    5.16   1
  -2  18   2  856.75   10.99   1
  -1  23   3   64.39    5.63   1
  -1  24   3   43.77    4.84   1
  -1  25   3    3.87    3.92   1
  -1  27   3  198.23    6.54   1
  -1  28   3   35.99    4.44   1
   1 -13  -7  147.91   14.22   1
   1  30   4    3.97    6.32   1
   4 -16  -7    3.91    3.55   1
   5  24   5   22.59    4.80   1
   5  25   5   67.37    5.47   1
   5  26   5    2.55    4.59   1
   5  27   5    0.16    4.69   1
   6 -17  -7    4.44    2.98   1
   6 -14  -4   27.80    4.35   1
   6   4   3  145.89    4.76   1
   6  21   5    5.18    3.87   1
   6  31   5    7.18    5.37   1
   7  20   5   56.61    3.84   1
   7  21   5   -0.30    3.89   1
   8 -17  -7   21.90    3.98   1
   8   4   3    3.84    3.33   1
   8  10   4   11.97    3.23   1
   8  21   5   11.08    3.44   1
   8  22   5   20.77    4.23   1
   8  23   5   27.99    4.61   1
   9 -17  -7    0.51    3.32   1
   9 -16  -6    0.59    3.85   1
   9 -15  -5   30.38    3.91   1
   9 -14  -4   19.89    3.15   1
   9  11   4  135.89    5.00   1
   9  25   5    8.83    3.93   1
  10  12   4    7.99    3.29   1
  11 -15  -6    9.83    3.70   1
  11 -14  -5   13.95    3.51   1
  11 -13  -4    2.97    3.31   1
  11  14   4    3.65    3.54   1
  11  15   4    1.88    4.28   1
  12 -13  -5   42.12    3.97   1
  12 -12  -4   16.78    3.64   1
  13   6   2    2.03    3.78   1
  -8  23  -7    3.47    3.67   1
  -7  11  -7   14.64    3.21   1
  -7  13  -6    5.87    3.18   1
  -7  16  -5  155.18    4.28   1
  -7  21  -4   45.12    3.73   1
  -7  22  -4    4.15    3.23   1
  -7  23  -4   46.47    3.83   1
  -7  24  -4   63.05    3.04   1
  -7  28  -4   41.23    2.85   1
  -7  29  -4   14.28    3.69   1
  -7  30  -4    6.14    3.69   1
  -7  31  -4    5.63    3.72   1
  -6   5  -7   57.57    3.90   1
  -6   6  -6    2.94    3.18   1
  -6   8  -5  139.21    4.35   1
  -6  11  -4  284.58    5.22   1
  -6  14  -3  137.58    4.40   1
  -6  15  -3   76.83    3.97   1
  -6  22  -2  222.93    4.73   1
  -6  23  -2   37.35    3.42   1
  -6  24  -2   44.88    3.60   1
  -6  29  -2   27.21    3.44   1
  -6  30  -2    5.41    3.43   1
  -5   3  -5  131.20    4.55   1
  -5   5  -4   67.07    3.95   1
  -5   8  -3    4.69    3.32   1
  -4  -3  -7   14.37    4.17   1
  -4  -2  -6  135.61    4.65   1
  -4   1  -4  760.03    8.64   1
  -4   6  -2  262.07    6.06   1
  -3  -2  -4   77.62    4.69   1
  -2   2  -1  130.68    6.75   1
  -2  17   2  304.02    7.58   1
  -1  22   3   76.99    5.89   1
  -1  30   3   54.44    4.68   1
   0   8   2  651.14   29.27   1
   3   2   2   67.32    5.41   1
   3   7   3  201.77    7.32   1
   3  14   4  129.10    6.50   1
   4  12   4  419.54    8.43   1
   5 -12  -3  295.65    6.38   1
   5  11   4  119.29    5.31   1
   6 -15  -5  131.19    4.43   1
   6  10   4   47.09    3.92   1
   6  22   5   17.25    4.06   1
   6  23   5   45.22    4.63   1
   6  24   5   10.96    4.72   1
   6  28   5   19.24    5.11   1
   6  29   5    3.70    4.89   1
   6  30   5    9.02    4.49   1
   7 -16  -6   16.17    3.76   1
   7 -14  -4   54.15    3.83   1
   7   4   3   14.87    3.70   1
   7  10   4   22.67    3.56   1
   7  22   5   63.95    4.59   1
   7  23   5   72.02    4.76   1
   7  24   5    4.08    3.89   1
   7  29   5   14.54    5.44   1
   8 -16  -6    7.90    3.14   1
   8 -15  -5  222.66    5.00   1
   8 -14  -4   39.29    3.45   1
   8  24   5   35.44    3.86   1
   8  25   5   17.89    4.47   1
   8  26   5   -1.85    4.37   1
   8  27   5    6.40    4.60   1
   9   5   3   66.93    3.83   1
   9  12   4   34.71    4.05   1
  10 -16  -7    0.91    4.32   1
  10 -13  -4    2.57    3.15   1
  10   6   3   61.65    3.65   1
  10  13   4    7.26    3.33   1
  11 -11  -3   62.86    3.68   1
  11   8   3    4.16    3.36   1
  11  16   4   13.61    3.79   1
  12 -10  -3   87.62    4.08   1
  12   4   2    5.51    2.28   1
  13   7   2   33.87    4.06   1
  -8  19  -8    8.52    2.72   1
  -8  19  -7   45.17    3.84   1
  -8  20  -7    1.23    3.42   1
  -8  22  -7   20.42    2.70   1
  -8  25  -6    1.34    3.76   1
  -8  26  -6    4.65    3.71   1
  -7  10  -7   52.95    3.46   1
  -7  12  -6  209.66    4.49   1
  -7  14  -5   98.11    3.81   1
  -7  15  -5   25.90    2.35   1
  -7  18  -4   18.54    3.20   1
  -7  19  -4   76.95    3.74   1
  -7  20  -4   73.30    2.99   1
  -6   4  -7  101.84    4.19   1
  -6  10  -4   38.39    3.78   1
  -6  13  -3  124.09    4.20   1
  -6  20  -2   35.50    3.55   1
  -6  33  -2   15.25    3.63   1
  -5   0  -7    1.16    3.06   1
  -5   1  -6  386.55    6.69   1
  -5   7  -3  175.47    4.82   1
  -5  11  -2  127.42    3.68   1
  -4  -1  -5  172.38    5.05   1
  -4   3  -3  758.51    8.75   1
  -3  -6  -7  167.38    5.81   1
  -3  -5  -6  162.10    5.35   1
  -3   2  -2   58.90    5.47   1
  -2  -3  -3  120.98    6.42   1
  -1  -7  -4   33.45    6.70   1
  -1  21   3   12.67    4.81   1
   1 -10  -4  388.73   14.08   1
   1  31   4   12.80    6.79   1
   2   9   3  832.54   14.97   1
   3 -15  -7   49.32    4.97   1
   4 -15  -6   62.87    4.45   1
   4 -14  -5  172.03    5.97   1
   4   6   3  129.60    5.71   1
   5   5   3   84.52    4.31   1
   6  11   4  286.27    6.45   1
   6  25   5   53.43    4.63   1
   6  26   5    1.49    3.95   1
   6  27   5   24.21    4.53   1
   7 -15  -5   82.80    3.88   1
   7  11   4   62.43    3.89   1
   7  25   5    9.98    4.12   1
   7  26   5   12.57    4.31   1
   7  27   5   12.95    4.37   1
   7  28   5   23.83    4.66   1
   8   5   3  145.69    4.53   1
   8  11   4   45.09    3.76   1
   9   6   3   28.78    3.42   1
   9  13   4   59.68    4.34   1
  10 -15  -6   -0.48    3.33   1
  10 -14  -5    1.69    3.31   1
  10   7   3   32.44    3.20   1
  10  14   4   13.23    3.34   1
  10  15   4    2.88    4.03   1
  11 -13  -5    2.90    3.35   1
  11 -12  -4   19.33    3.37   1
  11   9   3   -2.23    3.36   1
  11  17   4    1.22    3.60   1
  11  18   4   15.06    3.85   1
  12 -11  -4   10.30    3.46   1
  12  11   3    1.69    3.52   1
  13  -8  -3   10.21    3.79   1
  -8  17  -7   17.85    3.53   1
  -8  20  -6    7.91    3.31   1
  -8  21  -6   11.15    3.52   1
  -8  22  -6    5.15    3.48   1
  -8  23  -6   15.51    3.54   1
  -8  24  -6   28.84    2.76   1
  -7   9  -7   39.73    3.25   1
  -7  11  -6   66.76    3.68   1
  -7  13  -5  114.15    4.08   1
  -7  17  -4   10.48    3.21   1
  -7  24  -3   36.27    3.48   1
  -7  25  -3   31.77    3.48   1
  -7  26  -3   -0.66    3.23   1
  -7  27  -3    2.45    3.32   1
  -7  28  -3   32.67    3.64   1
  -7  29  -3    3.20    3.49   1
  -7  30  -3    4.48    3.45   1
  -6   5  -6   81.38    3.76   1
  -6   7  -5   -1.98    3.26   1
  -6   9  -4  291.82    5.31   1
  -6  12  -3    9.60    3.41   1
  -6  18  -2   89.77    3.93   1
  -5   4  -4  155.52    4.68   1
  -5  10  -2  170.38    4.62   1
  -4   9  -1  168.12    5.42   1
  -3  -7  -8  122.31    5.31   1
  -3  -4  -5  303.77    6.60   1
  -2  -5  -4  379.83    9.05   1
  -2  -1  -2 1856.66   18.21   1
  -2  16   2  360.54    8.24   1
  -1   6   1  353.30   12.06   1
   1  32   4    4.31    6.76   1
   3 -12  -4  146.64    6.05   1
   4  13   4  174.02    6.21   1
   5 -16  -7   55.08    4.14   1
   5 -13  -4  228.80    6.16   1
   5  12   4   10.65    4.27   1
   6 -12  -3  120.90    4.40   1
   6   5   3  241.14    5.52   1
   7   5   3   54.62    4.03   1
   8   6   3   93.33    3.97   1
   8  12   4  157.15    4.62   1
   9 -16  -7    3.45    3.27   1
   9 -15  -6   -0.22    3.10   1
   9 -14  -5    6.22    3.11   1
   9 -13  -4   26.05    3.15   1
   9  14   4   58.51    4.53   1
  10   8   3  130.75    4.08   1
  10  16   4   43.90    3.59   1
  11 -14  -6    2.79    3.49   1
  11 -10  -3   -0.59    3.12   1
  11  10   3   17.93    3.46   1
  11  19   4    3.99    3.78   1
  12 -12  -5   -1.43    2.65   1
  12  -9  -3    2.15    2.43   1
  12  12   3    2.71    3.60   1
  12  13   3   11.41    3.90   1
  -8  15  -7   11.75    3.34   1
  -8  18  -6  178.11    4.37   1
  -8  19  -6    1.13    3.23   1
  -8  23  -5   30.46    3.75   1
  -8  24  -5   41.54    3.75   1
  -8  25  -5   21.78    3.59   1
  -8  26  -5   -0.60    3.52   1
  -8  27  -5   -3.36    3.83   1
  -7   8  -7    3.17    3.11   1
  -7  10  -6   81.69    3.72   1
  -7  12  -5   16.58    3.30   1
  -7  15  -4   27.93    3.40   1
  -7  16  -4   15.35    2.32   1
  -7  21  -3    6.47    3.20   1
  -7  22  -3  193.23    4.43   1
  -7  23  -3    5.61    3.22   1
  -7  31  -3   28.30    3.89   1
  -7  32  -3    3.03    3.71   1
  -6   2  -8   -7.28    3.03   1
  -6   3  -7  343.98    5.67   1
  -6   6  -5    8.15    3.42   1
  -6  16  -2   10.82    3.48   1
  -5   2  -5  524.34    6.86   1
  -5   6  -3  225.17    5.13   1
  -4  -4  -7  189.30    5.56   1
  -4  -3  -6  409.04    7.20   1
  -4   0  -4  360.37    6.54   1
  -4   5  -2   58.83    4.31   1
  -1  11   2  280.61   10.11   1
  -1  20   3   59.58    5.87   1
   2 -14  -7   63.30    6.42   1
   2 -11  -4   95.28    5.92   1
   2   4   2  323.23    9.45   1
   2  18   4  200.12   11.11   1
   3 -14  -6  143.37    6.45   1
   3 -13  -5   25.02    3.96   1
   3  15   4  370.09    9.31   1
   4 -11  -3  127.81    4.90   1
   5 -15  -6   39.58    4.15   1
   5   6   3  227.12    5.53   1
   6 -16  -7    9.34    3.61   1
   6 -13  -4  164.39    4.70   1
   6  12   4   39.06    3.82   1
   7 -13  -4  300.09    5.55   1
   7   6   3  145.32    4.64   1
   7  12   4   29.38    3.58   1
   8 -16  -7    4.23    3.12   1
   8 -15  -6   -0.14    3.63   1
   8 -14  -5   83.83    3.95   1
   8 -13  -4   63.82    3.71   1
   8  13   4    5.86    3.22   1
   9 -11  -3   52.07    3.47   1
   9   7   3   64.12    3.75   1
   9  15   4   28.25    3.40   1
  10 -15  -7    1.22    3.43   1
  10 -14  -6    4.85    3.97   1
  10 -13  -5   -1.90    3.21   1
  10 -12  -4   28.62    3.17   1
  10   9   3    7.63    3.34   1
  10  17   4   23.11    3.50   1
  10  18   4    3.03    4.25   1
  11 -11  -4   23.23    3.41   1
  11  11   3   90.25    3.92   1
  12 -10  -4    3.97    3.37   1
  12  -8  -3   -2.80    3.47   1
  12   7   2    2.99    3.43   1
  12  14   3    2.89    3.74   1
  13  10   2   -1.90    3.79   1
  -8  14  -7   -6.64    3.35   1
  -8  16  -6   -2.73    3.21   1
  -8  17  -6   50.16    3.63   1
  -8  20  -5   -0.17    3.46   1
  -8  21  -5    6.15    3.36   1
  -8  22  -5   22.67    3.51   1
  -7   7  -7    3.04    2.89   1
  -7   9  -6   60.72    3.48   1
  -7  11  -5   43.11    3.75   1
  -7  14  -4   50.76    4.07   1
  -7  19  -3   19.46    3.45   1
  -7  20  -3   70.51    3.13   1
  -6   4  -6   12.42    3.40   1
  -6   8  -4  222.26    4.43   1
  -6  11  -3  272.41    4.74   1
  -6  15  -2   63.97    3.69   1
  -5  -2  -8   18.83    3.41   1
  -5  -1  -7   48.50    3.62   1
  -5   0  -6    1.57    3.42   1
  -5   9  -2  240.53    4.67   1
  -4   2  -3  173.44    5.51   1
  -3  -3  -4  128.26    5.48   1
  -3  -1  -3   45.04    4.56   1
  -2  15   2  178.52    6.58   1
  -1  -1  -1 1347.22   21.87   1
   1  33   4  104.38    9.04   1
   3   8   3  250.78    7.79   1
   4   7   3   33.26    4.66   1
   4  14   4  257.07    7.08   1
   5  13   4   68.57    4.85   1
   6 -14  -5    4.16    3.20   1
   6   6   3  297.38    5.79   1
   6  13   4   86.77    5.13   1
   7 -15  -6  119.60    4.27   1
   7 -14  -5  142.30    4.40   1
   7  13   4   33.86    3.48   1
   8   7   3    6.71    3.55   1
   8  14   4    5.86    3.39   1
   9 -12  -4    1.55    3.45   1
   9   8   3   66.58    3.84   1
   9  16   4   16.81    3.38   1
  10 -10  -3   33.98    2.59   1
  10  10   3   -5.36    3.31   1
  10  19   4    1.07    3.56   1
  11 -14  -7    0.12    3.70   1
  11 -13  -6    1.38    3.44   1
  11 -12  -5    2.54    3.34   1
  11  -9  -3   23.88    3.30   1
  11  12   3    4.15    3.63   1
  12 -11  -5   13.81    2.71   1
  12   8   2    4.11    3.43   1
  12  15   3    2.73    3.73   1
  13  -8  -4   -0.39    3.72   1
  -8  18  -5   23.15    3.49   1
  -8  25  -4   -0.23    3.49   1
  -8  26  -4   21.56    3.59   1
  -8  27  -4   15.07    3.69   1
  -8  28  -4    1.33    3.74   1
  -8  29  -4    4.43    3.82   1
  -7   8  -6   19.17    3.32   1
  -7  10  -5  102.70    4.05   1
  -7  13  -4   -0.10    3.62   1
  -7  17  -3   59.06    3.82   1
  -7  18  -3   60.26    2.75   1
  -6   2  -7   47.58    3.50   1
  -6   3  -6  270.22    5.20   1
  -6   5  -5  154.00    4.43   1
  -6   7  -4   34.78    3.77   1
  -6  10  -3   39.03    3.74   1
  -6  14  -2  220.29    5.07   1
  -5   1  -5   93.27    4.11   1
  -5   3  -4  101.13    3.42   1
  -5   5  -3   77.32    4.28   1
  -5   8  -2   76.84    4.09   1
  -4  -2  -5  384.18    6.68   1
  -4   4  -2  319.24    6.57   1
  -3  -6  -6  207.57    6.21   1
  -3   1  -2  138.78    6.03   1
  -3   4  -1   88.09    6.09   1
  -2  -8  -6   21.78    4.29   1
  -1  19   3  235.27    8.23   1
   5 -11  -3   21.49    3.68   1
   6 -11  -3   41.50    3.75   1
   7   7   3  125.97    4.42   1
   7  14   4   94.62    4.57   1
   8   8   3   23.87    4.07   1
   8  15   4   84.80    4.21   1
   9 -15  -7    4.42    3.16   1
   9 -14  -6   24.36    3.29   1
   9 -13  -5   -1.64    3.13   1
   9 -10  -3   38.56    3.31   1
   9   9   3   64.86    3.79   1
   9  17   4   25.60    3.56   1
  10 -11  -4    0.55    3.17   1
  10  11   3   33.01    3.69   1
  10  20   4    0.51    3.53   1
  10  21   4   -5.39    3.62   1
  10  22   4   33.23    4.78   1
  11 -10  -4    6.56    3.29   1
  11  13   3    7.54    3.54   1
  12 -10  -5    0.77    3.57   1
  12  -7  -3    5.45    3.50   1
  12   9   2   -2.87    3.53   1
  -8  11  -7    7.69    3.28   1
  -8  12  -7    6.25    2.37   1
  -8  13  -6   58.30    3.61   1
  -8  14  -6   21.62    2.41   1
  -8  16  -5   66.20    3.63   1
  -8  17  -5   83.43    3.77   1
  -8  21  -4   43.40    3.56   1
  -8  22  -4   79.97    3.80   1
  -8  23  -4    9.73    3.29   1
  -8  24  -4   33.33    2.66   1
  -7   5  -8    4.83    2.20   1
  -7   6  -7   63.37    2.70   1
  -7   7  -6   80.35    3.75   1
  -7   9  -5   -6.66    3.13   1
  -7  12  -4   26.15    3.36   1
  -7  16  -3    4.55    3.41   1
  -7  24  -2   49.23    3.59   1
  -7  25  -2   17.20    3.39   1
  -7  26  -2   10.61    3.21   1
  -7  27  -2   19.81    3.49   1
  -7  28  -2   13.58    3.30   1
  -7  29  -2   35.45    3.64   1
  -7  30  -2   14.41    3.62   1
  -6   4  -5   34.36    3.61   1
  -6   9  -3    7.91    3.45   1
  -6  13  -2   38.85    3.69   1
  -5  -2  -7   11.12    3.36   1
  -5  -1  -6  383.74    6.35   1
  -3  -7  -7   91.46    4.48   1
  -2  -9  -7  282.52    7.61   1
  -2  -7  -5  170.80    6.71   1
  -2   1  -1 2363.79   20.34   1
   1   6   2 1021.79   22.85   1
   2 -13  -6   46.79    5.97   1
   2 -12  -5   88.00    6.28   1
   3  16   4   86.20    6.18   1
   4 -15  -7   51.87    4.52   1
   5   7   3  175.35    5.24   1
   5  14   4  141.61    5.11   1
   6   7   3  347.97    6.08   1
   6  14   4   13.70    3.38   1
   7  15   4   28.04    4.36   1
   8 -15  -7   18.15    3.39   1
   8 -13  -5   10.19    3.01   1
   8 -12  -4   73.34    3.99   1
   8  16   4   10.16    3.34   1
   9  10   3  140.51    4.23   1
   9  18   4   15.73    3.46   1
   9  19   4   22.97    4.06   1
  10 -14  -7    1.43    3.38   1
  10 -13  -6   10.81    3.25   1
  10 -12  -5   -0.78    3.17   1
  10  -9  -3   59.65    3.71   1
  10  12   3   -1.10    3.11   1
  10  23   4    5.28    3.80   1
  11 -13  -7   -1.27    3.71   1
  11 -12  -6    5.09    3.54   1
  11 -11  -5    1.82    3.24   1
  11  -8  -3    5.20    3.16   1
  11   8   2   35.89    3.54   1
  11  14   3   18.72    3.62   1
  11  15   3   11.02    3.65   1
  12 -11  -6    3.60    3.74   1
  13  -7  -4    1.59    2.61   1
  -9  19  -7   -3.05    3.73   1
  -9  23  -6   -0.79    3.72   1
  -8  10  -7   54.71    3.59   1
  -8  12  -6   16.22    3.14   1
  -8  15  -5    6.10    3.10   1
  -8  19  -4   36.79    3.66   1
  -8  20  -4  120.32    4.05   1
  -7   5  -7   35.95    3.32   1
  -7   8  -5   19.61    3.30   1
  -7  11  -4   68.10    3.72   1
  -7  14  -3   29.95    3.45   1
  -7  15  -3  184.65    3.87   1
  -7  21  -2  113.41    3.94   1
  -7  22  -2  239.93    4.33   1
  -6   1  -7  169.56    4.45   1
  -6   2  -6   21.95    3.41   1
  -6   6  -4  124.19    4.39   1
  -6  12  -2   28.60    3.79   1
  -5   0  -5   27.83    3.72   1
  -5   2  -4   78.04    4.09   1
  -5   7  -2  228.51    5.37   1
  -4  -5  -7   43.24    3.78   1
  -4  -4  -6  189.42    5.21   1
  -4  -1  -4  790.72    8.95   1
  -4   1  -3   98.95    4.82   1
  -3  -5  -5  147.55    5.29   1
  -3  20   2   80.47    4.45   1
  -1  18   3    7.62    4.90   1
   0  14   3  143.21   11.95   1
   1 -11  -5    8.89    5.99   1
   1  34   4    4.05    6.98   1
   2  10   3   17.70    5.97   1
   4 -14  -6   72.44    4.89   1
   4 -13  -5   16.73    3.83   1
   4   8   3   36.26    4.61   1
   4  15   4  105.02    5.54   1
   5 -15  -7   21.70    3.85   1
   5 -12  -4  178.98    5.13   1
   6 -12  -4   12.16    3.54   1
   6  15   4   72.53    4.72   1
   7 -15  -7    5.28    2.99   1
   7 -13  -5   63.34    4.78   1
   7 -12  -4  169.98    4.77   1
   7   8   3   38.04    3.77   1
   7  16   4    6.49    4.00   1
   8 -14  -6   33.92    3.40   1
   8 -10  -3  140.22    4.26   1
   8   9   3  126.75    4.37   1
   8  17   4   19.83    3.41   1
   9 -11  -4    9.10    3.24   1
   9  20   4   -0.39    3.19   1
   9  21   4    0.75    4.25   1
  10 -10  -4   32.10    3.33   1
  10  13   3   29.25    3.50   1
  11  -9  -4   36.32    3.56   1
  11   9   2   19.01    3.53   1
  11  16   3   14.32    3.53   1
  12  -9  -5    0.50    3.48   1
  12  -6  -3   14.19    3.50   1
  12  12   2    3.62    3.49   1
  13  -6  -4    3.42    3.77   1
  -9  16  -8    1.53    2.73   1
  -9  17  -7   10.31    3.59   1
  -9  20  -6   15.44    3.56   1
  -9  21  -6    1.84    3.63   1
  -9  22  -6   39.79    3.04   1
  -8   9  -7   29.30    3.30   1
  -8  11  -6    2.11    3.13   1
  -8  14  -5   46.28    3.50   1
  -8  17  -4   21.23    3.29   1
  -8  18  -4    2.78    3.11   1
  -8  24  -3   21.34    3.36   1
  -8  25  -3    6.91    3.31   1
  -8  26  -3    8.42    3.40   1
  -8  27  -3   17.18    3.51   1
  -8  28  -3    7.83    3.57   1
  -8  29  -3   10.33    3.78   1
  -8  30  -3    8.40    3.91   1
  -7   4  -7   28.21    3.33   1
  -7   6  -6  133.04    3.58   1
  -7  10  -4   24.60    3.45   1
  -7  13  -3  137.94    4.27   1
  -7  19  -2  114.89    4.05   1
  -6   3  -5  362.67    5.78   1
  -6   5  -4   15.74    3.44   1
  -6   8  -3   46.57    3.67   1
  -5   4  -3   59.10    3.12   1
  -4  -6  -8   98.38    4.27   1
  -4  -3  -5   51.58    3.95   1
  -4   3  -2   63.51    4.78   1
  -3  19   2   17.15    3.50   1
  -2  -4  -3  212.15    8.34   1
  -2  28   3   22.85    4.21   1
   2  -9  -3   46.23    5.57   1
   2  19   4  195.00   11.24   1
   3   9   3  269.65    7.80   1
   4 -10  -3  231.61    6.43   1
   5   8   3    8.82    3.47   1
   5  15   4   20.69    3.55   1
   6 -13  -5   22.17    3.45   1
   6   8   3   47.90    4.00   1
   7 -14  -6   29.81    3.39   1
   7   9   3   63.36    4.59   1
   8 -11  -4  275.25    5.47   1
   8  10   3   -0.10    3.25   1
   8  18   4    6.23    3.11   1
   8  19   4   25.02    4.35   1
   9 -14  -7    1.21    3.12   1
   9 -13  -6   -4.58    3.27   1
   9 -12  -5   -1.44    3.07   1
   9  -9  -3  157.59    4.50   1
   9  11   3  123.30    4.24   1
   9  22   4   26.51    3.73   1
   9  23   4    1.31    4.28   1
  10 -13  -7   -0.01    3.38   1
  10 -12  -6   -0.53    3.93   1
  10 -11  -5    2.98    3.18   1
  10  -8  -3   43.11    3.61   1
  10  14   3    8.14    3.41   1
  11 -12  -7   -0.95    3.66   1
  11 -11  -6    1.80    3.46   1
  11 -10  -5    4.83    3.27   1
  11  -7  -3   28.00    2.55   1
  11  10   2    5.78    3.34   1
  11  17   3   11.15    3.64   1
  11  18   3    2.53    4.34   1
  12 -10  -6    5.05    3.71   1
  12  -7  -4    9.63    3.43   1
  12  13   2    5.61    3.48   1
  -9  15  -7   39.87    3.70   1
  -9  18  -6   44.27    3.71   1
  -9  19  -6    9.63    3.55   1
  -9  22  -5   19.49    3.55   1
  -9  23  -5    3.08    3.72   1
  -9  24  -5    3.60    3.67   1
  -9  25  -5    3.18    3.82   1
  -8   8  -7  146.33    4.04   1
  -8  10  -6   29.92    3.27   1
  -8  12  -5    9.80    3.07   1
  -8  13  -5   89.09    3.04   1
  -8  16  -4    7.44    3.33   1
  -8  21  -3    1.91    3.27   1
  -8  22  -3    4.58    3.30   1
  -8  23  -3    3.43    3.28   1
  -7   5  -6  239.90    4.94   1
  -7   7  -5   98.25    3.98   1
  -7   9  -4   95.86    3.96   1
  -7  12  -3    0.68    3.31   1
  -6  -1  -8   45.55    3.47   1
  -6   0  -7  143.33    4.44   1
  -6   1  -6  172.67    4.67   1
  -6   7  -3  350.37    5.70   1
  -5  -3  -7  258.17    5.36   1
  -5  -2  -6   72.09    4.08   1
  -5   1  -4  399.71    6.38   1
  -5   6  -2   47.58    4.00   1
  -5  10  -1  254.79    4.95   1
  -3  -4  -4  107.11    5.89   1
  -3  -2  -3  275.27    7.00   1
  -3   3  -1    5.65    5.10   1
  -2  -2  -2  719.39   12.40   1
  -2  25   3   32.22    4.72   1
  -1 -10  -6   13.41    5.18   1
   1 -12  -6  137.72   10.70   1
   1   2   1  824.81   18.01   1
   1  12   3  306.62   16.98   1
   1  35   4    1.44    6.93   1
   3 -11  -4  587.45    9.98   1
   3  17   4   32.55    5.46   1
   4  16   4  101.10    5.53   1
   5 -10  -3  647.75    8.18   1
   5  16   4   23.26    4.41   1
   6  16   4   25.13    3.54   1
   7  17   4    5.19    3.22   1
   8 -14  -7    1.11    3.78   1
   8 -12  -5   40.24    3.31   1
   8  20   4  114.80    5.04   1
   9 -10  -4   81.38    3.75   1
   9  12   3   22.68    3.30   1
   9  24   4   28.18    3.87   1
   9  25   4    5.73    3.74   1
   9  26   4    2.48    4.62   1
  10  -9  -4   31.66    3.26   1
  10  15   3   24.07    3.50   1
  11  -8  -4   19.83    3.27   1
  11  -6  -3   62.64    3.60   1
  11  11   2   33.66    3.46   1
  11  19   3    4.78    3.66   1
  12  -8  -5    3.01    3.56   1
  12  -5  -3   18.62    2.49   1
  12  14   2   11.82    3.56   1
  -9  13  -8   12.75    2.60   1
  -9  16  -6   35.16    3.62   1
  -9  17  -6    8.62    3.38   1
  -9  20  -5   36.21    3.66   1
  -9  21  -5   26.36    3.62   1
  -8   9  -6   51.61    3.52   1
  -8  11  -5  165.36    4.25   1
  -8  14  -4   16.66    3.23   1
  -8  15  -4   90.80    3.89   1
  -8  19  -3   78.18    3.82   1
  -8  20  -3   43.60    3.56   1
  -7   3  -7   98.94    3.98   1
  -7   6  -5   45.59    3.64   1
  -7  16  -2   32.93    3.48   1
  -6   2  -5  171.16    4.89   1
  -6   4  -4  154.91    4.55   1
  -6  10  -2   59.78    3.83   1
  -5  -1  -5   82.14    4.21   1
  -5   3  -3  272.64    5.61   1
  -4  -2  -4  395.14    6.96   1
  -4   0  -3   35.54    4.25   1
  -3   0  -2  170.85    6.47   1
  -2  -6  -4  439.01   10.12   1
  -1 -11  -7  222.53    9.85   1
  -1  10   2   57.44    6.66   1
  -1  17   3  393.76   10.58   1
   1  -8  -3  237.43   11.67   1
   4   9   3  147.12    6.06   1
   5   9   3  116.60    5.25   1
   6   9   3   -1.69    3.36   1
   6  17   4   64.33    4.80   1
   7 -11  -4   23.38    3.58   1
   7  10   3  244.54    5.43   1
   7  18   4   11.78    3.33   1
   7  19   4   84.33    4.78   1
   8 -13  -6   11.86    3.21   1
   8  11   3   70.32    4.00   1
   8  21   4   35.29    3.77   1
   8  22   4   73.76    4.72   1
   9 -11  -5   16.89    3.15   1
   9  -8  -3   53.92    3.63   1
   9  13   3   25.34    3.57   1
  10 -13  -8   40.45    3.85   1
  10 -10  -5   28.17    3.43   1
  10  -7  -3  108.87    3.95   1
  10   9   2   33.89    3.51   1
  10  16   3   23.25    3.41   1
  11  -9  -5    4.21    3.19   1
  11  12   2   20.77    3.56   1
  11  20   3    0.95    3.75   1
  11  21   3    2.70    3.78   1
  12  -9  -6   -0.14    3.74   1
  12  -6  -4   21.14    3.46   1
  12  -4  -3   18.68    3.31   1
  12  15   2   -1.73    3.67   1
  -9  15  -6   39.43    3.47   1
  -9  18  -5   51.69    3.57   1
  -9  19  -5    6.49    2.45   1
  -9  23  -4    1.90    3.51   1
  -9  24  -4   30.07    3.71   1
  -9  25  -4   10.08    3.78   1
  -9  26  -4    3.68    3.72   1
  -8   8  -6   11.82    3.25   1
  -8  10  -5  136.42    4.04   1
  -8  13  -4    6.40    3.12   1
  -8  17  -3   68.72    3.75   1
  -8  18  -3  217.30    4.62   1
  -7   4  -6  112.10    4.15   1
  -7   8  -4  318.20    4.81   1
  -7  11  -3   58.56    2.89   1
  -7  15  -2  178.90    4.60   1
  -6  -1  -7  170.80    4.62   1
  -6   6  -3  300.74    5.44   1
  -4  -6  -7   17.50    3.45   1
  -4  -5  -6  112.38    4.46   1
  -3  -8  -7   31.73    4.26   1
  -3  -7  -6  143.19    5.11   1
  -1  -9  -5  158.13    9.31   1
   3 -14  -7  251.55    7.46   1
   3 -12  -5  381.62    8.41   1
   3  18   4    5.09    5.41   1
   4  17   4   36.13    4.53   1
   5  17   4   24.24    4.20   1
   6 -11  -4   27.93    3.54   1
   6  18   4    8.11    4.15   1
   7 -14  -7   19.89    3.12   1
   7 -13  -6   85.58    4.38   1
   7 -12  -5  198.75    4.80   1
   7  20   4   72.21    4.70   1
   8 -10  -4   29.86    3.61   1
   8  12   3   65.76    3.89   1
   8  23   4    7.96    3.26   1
   8  24   4   46.05    4.46   1
   9 -13  -7    2.75    3.19   1
   9 -12  -6    7.52    2.94   1
   9  14   3   12.25    3.24   1
  10 -12  -7   26.49    3.46   1
  10 -11  -6   14.64    3.22   1
  10  17   3   45.64    3.56   1
  10  18   3    1.15    3.97   1
  11 -11  -7   45.17    3.82   1
  11 -10  -6    2.17    3.43   1
  11  -7  -4   26.89    3.17   1
  11  -5  -3    6.94    3.04   1
  11  13   2   18.05    3.38   1
  12  -7  -5    1.11    3.41   1
  12  17   2    8.76    3.78   1
  -9  11  -7   -1.44    3.19   1
  -9  12  -7    4.41    2.31   1
  -9  13  -6    9.98    3.41   1
  -9  14  -6    1.24    2.35   1
  -9  16  -5   19.24    3.47   1
  -9  17  -5    3.14    2.30   1
  -9  21  -4    1.88    3.35   1
  -9  22  -4   31.86    3.68   1
  -8   6  -7    8.93    3.16   1
  -8  12  -4  167.15    4.27   1
  -8  16  -3   12.20    3.14   1
  -8  24  -2    1.06    3.45   1
  -8  25  -2   17.37    3.44   1
  -8  26  -2   19.29    2.48   1
  -8  31  -2    5.07    2.81   1
  -7   2  -7   73.98    3.82   1
  -7   3  -6   68.49    3.93   1
  -7   5  -5   28.37    3.38   1
  -7   7  -4   41.03    3.71   1
  -7  10  -3  258.22    5.21   1
  -7  14  -2  132.82    4.21   1
  -6   0  -6   98.68    4.08   1
  -6   3  -4  564.06    6.81   1
  -5  -4  -7  241.17    5.35   1
  -5  -3  -6    6.79    3.36   1
  -5   0  -4    6.25    3.41   1
  -5   5  -2   50.10    3.05   1
  -4  -4  -5  103.58    4.53   1
  -4   2  -2   28.51    4.42   1
  -4   5  -1   66.53    3.83   1
  -3  -6  -5   16.55    4.12   1
   1  36   4    4.10    8.66   1
   3 -13  -6   94.57    5.26   1
   3  10   3  397.62    8.94   1
   5 -11  -4  357.11    6.48   1
   5  18   4   25.90    4.36   1
   6 -12  -5   29.21    3.38   1
   6  10   3   32.77    3.83   1
   6  19   4   56.72    4.47   1
   7  11   3   58.62    4.00   1
   7  21   4   51.58    4.41   1
   8 -11  -5   12.71    3.11   1
   8  13   3    5.27    3.42   1
   8  25   4    2.36    3.45   1
   8  26   4   31.40    4.56   1
   8  27   4   18.65    4.62   1
   8  28   4    0.33    4.58   1
   8  29   4   14.23    4.73   1
   9  -9  -4   24.21    3.18   1
   9  15   3   45.53    3.51   1
  10  -8  -4    7.24    3.03   1
  10  -6  -3  182.94    4.49   1
  10  19   3    0.92    3.50   1
  11  -8  -5    2.57    3.16   1
  11  14   2   33.64    3.57   1
  12  -8  -6   -1.46    3.70   1
  12  -5  -4    8.00    3.40   1
  -9  10  -7    1.98    3.28   1
  -9  12  -6   29.85    3.52   1
  -9  15  -5   38.01    3.39   1
  -9  19  -4   22.95    3.36   1
  -9  20  -4   -2.29    2.37   1
  -8   5  -7   19.83    3.26   1
  -8   7  -6   74.84    3.74   1
  -8   9  -5   10.50    2.18   1
  -8  11  -4   40.57    3.50   1
  -8  15  -3    5.14    3.20   1
  -8  21  -2   41.01    3.42   1
  -8  22  -2  114.79    3.33   1
  -7   4  -5  328.86    5.42   1
  -7   9  -3   51.14    3.90   1
  -7  13  -2   31.19    3.44   1
  -6   1  -5   49.40    3.76   1
  -6   5  -3  228.87    5.15   1
  -6   8  -2  199.54    4.93   1
  -5  -2  -5  533.13    7.16   1
  -5   2  -3  573.08    7.01   1
  -2  -9  -6    7.69    4.15   1
  -2  12   2  332.50    8.76   1
  -1  -6  -3  244.63   11.51   1
  -1  -4  -2  413.11   14.31   1
   0  28   4  106.99    8.49   1
   0  29   4   44.48    6.97   1
   0  30   4    1.21    5.90   1
   2  20   4  192.77   10.83   1
   4 -14  -7   33.00    3.93   1
   4  10   3  213.74    6.48   1
   4  18   4   34.65    4.36   1
   5 -14  -7   21.11    3.80   1
   5  10   3  292.95    6.24   1
   6 -13  -6   45.64    3.42   1
   6  20   4    4.95    4.07   1
   7 -10  -4    2.99    3.17   1
   7  12   3    4.20    3.19   1
   7  22   4    7.43    3.29   1
   7  23   4   48.26    4.57   1
   8 -13  -7   25.01    3.22   1
   8 -12  -6  134.96    4.29   1
   8  14   3   49.00    4.24   1
   9 -12  -7    2.81    3.29   1
   9 -11  -6   11.32    3.78   1
   9 -10  -5   20.07    3.12   1
   9  16   3    3.21    3.29   1
  10 -11  -7    1.97    3.29   1
  10 -10  -6   17.63    3.34   1
  10  -9  -5    2.99    3.07   1
  10  20   3   11.88    3.46   1
  10  21   3   17.39    3.59   1
  11 -10  -7   -1.64    3.50   1
  11  -9  -6   -1.95    3.34   1
  11  -6  -4   21.81    3.34   1
  11  -4  -3  125.68    3.99   1
  11  15   2    8.13    3.39   1
  12  -6  -5    2.76    3.37   1
 -10  19  -6    8.44    3.80   1
  -9   9  -7    5.44    3.21   1
  -9  11  -6    0.80    3.16   1
  -9  13  -5   -5.69    3.18   1
  -9  14  -5    6.10    3.12   1
  -9  17  -4   44.05    3.51   1
  -9  18  -4   20.55    2.38   1
  -9  23  -3   24.23    3.52   1
  -9  24  -3   -1.05    3.44   1
  -9  25  -3   16.55    3.59   1
  -9  26  -3    5.05    3.71   1
  -8   6  -6   -0.18    3.13   1
  -8   8  -5   59.70    3.42   1
  -8  10  -4   20.63    3.37   1
  -8  14  -3   49.98    3.60   1
  -8  19  -2   36.95    3.61   1
  -7   2  -6    5.99    3.17   1
  -7   6  -4    1.11    2.49   1
  -7  12  -2   30.62    3.62   1
  -6  -2  -7   55.70    3.75   1
  -6  -1  -6  171.97    4.66   1
  -5   4  -2   24.62    3.74   1
  -4  -3  -4   93.43    5.20   1
  -4  -1  -3   91.34    4.88   1
  -3  -3  -3  231.00    6.75   1
  -2  20   3  247.62    7.43   1
  -1  16   3   13.10    5.19   1
   0  26   4   78.50    8.25   1
   0  27   4   68.71    7.53   1
   0  31   4    5.08    5.75   1
   0  32   4    9.64    6.30   1
   2 -10  -4   33.11    4.56   1
   2  11   3  126.87    7.15   1
   3  19   4   90.81    6.65   1
   4 -13  -6   34.48    3.53   1
   5  19   4   20.84    3.99   1
   6  11   3  273.49    5.84   1
   6  21   4   11.40    4.13   1
   7 -11  -5   18.28    4.24   1
   7  24   4   60.92    4.67   1
   7  25   4   12.90    4.17   1
   8  -9  -4   73.13    3.85   1
   9  -8  -4   45.61    3.46   1
   9  17   3   10.34    3.17   1
  10  -7  -4   -1.98    3.15   1
  10  -5  -3   27.99    3.33   1
  10  22   3   -0.58    3.51   1
  10  23   3    1.62    3.65   1
  11  -7  -5   11.26    3.21   1
  12  -4  -4    7.62    2.43   1
 -10  17  -6    8.34    3.68   1
 -10  18  -6   -0.59    2.61   1
 -10  21  -5    1.17    3.68   1
  -9   8  -7   23.15    3.51   1
  -9  10  -6   26.29    3.46   1
  -9  12  -5   11.33    3.21   1
  -9  15  -4   21.60    3.31   1
  -9  16  -4   24.37    3.35   1
  -9  20  -3    8.13    3.33   1
  -9  21  -3    6.40    3.38   1
  -9  22  -3    2.53    3.28   1
  -8   5  -6    7.13    3.10   1
  -8   7  -5   28.62    3.25   1
  -8  13  -3   10.98    3.34   1
  -8  18  -2   31.77    2.56   1
  -7   3  -5   47.74    3.65   1
  -7   5  -4    1.28    3.32   1
  -7   8  -3   31.66    2.79   1
  -6   0  -5  187.90    4.97   1
  -6   2  -4  279.89    4.86   1
  -6   4  -3  138.25    4.57   1
  -6   7  -2  131.69    4.36   1
  -5  -5  -7   29.96    3.50   1
  -5  -4  -6  114.70    5.10   1
  -5  -1  -4  392.77    6.40   1
  -5   1  -3  356.08    6.30   1
  -5   7  -1   28.16    2.88   1
  -4  -6  -6   22.63    4.38   1
  -4   1  -2  106.51    5.19   1
  -3  -5  -4   43.45    4.34   1
  -3  -1  -2  131.34    6.09   1
  -2  -8  -5  250.40    7.66   1
   4  19   4    8.13    4.05   1
   5  11   3  281.14    6.19   1
   5  20   4   22.00    4.45   1
   6 -10  -4    4.36    3.36   1
   6  12   3    6.08    4.17   1
   6  22   4   71.74    4.81   1
   7 -13  -7   27.71    3.34   1
   7 -12  -6   32.83    3.40   1
   7  13   3  121.74    4.53   1
   7  26   4   22.04    3.50   1
   7  27   4   20.14    4.39   1
   7  28   4   39.67    4.65   1
   7  29   4   15.89    4.52   1
   7  30   4    5.72    4.59   1
   7  31   4    4.28    4.65   1
   8 -10  -5  119.32    4.14   1
   8  -7  -3   24.06    3.35   1
   8  15   3   -1.29    3.14   1
   9  -9  -5    4.00    3.16   1
   9  -6  -3   18.83    3.54   1
   9  18   3   54.35    3.84   1
   9  19   3    4.06    3.27   1
  10  -8  -5   10.31    3.00   1
  10  24   3   10.35    3.97   1
  11  -9  -7    8.70    3.53   1
  11  -8  -6   -2.20    3.42   1
  11  -5  -4    2.14    3.10   1
  11  -3  -3   53.88    3.48   1
  11  18   2   -1.16    3.38   1
  12  -3  -4    9.98    3.42   1
  12  -1  -3    9.53    3.21   1
 -10  13  -7    1.32    3.62   1
 -10  14  -7   13.97    2.74   1
 -10  15  -6   39.46    3.83   1
 -10  16  -6   16.40    3.70   1
 -10  19  -5   19.09    3.64   1
 -10  20  -5   -0.38    2.66   1
  -9   9  -6    0.75    3.17   1
  -9  11  -5   -0.71    3.12   1
  -9  14  -4   64.78    3.74   1
  -9  19  -3    9.29    3.21   1
  -8   3  -7   30.33    3.42   1
  -8   9  -4   13.34    2.60   1
  -8  12  -3   50.70    3.78   1
  -7   1  -6   11.36    3.27   1
  -7   7  -3  122.95    4.36   1
  -6  -3  -7  357.27    5.94   1
  -6  -2  -6   20.45    4.16   1
  -5  -3  -5  148.27    5.24   1
  -4  -5  -5   42.79    4.57   1
  -2  19   3  184.50    6.65   1
   0  25   4   63.79    8.47   1
   0  33   4   14.56    5.88   1
   3  11   3  599.55   10.59   1
   4  11   3   48.22    4.68   1
   4  20   4    2.22    4.52   1
   5 -10  -4  138.28    4.77   1
   5  21   4   20.35    4.22   1
   6 -11  -5  162.75    4.92   1
   6  23   4   34.48    4.25   1
   7  -9  -4  173.36    4.76   1
   7  14   3   33.57    3.65   1
   8 -12  -7    4.18    3.13   1
   8 -11  -6   24.18    3.41   1
   8  16   3    4.51    3.17   1
   9 -11  -7   -0.05    3.04   1
   9 -10  -6    1.16    2.95   1
   9  20   3   12.53    3.34   1
  10 -10  -7    6.52    3.35   1
  10  -9  -6    0.33    3.21   1
  10  -6  -4   48.31    3.61   1
  10  -4  -3    3.50    3.07   1
  11  -6  -5   21.60    3.37   1
  11  19   2   13.33    3.65   1
 -10  12  -7    9.58    3.69   1
 -10  14  -6    9.32    3.67   1
 -10  17  -5   76.07    3.92   1
 -10  18  -5   43.36    2.87   1
 -10  21  -4    2.06    3.55   1
 -10  22  -4   31.04    3.86   1
 -10  23  -4    5.65    3.74   1
  -9   8  -6    9.95    3.28   1
  -9  10  -5   11.32    3.15   1
  -9  13  -4   56.96    3.43   1
  -9  17  -3    4.69    3.26   1
  -9  18  -3   52.35    2.89   1
  -9  27  -2   10.31    3.69   1
  -9  28  -2   17.55    3.85   1
  -8   4  -6   29.81    3.23   1
  -8   6  -5   77.09    3.05   1
  -8   8  -4    4.45    3.22   1
  -8  11  -3   71.37    4.00   1
  -8  15  -2   38.42    3.44   1
  -7   2  -5  101.82    3.96   1
  -7   4  -4  149.26    4.48   1
  -6   1  -4   42.49    3.61   1
  -6   3  -3   27.34    3.66   1
  -6   6  -2  122.63    4.42   1
  -5   3  -2  123.69    4.69   1
  -3  -9  -7  105.95    5.18   1
  -3  -8  -6   97.89    5.13   1
  -2  -5  -3  214.57    8.25   1
   0  34   4    4.39    6.41   1
   3  20   4   19.89    4.93   1
   5  12   3   13.45    4.26   1
   5  22   4  128.80    5.50   1
   6 -12  -6  301.51    5.82   1
   6  13   3  116.91    4.60   1
   6  24   4   88.14    4.33   1
   6  25   4   44.17    4.46   1
   7  15   3  196.92    5.49   1
   8  -8  -4    7.25    3.25   1
   8  17   3   63.56    3.74   1
   9  -7  -4   33.89    3.23   1
   9  -5  -3  223.80    4.89   1
   9  21   3    1.52    3.45   1
   9  22   3    2.53    3.37   1
  10  -7  -5   20.34    3.25   1
  10  16   2   11.47    3.28   1
  11  -8  -7    0.26    3.43   1
  11  -7  -6    3.20    3.25   1
  11  -4  -4    5.29    3.23   1
  11  21   2   -1.27    3.77   1
  11  22   2    6.74    3.86   1
  12  -5  -6   -1.20    3.54   1
  12   0  -3    0.57    2.20   1
 -10  11  -7   22.22    3.63   1
 -10  13  -6   10.00    3.60   1
 -10  15  -5   64.45    3.87   1
 -10  16  -5    6.81    3.50   1
 -10  19  -4    9.91    3.46   1
 -10  20  -4    3.25    3.38   1
  -9   7  -6    4.70    3.11   1
  -9   9  -5   18.89    3.36   1
  -9  12  -4   21.33    3.23   1
  -9  16  -3   -0.60    3.31   1
  -9  23  -2    0.22    3.29   1
  -8   2  -7   14.25    3.31   1
  -8   5  -5   44.32    3.38   1
  -8   7  -4   15.78    3.26   1
  -8  10  -3   -2.03    3.07   1
  -8  14  -2   91.92    3.91   1
  -7  -1  -7  147.37    4.30   1
  -7   0  -6  116.15    4.17   1
  -7   6  -3  136.38    4.41   1
  -7   9  -2   12.17    3.39   1
  -6  -1  -5   45.57    3.73   1
  -5  -2  -4   89.06    4.81   1
  -5   0  -3  129.75    4.72   1
  -4  -2  -3  168.69    5.61   1
  -3  -7  -5  159.27    5.99   1
  -2  -3  -2  708.66   12.53   1
  -2  18   3   50.51    4.80   1
   0  24   4    9.52    7.42   1
   0  35   4   26.25    7.45   1
   2 -13  -7  116.97    7.11   1
   2 -11  -5   25.44    4.89   1
   2  -8  -3  181.84    7.53   1
   2  21   4  203.89   10.56   1
   4  21   4   46.91    5.33   1
   5 -13  -7   84.27    4.65   1
   5 -11  -5   59.28    3.95   1
   5  -8  -3  139.71    4.59   1
   5  23   4   48.38    5.07   1
   6  26   4   -0.83    3.97   1
   6  27   4    4.33    3.96   1
   6  28   4   43.04    4.55   1
   6  29   4    0.90    4.18   1
   6  30   4    1.05    4.19   1
   6  31   4    2.10    4.48   1
   6  32   4    4.24    4.59   1
   7 -12  -7   85.35    4.53   1
   7 -11  -6   12.98    4.01   1
   7 -10  -5   77.30    3.97   1
   8  -9  -5  302.87    5.38   1
   8  18   3  198.10    4.96   1
   8  19   3   77.79    4.50   1
   9  -8  -5   23.57    3.33   1
   9  23   3   10.90    3.55   1
   9  24   3    0.51    3.50   1
   9  25   3   22.86    4.48   1
  10  -9  -7   46.15    3.56   1
  10  -8  -6   20.20    3.20   1
  10  -5  -4    7.38    3.21   1
  10  -3  -3  120.89    3.76   1
  10  17   2   -5.92    3.35   1
  11  -5  -5   -3.66    3.17   1
  12  -3  -5   13.05    3.45   1
  13  -1  -5    9.33    2.71   1
  13   1  -4    5.89    2.63   1
 -10  10  -7    3.06    3.41   1
 -10  12  -6   12.47    3.55   1
 -10  14  -5    6.66    3.40   1
 -10  18  -4    3.32    3.41   1
 -10  24  -3   21.62    3.81   1
  -9   5  -7   10.85    3.19   1
  -9  11  -4  129.48    4.00   1
  -9  14  -3   10.31    3.24   1
  -9  15  -3   47.71    2.67   1
  -8   3  -6    7.82    2.35   1
  -8   9  -3  133.80    4.08   1
  -8  13  -2   35.03    3.78   1
  -7   1  -5    9.89    3.23   1
  -7   3  -4   48.63    3.62   1
  -6  -4  -7   94.62    4.35   1
  -6  -3  -6  270.32    5.49   1
  -6   0  -4   -1.94    3.28   1
  -6   5  -2   81.21    4.01   1
  -5  -6  -7   47.82    3.72   1
  -5  -5  -6  324.55    6.16   1
  -4  -4  -4   71.18    4.34   1
  -4   0  -2   37.88    4.60   1
  -2  -7  -4   53.28    6.19   1
  -1  -8  -4  736.31   17.80   1
   2 -12  -6   30.01    4.78   1
   3 -11  -5  372.19    8.28   1
   3  21   4   62.01    5.97   1
   4 -13  -7   14.42    3.72   1
   4  -8  -3   47.50    3.93   1
   4  12   3  185.71    6.26   1
   4  22   4  302.64    8.21   1
   5  13   3   75.16    4.73   1
   5  24   4   46.54    4.60   1
   6  -9  -4  107.98    4.40   1
   6  14   3  132.79    4.70   1
   7  16   3   -3.68    3.38   1
   8 -11  -7    6.67    3.04   1
   8 -10  -6   39.49    3.35   1
   8  20   3   33.65    4.11   1
   9 -10  -7    5.01    3.16   1
   9  -9  -6   10.76    3.28   1
   9  -6  -4   15.94    3.21   1
   9  26   3   -1.35    3.76   1
   9  27   3    1.95    3.78   1
  10  -6  -5    3.36    3.09   1
  11  -8  -8    5.39    3.70   1
  11  -7  -7   -2.32    3.41   1
  11  -6  -6    5.34    3.37   1
  11  -3  -4    9.83    2.30   1
  12  -4  -6    4.47    3.51   1
 -10  11  -6   12.12    2.47   1
 -10  13  -5    7.25    3.34   1
 -10  16  -4   49.11    3.52   1
 -10  17  -4   17.09    2.58   1
 -10  21  -3   13.87    3.60   1
 -10  22  -3    3.22    3.52   1
 -10  23  -3   -2.00    2.60   1
  -9   6  -6   14.43    3.25   1
  -9   8  -5   74.12    2.92   1
  -9  10  -4    0.03    3.11   1
  -9  13  -3   22.95    3.50   1
  -9  19  -2   18.39    2.44   1
  -8   2  -6  250.31    4.85   1
  -8   4  -5  108.61    3.92   1
  -8   6  -4   82.68    3.68   1
  -8  12  -2   22.75    3.27   1
  -7  -2  -7   72.26    3.65   1
  -7  -1  -6   15.39    3.35   1
  -7   5  -3   51.92    3.06   1
  -6  -2  -5  182.10    4.86   1
  -6   2  -3   48.31    3.57   1
  -5  -4  -5  246.02    5.51   1
  -5   2  -2   11.54    2.61   1
  -4  -8  -7   87.73    4.27   1
  -4  -7  -6   75.90    4.32   1
  -3  -4  -3  287.27    7.26   1
   0  36   4    4.02    7.20   1
   2  12   3  248.67    9.23   1
   3 -13  -7   21.13    4.06   1
   3 -12  -6  325.83    8.23   1
   3  12   3  123.96    6.14   1
   4 -12  -6   39.83    4.45   1
   5  25   4   15.73    4.11   1
   5  26   4   79.88    5.41   1
   5  33   4    6.82    5.29   1
   5  34   4   15.81    5.48   1
   6 -10  -5  176.73    4.95   1
   6  -7  -3   37.69    3.74   1
   6  15   3   85.34    4.91   1
   7  -8  -4  145.28    4.49   1
   7  17   3   73.30    3.98   1
   8  -7  -4   82.10    3.83   1
   8  -5  -3   42.90    3.66   1
   8  21   3   10.47    3.18   1
   9  -7  -5   29.99    3.36   1
  10  -8  -7   -2.65    3.90   1
  10  -7  -6   19.10    3.28   1
  10  -4  -4   23.19    3.31   1
  10  -2  -3   27.18    3.20   1
  11  -4  -5    4.91    3.34   1
  11  -2  -4   -0.82    3.27   1
  11   0  -3  114.07    3.87   1
 -10  10  -6    8.26    2.41   1
 -10  12  -5   11.86    3.25   1
 -10  15  -4    1.52    3.21   1
 -10  19  -3    2.43    3.33   1
 -10  20  -3    7.33    3.49   1
  -9   5  -6    1.23    3.16   1
  -9   7  -5  150.35    4.20   1
  -9   9  -4   53.47    3.55   1
  -9  12  -3   15.04    3.37   1
  -9  17  -2    2.50    3.16   1
  -8   3  -5   13.67    3.47   1
  -8   5  -4   61.21    3.63   1
  -8   8  -3    5.79    2.36   1
  -7   0  -5  251.81    5.04   1
  -7   2  -4   20.56    3.41   1
  -7   4  -3   29.94    3.61   1
  -6   4  -2   57.35    3.82   1
  -4  -6  -5  796.16    9.60   1
  -3  -6  -4  510.81    9.30   1
  -3  -2  -2   62.85    5.63   1
  -1  -2  -1  829.74   17.96   1
   3  22   4   15.99    5.25   1
   4  23   4  155.45    6.01   1
   5  -9  -4  168.53    5.14   1
   5  14   3   42.32    4.69   1
   5  27   4   91.94    5.32   1
   5  28   4   28.79    4.99   1
   5  29   4    0.32    4.53   1
   5  30   4    7.92    4.83   1
   5  31   4   32.74    5.25   1
   5  32   4    9.11    5.00   1
   6 -11  -6    5.20    3.07   1
   7  -9  -5    3.63    3.35   1
   7  18   3   64.70    3.83   1
   8  -8  -5   59.61    3.72   1
   8  22   3    5.74    3.34   1
   8  23   3   -2.66    3.96   1
   9  -9  -7   35.61    4.12   1
   9  -8  -6   14.14    3.24   1
   9  -5  -4   77.49    3.70   1
  11  -7  -8    3.71    3.67   1
  11  -6  -7    2.64    3.41   1
  11  -5  -6    3.29    3.25   1
  12  -4  -7    0.37    3.72   1
  13   6  -3    2.92    2.59   1
 -11  14  -6    4.00    3.88   1
 -11  17  -5    2.13    3.70   1
 -10   7  -7   -2.26    3.42   1
 -10   9  -6   12.80    2.32   1
 -10  11  -5   10.87    3.35   1
 -10  14  -4   13.40    3.32   1
 -10  18  -3    0.69    3.24   1
  -9   3  -7    8.79    3.25   1
  -9   6  -5   27.69    3.32   1
  -9  11  -3  130.99    4.00   1
  -9  16  -2   84.21    3.01   1
  -8   1  -6    5.41    3.14   1
  -8   7  -3   13.25    3.37   1
  -6  -5  -7   54.85    3.91   1
  -6  -4  -6   16.94    3.27   1
  -6  -1  -4   46.53    3.84   1
  -6   1  -3   53.06    3.73   1
  -5  -6  -6   56.25    4.46   1
  -5  -3  -4   99.82    4.29   1
  -5  -1  -3  357.72    6.31   1
  -4  -3  -3  739.89    9.89   1
  -2  -1  -1 2405.50   21.55   1
  -1  28   4  126.33    7.49   1
  -1  29   4   18.03    5.30   1
  -1  30   4   37.19    5.73   1
  -1  31   4   13.00    5.44   1
  -1  32   4    9.05    5.35   1
   0  23   4  240.44   15.30   1
   2  22   4   88.96    8.40   1
   4  -9  -4  244.99    6.28   1
   4  13   3   60.38    4.21   1
   4  24   4   64.37    5.40   1
   4  35   4   12.48    6.18   1
   5 -10  -5  187.27    5.82   1
   5  -7  -3   53.45    3.82   1
   6  -8  -4  309.53    5.78   1
   6  16   3  172.64    4.90   1
   7 -11  -7  209.12    4.95   1
   7 -10  -6   65.64    3.69   1
   7  19   3   35.56    3.65   1
   8 -10  -7   17.48    3.12   1
   8  -9  -6   28.22    3.28   1
   8  -6  -4   87.76    3.89   1
   8  24   3   21.29    3.54   1
   8  25   3    6.90    4.05   1
   8  26   3    5.97    4.23   1
  10  -6  -6   -0.37    3.45   1
  10  -5  -5   52.38    2.66   1
  10  -3  -4   37.51    3.47   1
  10  -1  -3   69.05    3.60   1
  10  24   2   -0.10    3.73   1
  11  -3  -5    6.68    3.20   1
  11  -1  -4   23.34    3.44   1
  13   7  -3    9.32    3.73   1
 -11  13  -6   36.94    3.86   1
 -11  16  -5    6.92    3.69   1
 -10   6  -7    3.87    3.47   1
 -10   8  -6   24.84    3.31   1
 -10  10  -5    5.46    3.34   1
 -10  12  -4    0.84    3.15   1
 -10  13  -4    2.03    2.30   1
 -10  16  -3   30.17    3.47   1
 -10  24  -2    0.86    2.56   1
  -9   4  -6    1.46    3.12   1
  -9   8  -4   14.73    2.30   1
  -8   2  -5   46.68    3.67   1
  -8   4  -4   19.67    3.33   1
  -7  -2  -6   11.55    3.33   1
  -7   1  -4   62.78    3.74   1
  -7   3  -3  207.28    4.81   1
  -7   6  -2  111.86    4.25   1
  -6  -3  -5  369.21    6.08   1
  -5   1  -2   80.60    4.41   1
  -4  -5  -4   65.39    4.86   1
  -3  -9  -6   66.07    4.72   1
  -2 -10  -6   83.86    5.80   1
  -1  27   4    3.72    4.80   1
   0  37   4   -0.14    7.90   1
   1  -9  -4  137.56    8.98   1
   3  23   4   56.75    6.23   1
   3  36   4    9.03    7.70   1
   4  25   4   83.19    5.67   1
   4  34   4    2.66    5.66   1
   5  15   3   70.03    4.80   1
   6  -6  -3  154.51    4.68   1
   7  -7  -4   98.65    4.25   1
   7  -5  -3   69.36    3.87   1
   7  20   3   79.25    3.97   1
   8  27   3   16.29    3.67   1
   8  28   3   11.86    3.67   1
   8  29   3   11.40    4.64   1
   8  30   3   15.29    4.84   1
   9  -6  -5   47.14    3.68   1
  10  -7  -7   45.14    3.55   1
  11  -6  -8   -3.07    3.73   1
  11  -5  -7    2.83    3.39   1
  13   5  -4    2.77    2.67   1
  13   8  -3   14.92    3.81   1
 -11  12  -6    2.65    3.70   1
 -11  14  -5   -4.98    3.57   1
 -11  15  -5   59.82    3.01   1
 -11  18  -4   -4.74    3.87   1
 -11  19  -4    4.02    2.62   1
 -10   7  -6   -4.99    3.28   1
 -10   9  -5   20.70    3.40   1
 -10  11  -4    1.74    3.36   1
 -10  15  -3   34.36    3.33   1
 -10  21  -2    9.28    3.57   1
  -9   3  -6  108.62    3.76   1
  -9   5  -5   12.86    3.36   1
  -9   7  -4  117.32    4.04   1
  -9  10  -3  134.11    3.49   1
  -8   0  -6  138.55    4.13   1
  -8   6  -3   83.23    3.06   1
  -8   9  -2   12.18    2.42   1
  -7  -1  -5   16.26    3.34   1
  -5  -5  -5    2.81    3.49   1
  -1  26   4   76.13    6.59   1
  -1  34   4    4.28    5.45   1
   1  23   4   36.81   10.38   1
   3  13   3   88.99    5.72   1
   4  14   3  600.75    9.52   1
   4  26   4   29.25    5.10   1
   4  27   4   20.54    4.83   1
   4  32   4    0.31    5.37   1
   4  33   4    3.80    5.47   1
   6  -9  -5  169.79    4.92   1
   7  -8  -5   13.15    3.17   1
   7  21   3   18.27    3.48   1
   7  22   3  182.28    5.42   1
   8  -7  -5   86.31    3.99   1
   9  -8  -7    1.12    3.05   1
   9  -7  -6    2.34    3.04   1
   9  -4  -4   26.83    3.38   1
  10  -5  -6   27.11    3.42   1
  10  -4  -5   14.96    2.27   1
  10  -2  -4   37.90    3.32   1
  11  -2  -5   -0.11    2.20   1
  13   6  -4    0.42    3.68   1
  13   9  -3   -2.64    3.73   1
 -11   9  -7    4.56    3.75   1
 -11  11  -6    8.85    3.68   1
 -11  13  -5    2.93    3.58   1
 -11  16  -4    9.58    3.65   1
 -11  17  -4   -0.22    2.51   1
 -11  21  -3    4.14    3.70   1
 -10   5  -7   14.69    2.52   1
 -10   6  -6   -2.27    3.36   1
 -10   8  -5   72.25    3.62   1
 -10  10  -4    5.63    3.05   1
 -10  14  -3   10.31    3.17   1
 -10  19  -2    1.73    3.25   1
  -9   4  -5   47.88    3.76   1
  -9   6  -4  114.51    3.91   1
  -9   9  -3   71.21    3.70   1
  -8   1  -5   39.28    3.56   1
  -8   3  -4  221.16    4.76   1
  -8   5  -3  152.66    4.12   1
  -7  -4  -7   26.19    3.39   1
  -7  -3  -6   74.48    3.81   1
  -7   0  -4  431.46    6.23   1
  -7   5  -2   63.73    3.67   1
  -6  -6  -7   19.38    3.52   1
  -6  -5  -6   82.40    3.86   1
  -6  -2  -4  271.10    5.41   1
  -6   0  -3   -0.96    3.23   1
  -5  -2  -3  544.72    7.47   1
  -4  -8  -6   17.91    3.53   1
  -3  -8  -5  149.48    5.85   1
  -2  -9  -5  482.38   10.86   1
  -1  25   4   16.75    5.86   1
  -1  35   4   19.36    5.81   1
   2  -9  -4  170.32    6.94   1
   2  23   4   88.23    8.12   1
   3  24   4   36.72    5.20   1
   4  28   4   45.45    5.08   1
   4  29   4    3.14    4.48   1
   4  30   4   43.72    5.35   1
   4  31   4   25.34    5.22   1
   5  -8  -4  352.60    6.37   1
   5  16   3   52.96    4.74   1
   6 -11  -7   44.90    3.37   1
   6 -10  -6  222.01    5.25   1
   7 -10  -7  144.46    4.41   1
   7  -9  -6  100.95    4.18   1
   8  -9  -7   37.47    3.35   1
   8  -8  -6   12.79    3.13   1
   8  -5  -4   53.89    3.76   1
   8  -3  -3  145.32    4.44   1
   9  -5  -5  174.44    4.45   1
  10  -6  -7    5.14    3.26   1
  11  -5  -8    5.51    3.62   1
  11  -4  -7   -0.01    3.40   1
  11  -1  -5   -6.00    3.20   1
  12   6  -3   17.53    2.51   1
  13   7  -4   -1.37    3.69   1
  13  10  -3   -2.15    3.75   1
 -11   8  -7   24.04    3.84   1
 -11  10  -6   11.04    3.59   1
 -11  12  -5   -1.57    3.51   1
 -11  15  -4    3.58    3.41   1
 -11  19  -3    2.91    3.64   1
 -11  20  -3    2.46    3.70   1
 -10   4  -7   42.68    3.62   1
 -10   5  -6    2.85    3.29   1
 -10   7  -5   17.73    3.32   1
 -10  13  -3   21.79    2.64   1
  -9   8  -3   75.36    3.52   1
  -8  -1  -6   -0.46    3.06   1
  -7  -2  -5   93.80    3.96   1
  -7   2  -3  136.25    3.74   1
  -6  -4  -5   33.43    3.72   1
  -6   2  -2   45.33    3.74   1
  -5  -7  -6  149.06    5.33   1
  -5  -4  -4  156.61    4.89   1
  -5   0  -2    6.36    3.58   1
  -4  -7  -5  133.56    5.00   1
  -3  -5  -3  155.16    6.03   1
  -1  36   4    7.70    6.47   1
   2  13   3  205.58    8.62   1
   3  25   4  109.04    6.79   1
   3  35   4   21.05    6.78   1
   4 -12  -7   37.69    3.51   1
   6  -7  -4  349.23    6.03   1
   6  19   3   66.95    4.03   1
   7  -6  -4   53.50    3.58   1
   7  -4  -3   22.47    3.37   1
   7  24   3   48.00    3.65   1
   8  -6  -5   56.96    3.75   1
   9  -7  -7   32.76    3.24   1
   9  -6  -6   10.39    3.15   1
   9  -3  -4   45.44    3.71   1
   9  -1  -3  101.53    4.01   1
  10  -4  -6   16.85    3.20   1
  10  -3  -5   15.06    2.16   1
  10  -1  -4   76.60    3.51   1
  11  -2  -6    0.39    3.12   1
  12  -1  -7    3.23    3.67   1
  12   7  -3   28.23    3.67   1
  13   8  -4    4.66    3.79   1
 -11   7  -7    1.05    3.74   1
 -11   9  -6    5.23    3.68   1
 -11  11  -5   12.51    3.58   1
 -11  14  -4    3.44    3.53   1
 -11  17  -3   14.21    3.62   1
 -11  18  -3   -2.08    3.52   1
 -10   3  -7   14.91    3.57   1
 -10   6  -5    6.29    3.35   1
 -10   9  -4   37.97    2.59   1
 -10  12  -3    3.94    2.15   1
 -10  16  -2   15.38    3.27   1
  -9   0  -7   -4.53    3.38   1
  -9   3  -5   45.59    3.39   1
  -9   5  -4   -1.84    3.18   1
  -8   0  -5    6.26    3.38   1
  -8   2  -4   21.07    3.31   1
  -8   4  -3    3.81    3.21   1
  -8   7  -2   49.94    2.67   1
  -7   4  -2   30.41    3.44   1
  -5  -6  -5  825.61    9.40   1
  -4  -4  -3  247.95    6.25   1
  -3  -3  -2  215.97    7.01   1
  -2  -6  -3  221.92    8.41   1
  -2  29   4   82.89    6.29   1
  -2  30   4    8.48    4.68   1
  -2  31   4   12.12    5.20   1
  -2  32   4    4.62    5.20   1
  -1  24   4   38.81    6.48   1
  -1  37   4   37.37    7.65   1
   1  13   3   22.52    7.19   1
   3 -10  -5  298.84    7.51   1
   3  26   4   62.78    6.05   1
   3  34   4   38.75    6.79   1
   5  -9  -5  257.58    5.68   1
   5  17   3   65.81    4.25   1
   6  20   3    9.63    3.32   1
   7  -7  -5  102.98    4.11   1
   7  26   3    2.93    3.36   1
   7  29   3    2.45    4.24   1
   7  30   3    2.20    4.41   1
   7  31   3   32.16    4.81   1
   8  -7  -6  111.59    3.95   1
   8  -4  -4   21.50    3.32   1
   9  -4  -5    9.57    3.08   1
  10  -5  -7    0.46    3.10   1
  10  -2  -5    9.40    3.23   1
  10   2  -3   20.97    3.21   1
  11  -3  -7   -5.05    3.57   1
  12   8  -3    2.53    3.39   1
 -11   6  -7    1.94    3.70   1
 -11   8  -6   13.24    3.62   1
 -11  10  -5   -7.60    3.59   1
 -11  12  -4    9.06    3.38   1
 -11  13  -4   17.12    2.63   1
 -11  16  -3    4.04    3.48   1
 -11  22  -2    8.73    3.72   1
 -10   4  -6    3.17    3.16   1
 -10   8  -4   56.06    3.55   1
 -10  11  -3   33.24    2.50   1
  -9   2  -5   32.66    3.17   1
  -9   4  -4   15.57    3.54   1
  -9  10  -2   10.99    2.35   1
  -8  -2  -6  250.10    4.84   1
  -7  -4  -6  104.89    4.26   1
  -7  -1  -4   56.63    3.73   1
  -7   1  -3   85.90    4.01   1
  -6  -3  -4  551.84    7.08   1
  -6  -1  -3   43.73    3.79   1
  -4  -6  -4  603.14    9.03   1
  -4  -2  -2   33.43    4.42   1
  -3  -7  -4  308.15    7.67   1
  -2  27   4   29.65    5.25   1
  -2  28   4   10.17    4.61   1
  -2  33   4    0.68    4.62   1
  -2  34   4    3.05    5.50   1
   2  24   4   84.63    7.80   1
   3 -12  -7   17.16    3.84   1
   3 -11  -6   48.06    4.49   1
   3  14   3   92.41    5.46   1
   3  27   4   50.06    5.74   1
   3  33   4   75.02    7.33   1
   4  -8  -4  623.41    8.64   1
   5 -10  -6   64.07    3.72   1
   6  -8  -5  131.98    4.45   1
   6  21   3   59.89    3.86   1
   7  -9  -7   19.30    3.87   1
   7  -8  -6  157.71    4.46   1
   8  -8  -7  112.12    4.10   1
   9  -5  -6   21.68    3.26   1
   9  -2  -4   30.57    3.78   1
   9   0  -3   59.79    3.56   1
  10  -3  -6   18.32    3.25   1
  11  -1  -6    5.82    3.16   1
  12   0  -7   -0.91    2.59   1
  12   9  -3   -0.74    3.36   1
 -11   7  -6    4.35    3.36   1
 -11   9  -5   12.79    3.75   1
 -11  11  -4    2.47    3.51   1
 -11  15  -3   18.67    3.52   1
 -10   3  -6  116.28    3.95   1
 -10   5  -5    4.36    3.45   1
 -10   7  -4   10.97    3.34   1
 -10  10  -3    3.19    2.15   1
  -9   0  -6   48.29    3.37   1
  -9   6  -3   31.26    3.65   1
  -9   9  -2   52.93    3.50   1
  -8  -1  -5   38.44    3.83   1
  -8   1  -4    9.29    3.26   1
  -8   3  -3   64.70    3.64   1
  -7  -3  -5   45.63    3.69   1
  -7   3  -2    2.93    3.32   1
  -6  -6  -6    6.13    3.19   1
  -6  -5  -5  158.91    5.37   1
  -5  -3  -3  269.15    5.69   1
  -2  26   4   31.57    4.85   1
  -1 -11  -6   21.37    7.04   1
  -1  23   4   38.27    6.57   1
   2 -10  -5  310.21    8.89   1
   2  36   4   23.22    7.98   1
   3  28   4   21.53    5.26   1
   3  29   4   54.20    5.76   1
   3  30   4    5.98    5.07   1
   3  31   4   34.82    5.86   1
   3  32   4   24.48    5.58   1
   4  16   3  405.51    8.08   1
   5  -7  -4   19.34    3.51   1
   5  18   3  129.05    4.87   1
   6 -10  -7   65.40    3.93   1
   6  -9  -6  102.50    4.27   1
   6  -6  -4   98.45    4.26   1
   6  22   3   48.56    3.62   1
   7  -5  -4   89.87    4.01   1
   8  -5  -5    6.81    3.13   1
   9  -6  -7    5.71    3.08   1
  10  -4  -7   -1.10    3.27   1
  10  -1  -5   20.89    3.12   1
  11  -2  -7    1.29    2.38   1
  11   6  -3   64.95    3.50   1
  12  10  -3   98.89    4.10   1
 -11   5  -7   16.99    3.77   1
 -11   6  -6    6.56    3.42   1
 -11   8  -5   13.30    3.49   1
 -11  10  -4   22.19    3.44   1
 -11  13  -3    8.51    3.34   1
 -11  14  -3   17.65    2.51   1
 -10   4  -5  116.64    3.93   1
 -10   6  -4   14.89    3.22   1
 -10   9  -3    0.37    3.18   1
  -9   1  -5    9.36    3.01   1
  -9   3  -4  170.48    4.22   1
  -7  -2  -4   19.09    3.57   1
  -7   0  -3   64.36    3.82   1
  -5  -5  -4   64.26    4.08   1
  -4  -9  -6  174.34    5.88   1
  -2  -8  -4   52.38    5.88   1
  -2  25   4  142.11    6.67   1
  -2  36   4   13.74    6.04   1
   1  -7  -3   24.16    6.76   1
   2 -12  -7   76.73    5.73   1
   2  25   4  134.02    8.61   1
   7  -6  -5   39.96    3.51   1
   8  -7  -7    3.33    3.14   1
   8  -6  -6  102.30    3.94   1
   8  -3  -4   18.65    3.26   1
   8  -1  -3  122.76    4.26   1
   9  -3  -5    0.63    2.11   1
   9  -1  -4   70.47    3.69   1
   9   1  -3  104.16    3.16   1
  10  -2  -6   10.93    3.11   1
  11  -1  -7   -3.30    3.44   1
  11   0  -6    3.14    2.22   1
  12  11  -3   24.03    3.56   1
 -12  14  -4    0.85    3.73   1
 -11   5  -6   10.12    3.57   1
 -11   9  -4   40.18    3.49   1
 -11  12  -3   14.77    3.44   1
 -11  17  -2    6.55    3.48   1
 -10   8  -3  134.19    4.06   1
  -9  -2  -7   11.14    3.23   1
  -9  -1  -6   34.35    3.37   1
  -8  -3  -6   14.62    3.26   1
  -8  -2  -5   54.30    3.61   1
  -8   0  -4  389.05    5.70   1
  -8   2  -3   78.78    3.79   1
  -7  -5  -6  227.69    5.13   1
  -6  -4  -4  167.27    4.72   1
  -6  -2  -3   49.22    3.73   1
  -5  -8  -6  121.24    4.69   1
  -4  -8  -5  340.14    7.33   1
  -3 -10  -6   32.47    4.25   1
   1 -10  -5  444.23   13.29   1
   2 -11  -6    6.26    3.96   1
   2  35   4    9.16    7.46   1
   3  15   3   59.53    5.00   1
   5  -8  -5  189.07    5.72   1
   6  -7  -5  126.43    4.65   1
   7  -7  -6   39.95    3.40   1
   7  -4  -4  117.10    4.27   1
   8  -4  -5   81.89    3.89   1
   9  -5  -7    3.81    3.06   1
   9  -4  -6   13.96    3.35   1
  10  -3  -7    6.12    3.23   1
  10   0  -5   28.98    3.27   1
  10   2  -4   36.20    3.42   1
  11   1  -6    5.10    3.19   1
  12   9  -4   19.37    3.62   1
  12  12  -3   -3.57    3.49   1
 -12  13  -4    0.69    3.80   1
 -11   8  -4    6.83    3.42   1
 -11  11  -3   78.58    3.91   1
 -10   0  -7   47.23    3.76   1
 -10   5  -4    2.23    3.21   1
 -10   7  -3   27.23    3.40   1
  -9   0  -5    8.89    3.23   1
  -9   4  -3  347.32    5.42   1
  -9   7  -2  180.14    3.78   1
  -8   4  -2  155.77    4.39   1
  -7  -4  -5  341.81    5.91   1
  -6  -7  -6   55.90    3.76   1
  -5  -7  -5   11.73    3.49   1
  -3  -9  -5  166.23    6.15   1
  -3  28   4   65.51    5.24   1
  -3  29   4   -1.47    3.79   1
  -3  30   4   18.59    4.21   1
  -3  31   4    8.15    4.13   1
  -3  32   4    9.17    4.07   1
  -3  33   4   33.18    5.20   1
  -3  34   4    0.53    4.85   1
  -2  24   4   84.51    6.32   1
  -1  22   4   33.38    6.82   1
   1 -12  -7  203.08    9.68   1
   2  26   4   40.30    6.26   1
   5  -9  -6   37.05    4.32   1
   6  -8  -6   15.74    3.18   1
   7  -8  -7   11.80    3.09   1
   8  -2  -4   71.66    3.71   1
   9  -2  -5   54.57    3.48   1
   9   0  -4   40.35    3.46   1
  10  -1  -6   36.05    3.21   1
  10   5  -3   27.00    3.11   1
  12  10  -4   -2.74    3.47   1
  12  13  -3    0.73    3.41   1
 -12  10  -5   -6.50    2.79   1
 -12  12  -4    6.10    3.67   1
 -12  15  -3    1.67    3.73   1
 -11  10  -3   12.40    3.53   1
 -10   4  -4   75.62    3.66   1
  -9  -3  -7   21.07    3.29   1
  -9  -2  -6    1.57    3.08   1
  -8  -5  -7   21.42    3.18   1
  -8  -4  -6   23.94    3.31   1
  -8  -1  -4   12.08    3.28   1
  -8   1  -3   18.85    3.37   1
  -7  -3  -4   43.52    3.66   1
  -7  -1  -3   88.69    4.06   1
  -6  -6  -5    5.03    3.48   1
  -5  -4  -3   58.51    3.96   1
  -3  -6  -3  246.31    7.39   1
  -3  26   4   61.27    5.18   1
  -3  27   4   91.41    5.38   1
  -3  35   4    5.34    5.26   1
  -2  23   4  197.71    7.54   1
  -1 -10  -5  382.10   15.78   1
   1 -11  -6   24.40    5.87   1
   2  27   4    2.47    5.91   1
   2  34   4   12.69    6.77   1
   3  -6  -3   40.37    5.08   1
   4  -7  -4  466.35    7.51   1
   4  18   3  294.99    7.11   1
   5  -6  -4  348.34    6.27   1
   6  -5  -4  264.04    5.37   1
   7  -5  -5   11.04    3.57   1
   8  -6  -7   52.57    3.46   1
   8  -5  -6   15.97    3.14   1
   9  -4  -7   12.87    3.14   1
   9  -3  -6   55.72    3.69   1
  10  -2  -7   28.93    3.31   1
  12   6  -6    1.60    3.65   1
  12  11  -4    9.47    3.50   1
  12  14  -3   16.46    2.66   1
  12  15  -3   19.81    3.72   1
 -12   9  -5    6.47    2.64   1
 -12  11  -4    0.37    3.61   1
 -12  14  -3    1.16    3.68   1
 -11   5  -5   22.91    2.58   1
 -11   7  -4    7.75    3.31   1
 -11   9  -3   -5.34    3.35   1
 -10  -1  -7   43.95    3.89   1
 -10   0  -6    3.23    3.24   1
 -10   6  -3   57.43    2.81   1
  -9  -1  -5    0.56    3.13   1
  -9   3  -3   46.92    3.59   1
  -8  -3  -5    4.86    3.28   1
  -8   3  -2   29.52    3.62   1
  -7  -7  -7   -1.23    3.04   1
  -7  -6  -6  136.82    4.47   1
  -7  -5  -5   18.83    3.42   1
  -6  -3  -3   28.19    3.58   1
  -5  -6  -4  544.53    7.71   1
  -4  -7  -4  142.28    5.12   1
  -3  25   4  118.84    5.99   1
   1  24   4  135.95   11.42   1
   2  33   4   31.41    7.06   1
   7  -6  -6  373.48    5.86   1
   7  -3  -4   57.03    3.79   1
   8  -3  -5  126.00    4.09   1
   8  -1  -4  159.75    4.42   1
   9  -1  -5   11.11    3.02   1
   9   1  -4   65.02    3.74   1
  10   0  -6    4.85    3.14   1
  11   7  -4   34.82    2.46   1
  11  10  -3    6.69    2.30   1
  12   9  -5    0.63    3.49   1
  12  12  -4   11.53    3.66   1
  12  16  -3   -1.34    3.81   1
 -12   8  -5   -3.81    2.71   1
 -12  10  -4    8.91    3.69   1
 -12  13  -3    5.84    3.85   1
 -12  17  -2    1.19    3.71   1
 -11   6  -4   27.77    3.37   1
 -10   1  -5    6.88    3.15   1
 -10   5  -3   99.67    3.88   1
 -10   8  -2   61.04    3.69   1
  -9  -3  -6   98.67    3.89   1
  -9   0  -4   67.24    3.78   1
  -9   2  -3   59.78    3.69   1
  -9   5  -2   81.19    3.21   1
  -8  -2  -4   34.91    3.44   1
  -8   0  -3   19.23    3.37   1
  -7  -2  -3  142.23    4.38   1
  -6  -5  -4   10.24    3.42   1
  -5  -9  -6  173.99    5.76   1
  -4  29   4   54.66    5.30   1
  -4  30   4   28.74    4.38   1
  -4  31   4    0.69    3.88   1
  -4  32   4    0.50    4.75   1
  -3  24   4   -2.13    4.57   1
  -2  22   4   49.18    5.43   1
  -1  -7  -3 1244.30   24.36   1
   2  -8  -4  201.79    7.49   1
   2  28   4   10.54    5.65   1
   2  29   4   24.07    6.36   1
   2  30   4   34.64    6.68   1
   2  31   4    7.67    6.17   1
   2  32   4   40.69    6.87   1
   6  -6  -5  203.90    5.10   1
   7  -7  -7   35.26    3.48   1
   8  -5  -7   33.06    3.98   1
   8  -4  -6  148.46    4.30   1
   9  -3  -7   79.69    3.67   1
   9  -2  -6  100.97    3.79   1
   9   4  -3  122.23    4.02   1
  10   7  -3  113.27    4.04   1
  11   6  -5   11.74    3.41   1
  11   8  -4    6.50    3.50   1
  11  11  -3    9.35    3.39   1
  12   7  -6   -0.42    2.59   1
  12  10  -5    0.83    3.53   1
  12  13  -4    0.70    3.56   1
  12  17  -3   -3.87    4.13   1
 -12   7  -5  -10.14    3.89   1
 -12   9  -4   11.57    3.62   1
 -12  12  -3   -0.28    3.49   1
 -12  16  -2    2.73    3.72   1
 -11   2  -6    1.34    2.44   1
 -11   5  -4   18.96    3.29   1
 -11   8  -3   -0.58    2.38   1
 -11  11  -2   27.53    3.39   1
 -10  -2  -7   33.65    3.61   1
 -10  -1  -6   33.62    3.44   1
 -10   4  -3   62.92    3.69   1
  -9  -2  -5   26.67    3.20   1
  -8  -5  -6    6.75    3.02   1
  -8  -4  -5  112.93    4.12   1
  -8   2  -2    9.18    3.39   1
  -7  -4  -4  152.63    4.50   1
  -6  -8  -6   26.13    3.30   1
  -6  -7  -5    2.47    3.75   1
  -5 -10  -7   24.21    3.22   1
  -5  -8  -5  305.13    6.74   1
  -4 -10  -6   71.55    4.65   1
  -4  27   4   20.88    4.00   1
  -4  28   4   68.97    4.82   1
  -4  33   4   11.57    4.36   1
  -4  35   4    0.98    5.19   1
  -3  -8  -4  231.61    6.67   1
  -3  23   4  199.05    7.02   1
  -2 -11  -6  142.32    7.43   1
  -1  21   4  173.52   10.10   1
   3 -10  -6  142.66    5.22   1
   5  -7  -5  171.18    4.98   1
   6  -7  -6  117.39    4.58   1
   6  -4  -4  121.05    4.33   1
   7  -4  -5   72.72    4.00   1
   8  -2  -5   10.00    3.02   1
  10   3  -5   10.22    3.14   1
  10   5  -4    4.41    3.02   1
  10   8  -3   34.84    3.59   1
  11   9  -4   27.02    3.42   1
  11  12  -3   25.81    2.50   1
  12   8  -6    1.01    2.58   1
  12  11  -5    6.26    3.75   1
  12  14  -4   11.89    3.69   1
 -12  11  -3    2.22    3.52   1
 -12  15  -2    2.58    2.55   1
 -11   1  -6   61.08    3.81   1
 -11   7  -3   18.93    3.33   1
 -10   0  -5   62.49    3.51   1
  -9  -1  -4  210.51    4.67   1
  -9   1  -3  100.29    3.95   1
  -8  -1  -3   27.18    3.37   1
  -7  -8  -7   -2.63    3.04   1
  -7  -7  -6   68.69    3.76   1
  -7  -6  -5   50.52    4.19   1
  -6  -4  -3  144.82    4.67   1
  -5  -5  -3   80.14    4.29   1
  -4  -9  -5   69.22    4.61   1
  -4  -6  -3  118.18    5.65   1
  -4  25   4    3.28    3.66   1
  -4  26   4    2.76    3.97   1
  -2  21   4   90.02    6.77   1
   1  36   4    4.42    8.60   1
   5  -8  -6   92.38    4.31   1
   5  -5  -4  165.40    4.84   1
   7  -5  -6   18.69    3.32   1
   7  -2  -4   25.16    3.43   1
   7   0  -3  237.22    4.43   1
   8  -3  -6  181.22    4.45   1
   8   0  -4   26.29    2.40   1
   8   5  -2    9.63    2.34   1
   9  -2  -7   15.42    3.06   1
   9  -1  -6  149.36    4.24   1
   9   5  -3  215.15    4.20   1
  11   7  -5   20.27    3.21   1
  11  14  -3   15.28    3.31   1
  12   9  -6    2.33    2.63   1
  12  12  -5   -0.05    3.67   1
  12  15  -4   23.99    2.80   1
  12  16  -4   -0.82    3.76   1
 -12  10  -3    0.62    3.40   1
 -12  13  -2   -4.58    3.55   1
 -11   4  -4   26.51    2.49   1
 -10  -3  -7   20.61    3.61   1
 -10  -2  -6   11.19    3.27   1
 -10   1  -4   84.63    3.85   1
 -10   3  -3  126.26    3.93   1
  -9  -5  -7   15.33    3.22   1
  -9  -4  -6   -1.83    3.12   1
  -9  -3  -5   33.22    3.32   1
  -8  -6  -6    5.38    3.17   1
  -8  -3  -4  225.72    4.91   1
  -7  -3  -3  195.44    4.90   1
  -6  -6  -4  124.11    4.60   1
  -5  -7  -4  227.63    5.64   1
  -4  24   4  110.99    5.13   1
  -3  22   4   72.11    5.03   1
  -2 -10  -5   54.08    5.55   1
  -2  -7  -3  756.47   13.56   1
   0 -11  -6  111.68   12.12   1
   4  -6  -4  500.74    7.81   1
   5  -3  -3  228.58    5.41   1
   6  -5  -5   71.69    4.06   1
   8  -1  -5  119.19    4.03   1
   8   3  -3  140.46    4.40   1
  10   1  -7   37.68    3.44   1
  10   4  -5   19.38    2.32   1
  11   4  -7    4.30    3.35   1
  11   8  -5    3.74    3.14   1
  11  15  -3   44.17    3.65   1
  12  10  -6    0.99    2.57   1
  12  13  -5   47.93    3.91   1
 -12   3  -6   -1.31    2.64   1
 -12   9  -3   -5.17    3.47   1
 -12  12  -2    2.11    3.44   1
 -11   3  -4   13.95    3.24   1
 -10  -1  -5   14.22    2.31   1
  -9  -2  -4   41.63    3.26   1
  -9   0  -3    0.92    3.19   1
  -8  -5  -5   35.84    3.56   1
  -7  -5  -4    5.11    3.08   1
  -5  27   4   45.59    4.41   1
  -5  28   4   30.10    4.25   1
  -5  29   4   22.72    4.28   1
  -5  30   4   34.37    3.67   1
  -5  31   4    8.54    3.61   1
  -5  32   4   13.79    4.32   1
  -5  33   4   11.23    4.48   1
  -5  34   4   32.05    4.86   1
  -4  -8  -4  148.99    5.75   1
  -4  23   4    5.75    4.03   1
  -3  21   4  187.46    6.82   1
   1  25   4    3.99    6.98   1
   2  -9  -5   76.98    5.66   1
   4  -2  -2  207.89    5.30   1
   6  -6  -6   83.88    4.18   1
   6  -3  -4  327.90    5.78   1
   6  -1  -3  204.72    4.88   1
   7  -3  -5  132.71    4.39   1
   7  -1  -4  184.49    4.70   1
   7   1  -3   61.95    3.60   1
   8   1  -4  160.70    4.39   1
   9  -2  -8   10.59    3.23   1
   9  -1  -7   98.34    3.83   1
   9   0  -6   19.86    3.23   1
   9   2  -5   47.64    3.50   1
   9   4  -4   17.54    3.16   1
  10   5  -5   59.13    3.40   1
  11   9  -5   -1.18    3.10   1
  11  12  -4   20.06    3.24   1
  11  16  -3   26.10    3.64   1
  12  11  -6   -1.25    2.67   1
  12  14  -5   -2.28    3.71   1
 -12   8  -3   -3.38    3.53   1
 -12  11  -2   11.96    3.52   1
 -11  -2  -7   22.04    3.79   1
 -10  -4  -7   36.13    3.65   1
 -10  -3  -6  103.02    3.98   1
 -10  -2  -5   55.56    3.64   1
 -10   0  -4   56.03    3.57   1
  -9  -6  -7   33.25    3.43   1
  -9  -5  -6    2.67    3.13   1
  -9  -4  -5   61.76    3.60   1
  -8  -4  -4   25.01    3.26   1
  -8  -2  -3   71.36    2.94   1
  -8  26   3    1.83    3.30   1
  -7  -8  -6   13.73    3.33   1
  -6  -9  -6  476.66    7.03   1
  -6  -8  -5  141.02    5.20   1
  -5 -10  -6   20.74    3.96   1
  -5  25   4   36.12    4.47   1
  -5  26   4   -0.90    3.91   1
  -4  22   4   52.12    4.67   1
  -3 -11  -6  260.28    7.50   1
  -2  12   3  279.23    8.41   1
  -2  20   4  155.31    7.35   1
   3  -5  -3  172.86    5.92   1
   5  -6  -5   55.64    3.86   1
   7  -5  -7   78.04    3.90   1
   7  -4  -6   71.73    3.77   1
   8  -3  -7  181.31    4.48   1
   8  -2  -6   29.00    3.43   1
   8   4  -3   82.25    3.77   1
   9   7  -3   39.40    2.81   1
  10   6  -5    4.54    3.15   1
  10   8  -4   13.17    3.11   1
  10  11  -3   88.94    2.98   1
  11   8  -6    4.56    3.42   1
  11  10  -5    1.21    3.17   1
  11  13  -4   -0.41    3.27   1
  11  17  -3    4.23    3.41   1
 -12   5  -4   26.05    2.58   1
 -12   7  -3    3.45    3.49   1
 -12  10  -2    7.33    3.42   1
 -11   0  -5    0.30    3.12   1
 -11   2  -4   12.07    2.33   1
  -9  -1  -3   99.51    4.00   1
  -8  -8  -7  133.36    4.26   1
  -8  -7  -6   80.22    3.81   1
  -7  -7  -5  110.52    4.20   1
  -7  -4  -3   17.78    3.51   1
  -6  -5  -3  219.70    5.25   1
  -5  -9  -5   33.83    3.64   1
  -5  -6  -3  214.85    5.36   1
  -5  24   4   33.22    4.14   1
  -3 -10  -5  140.40    6.04   1
  -3  -7  -3  201.44    6.54   1
  -3  20   4   53.61    5.34   1
  -1  12   3   57.38    7.38   1
  -1  20   4   18.78    6.67   1
   1  35   4    1.05    7.28   1
   2 -10  -6   48.61    4.67   1
   4  -7  -5   65.67    3.99   1
   5  -8  -7   54.29    3.61   1
   5  -7  -6  380.78    6.46   1
   5  -4  -4  153.63    4.79   1
   5   0  -2  719.90    8.10   1
   6  -4  -5   95.81    4.17   1
   6   2  -2   29.32    3.68   1
   7  -2  -5  214.84    4.88   1
   8   0  -5   23.63    2.14   1
   8   2  -4   76.50    3.85   1
   9   0  -7    3.66    3.17   1
   9   1  -6  152.32    3.60   1
   9   3  -5    4.87    3.15   1
   9   5  -4   69.07    3.66   1
   9   8  -3   54.21    3.62   1
  10   9  -4   31.86    3.38   1
  10  12  -3   14.24    2.33   1
  11   7  -7    3.51    3.38   1
  11   9  -6    4.14    3.32   1
  11  11  -5    2.91    3.23   1
  11  14  -4   13.79    3.35   1
  11  19  -3   24.67    3.57   1
 -12   6  -3   -5.93    3.70   1
 -11  -3  -7   -0.45    3.61   1
 -11  -2  -6    1.38    3.45   1
 -11   1  -4   44.41    3.61   1
 -11   6  -2   70.03    2.85   1
 -10  -5  -7   16.60    3.42   1
 -10  -4  -6    4.84    3.20   1
 -10  -3  -5   25.61    3.20   1
 -10  -1  -4   92.78    3.05   1
  -9  -6  -6   10.30    3.29   1
  -9  -3  -4  171.13    4.37   1
  -8  -6  -5   80.44    3.92   1
  -8  -3  -3   59.85    3.68   1
  -7  -6  -4   -1.05    3.19   1
  -6  -7  -4   37.49    3.72   1
  -6  27   4   91.62    4.83   1
  -6  28   4   18.99    4.28   1
  -6  29   4    6.22    3.40   1
  -6  30   4    6.13    3.54   1
  -6  31   4    4.27    3.65   1
  -6  32   4    5.71    4.40   1
  -6  33   4   -1.18    4.54   1
  -5  23   4   22.63    3.91   1
  -4  21   4   43.88    3.86   1
   1  -8  -4    3.13    5.20   1
   1  26   4   96.77    8.62   1
   3  -9  -6  144.78    5.47   1
   4  25   3   20.78    3.97   1
   5  -2  -3  102.36    3.62   1
   6  -5  -6  270.59    5.61   1
   6  -2  -4   50.01    3.72   1
   6   0  -3    4.47    3.08   1
   7  -3  -6  151.99    4.27   1
   7   0  -4   65.27    3.84   1
   8  -3  -8   22.35    3.32   1
   8  -2  -7   11.91    3.03   1
   8  -1  -6   52.30    3.49   1
   8   5  -3   42.83    3.66   1
   8   8  -2  246.20    4.38   1
   9   2  -6  109.61    3.86   1
   9   6  -4   11.28    3.19   1
  10   5  -6   31.60    3.33   1
  10   7  -5   28.85    3.25   1
  10  13  -3   79.05    2.98   1
  11   8  -7   -2.11    3.42   1
  11  12  -5    9.42    3.40   1
  11  15  -4   27.24    2.65   1
  11  16  -4   -2.66    3.40   1
  11  21  -3   26.19    3.77   1
 -12   5  -3   44.91    3.77   1
 -10  -2  -4   35.65    3.53   1
 -10   0  -3   -2.67    3.09   1
  -9  -5  -5    1.80    3.28   1
  -9  -2  -3   52.11    3.70   1
  -9  27   3    3.99    3.60   1
  -9  28   3    4.78    3.68   1
  -8  -5  -4   55.53    3.62   1
  -7  -9  -6   55.96    4.23   1
  -6  25   4   25.74    4.09   1
  -6  26   4   91.41    4.17   1
  -5  -8  -4  332.65    6.48   1
  -5  22   4   51.43    3.61   1
  -4 -11  -6   14.17    3.85   1
  -4 -10  -5  125.37    5.23   1
  -4  -7  -3   35.31    3.84   1
  -4  20   4   35.82    4.31   1
  -3  19   4  162.21    6.60   1
  -2  -9  -4   89.65    6.09   1
  -2  19   4   29.48    5.12   1
   1  34   4    5.41    7.31   1
   4  -5  -4  231.78    5.63   1
   5  -5  -5  307.43    5.95   1
   7  -4  -7    0.38    3.17   1
   8   1  -5  112.91    3.22   1
   8   3  -4   15.77    2.35   1
   9   1  -7   83.07    3.62   1
   9   4  -5   18.91    2.19   1
  10   4  -7    3.26    2.26   1
  10   6  -6    6.02    3.23   1
  10   8  -5    6.23    3.03   1
  11  10  -6    0.81    2.40   1
  11  13  -5    2.71    3.37   1
  11  17  -4    0.88    3.56   1
 -11  -4  -7   -1.55    3.68   1
 -11  -3  -6    1.24    3.37   1
 -10  -6  -7    1.20    3.43   1
 -10  -5  -6    4.03    3.22   1
 -10  -4  -5  112.72    4.08   1
  -9  -4  -4   35.02    3.34   1
  -9  24   3    5.14    3.38   1
  -9  25   3    5.57    3.41   1
  -8  -9  -7   27.25    3.35   1
  -8  -8  -6   13.43    3.03   1
  -8  -7  -5   28.83    3.22   1
  -8  -4  -3    0.99    3.31   1
  -8  19   3   31.79    3.41   1
  -7 -10  -7   57.10    3.73   1
  -7  -8  -5   10.45    3.19   1
  -7  -5  -3   58.81    3.86   1
  -6 -10  -6   32.06    3.46   1
  -6  -9  -5   74.75    4.51   1
  -6  -6  -3  293.15    5.65   1
  -6  14   3   16.29    3.39   1
  -6  23   4   15.94    3.86   1
  -6  24   4    9.62    3.06   1
  -5  21   4  194.82    5.45   1
  -3  -9  -4  169.92    6.45   1
   1  27   4   96.59    8.61   1
   4  -3  -3  128.35    5.10   1
   5   1  -2  329.89    6.67   1
   6  -3  -5  388.96    6.11   1
   7  -1  -5   70.66    3.87   1
   7   1  -4  172.13    4.53   1
   8  -1  -7   56.41    3.50   1
   8   0  -6   66.97    3.56   1
   8   4  -4   25.92    3.37   1
   9   3  -6   71.19    3.53   1
   9   5  -5  185.89    4.19   1
   9   7  -4   32.52    2.36   1
   9  10  -3   45.75    2.56   1
  10   5  -7   -1.81    3.18   1
  10   7  -6   26.63    3.25   1
  10   9  -5   10.80    3.10   1
  10  12  -4   32.77    3.20   1
  11   9  -7    3.82    2.53   1
  11  11  -6    3.41    2.50   1
  11  12  -6   11.76    3.52   1
  11  14  -5   11.93    3.43   1
  11  15  -5    5.16    3.49   1
  11  18  -4    6.53    3.51   1
  11  19  -4   13.29    3.67   1
 -13  10  -2   -1.51    3.76   1
 -12   0  -5   -0.28    3.46   1
 -12   2  -4    0.54    2.52   1
 -10  -3  -4   20.52    3.16   1
 -10  -1  -3   86.00    3.65   1
  -9  -8  -7   18.44    3.29   1
  -9  -7  -6    0.34    3.10   1
  -9  -6  -5   21.61    3.22   1
  -8  -6  -4   91.67    3.88   1
  -7  -7  -4   38.64    3.49   1
  -7  27   4    9.39    4.05   1
  -7  28   4   14.97    3.41   1
  -7  29   4   11.10    3.52   1
  -7  30   4    5.66    3.53   1
  -7  31   4   11.78    3.81   1
  -6  22   4   15.46    3.94   1
  -5 -11  -6   41.10    3.92   1
  -5  -7  -3  170.40    5.56   1
  -5  12   3  286.84    5.96   1
  -5  20   4   57.88    4.52   1
  -4  -9  -4    8.83    3.91   1
  -4  19   4  288.41    6.43   1
  -3  11   3   34.32    3.97   1
  -2  11   3  507.37   10.96   1
  -1  -9  -4   25.47    7.96   1
   1  28   4    1.93    6.33   1
   2  -7  -4   97.51    6.03   1
   2  17   3   68.38    5.91   1
   5  -7  -7  202.97    5.06   1
   5  -6  -6  126.04    4.71   1
   5  -3  -4   39.00    3.55   1
   5  -1  -3  691.08    8.00   1
   6  -4  -6   18.15    3.21   1
   6  -1  -4  309.04    5.61   1
   6   1  -3  204.67    4.99   1
   7  -4  -8  174.80    4.47   1
   7  -3  -7    9.94    3.22   1
   7  -2  -6   57.70    3.64   1
   8   2  -5    4.61    2.17   1
   8   7  -3   19.52    3.30   1
   8  10  -2   99.78    3.31   1
   9   4  -6   14.14    3.29   1
   9   8  -4   60.77    3.50   1
   9  11  -3   58.71    3.53   1
  10   6  -7    4.17    3.25   1
  10  10  -5   21.21    3.38   1
  10  13  -4   -1.96    3.21   1
  10  17  -3   13.90    3.27   1
  11  10  -7   -0.43    2.45   1
  11  13  -6   -0.47    3.44   1
  11  16  -5    2.64    3.54   1
  11  20  -4   -1.68    3.67   1
  11  21  -4    4.38    3.71   1
 -13   9  -2    7.34    3.66   1
 -12  -2  -6   -1.58    3.69   1
 -12   1  -4   21.88    3.62   1
 -11  -5  -7   11.56    3.84   1
 -11  -4  -6   13.33    3.45   1
 -11  -3  -5    7.81    3.18   1
 -10  -7  -7    3.15    3.41   1
 -10  -6  -6    2.21    3.26   1
  -9  -5  -4    0.49    3.12   1
  -9  -3  -3   39.15    2.67   1
  -9  21   3   40.56    3.54   1
  -7  24   4    2.43    3.73   1
  -7  25   4   -1.69    3.05   1
  -7  26   4   10.17    3.34   1
  -6  -8  -4  212.37    5.32   1
  -6  21   4    9.77    3.73   1
  -5 -10  -5   32.80    3.61   1
  -5  19   4    8.13    3.68   1
  -4  18   4    2.98    3.92   1
  -3  18   4   66.26    5.11   1
  -2  18   4    0.58    5.18   1
   3  -4  -3   13.21    4.15   1
   4  -6  -5   47.75    3.85   1
   6  -5  -7  124.43    4.24   1
   6   4  -2  101.48    4.13   1
   7   0  -5  137.22    4.26   1
   7   2  -4   25.62    3.45   1
   7   4  -3   25.38    2.54   1
   7   7  -2   34.25    3.46   1
   8   0  -7   70.69    3.53   1
   8   1  -6   40.82    3.35   1
   8   3  -5  141.25    4.03   1
   8   5  -4   57.54    3.78   1
   9   3  -7   84.63    3.59   1
   9   6  -5   57.80    2.73   1
   9   9  -4   24.74    3.28   1
   9  12  -3   32.80    3.15   1
  10   8  -6   13.66    2.41   1
  10  11  -5    4.39    3.09   1
  10  14  -4   34.56    3.37   1
  10  18  -3   35.38    2.69   1
  11  11  -7   37.87    2.82   1
  11  12  -7   -0.89    3.62   1
  11  14  -6    0.55    3.43   1
  11  17  -5   13.24    3.64   1
  11  18  -5   26.61    3.81   1
 -13   8  -2   -5.46    3.70   1
 -11  -2  -4    2.95    3.39   1
 -11   0  -3   64.38    3.58   1
 -10  -5  -5   10.21    3.24   1
 -10  -4  -4   68.95    3.61   1
 -10  -2  -3  129.62    4.02   1
 -10  25   3   -4.02    3.83   1
  -9  -8  -6    8.60    3.75   1
  -9  19   3   70.49    3.74   1
  -8 -10  -7   45.47    4.11   1
  -8  -9  -6   46.58    3.61   1
  -8  -8  -5   57.04    3.52   1
  -8  -5  -3  143.43    4.11   1
  -8  16   3   25.44    3.30   1
  -7 -10  -6   78.61    3.81   1
  -7  -9  -5    0.75    3.62   1
  -7  -6  -3  146.89    4.48   1
  -7  23   4   13.10    3.17   1
  -6  12   3  119.21    4.51   1
  -6  20   4   33.83    3.49   1
  -5  -9  -4   55.38    4.43   1
  -5  11   3   21.41    3.79   1
  -1  19   4  100.76    9.28   1
   1  30   4    2.50    5.74   1
   3  13   2   62.48    4.51   1
   4  -7  -6   39.79    3.45   1
   5  -4  -5   46.36    3.79   1
   6  -2  -5  135.08    4.34   1
   6   2  -3  123.85    4.35   1
   7  -1  -6   66.10    3.67   1
   8   8  -3  100.61    3.19   1
   9   5  -6   24.66    3.20   1
   9   7  -5   22.74    3.18   1
   9  13  -3    8.24    3.24   1
  10   7  -7   50.52    2.68   1
  10   9  -6   11.59    3.09   1
  10  12  -5   -2.88    3.17   1
  10  15  -4   30.33    3.28   1
  10  20  -3   19.51    3.50   1
  11  13  -7    1.55    3.70   1
  11  15  -6   12.75    3.70   1
  11  19  -5    1.10    3.69   1
 -13   4  -3    7.27    3.67   1
 -12  -3  -6    2.69    3.70   1
 -12   0  -4    0.58    2.44   1
 -11  -6  -7   -2.76    3.74   1
 -11  -5  -6    5.20    3.43   1
 -11  -4  -5   31.90    3.46   1
 -10  -7  -6    1.77    3.85   1
 -10  22   3   19.83    3.60   1
 -10  23   3   34.22    3.76   1
  -9  -9  -7   -0.38    3.19   1
  -9  -7  -5  145.72    4.22   1
  -9  -4  -3  363.17    5.36   1
  -9  18   3   26.77    3.29   1
  -8  -7  -4   16.79    3.09   1
  -8  15   3   70.81    3.80   1
  -8  26   4   33.78    4.39   1
  -8  27   4   15.57    3.48   1
  -8  28   4   17.96    3.63   1
  -8  29   4    4.95    3.71   1
  -8  30   4    7.19    3.84   1
  -7 -11  -7   23.15    3.12   1
  -7  -8  -4  338.83    6.29   1
  -7  13   3  162.03    4.64   1
  -7  21   4   33.63    4.06   1
  -7  22   4   29.53    3.31   1
  -6 -11  -6  377.10    7.07   1
  -6 -10  -5  153.58    5.20   1
  -6  -7  -3  336.41    5.90   1
  -6  19   4   76.48    3.96   1
  -5  18   4   99.67    4.31   1
  -4  17   4  454.89    8.15   1
  -3  -8  -3  265.10    7.71   1
  -3  17   4  169.73    6.41   1
   1  -9  -5    1.18    4.29   1
   1  -6  -3  533.81   14.35   1
   2  -3  -2  504.80   10.55   1
   3  -9  -7  264.10    6.72   1
   4  -4  -4   75.20    4.31   1
   4  -2  -3  373.98    6.89   1
   5  -5  -6  171.19    5.06   1
   5  -2  -4  163.44    4.80   1
   5   0  -3  796.06    8.49   1
   6  -5  -8   59.34    3.72   1
   6  -3  -6   13.47    3.30   1
   6   0  -4   37.56    3.64   1
   7  -2  -7   49.70    3.57   1
   7   1  -5   76.24    3.80   1
   7   3  -4   56.63    3.77   1
   7   5  -3   64.81    3.05   1
   8   1  -7   56.41    3.40   1
   8   2  -6   35.40    3.44   1
   8   4  -5   79.20    3.72   1
   8   6  -4   76.73    3.77   1
   8   9  -3   42.79    3.58   1
   9   4  -7    6.31    3.12   1
   9   6  -6    2.53    3.08   1
   9   8  -5   27.97    3.29   1
   9  10  -4   95.02    3.07   1
   9  14  -3   45.54    3.27   1
  10  10  -6   11.03    3.30   1
  10  13  -5    3.54    3.13   1
  10  16  -4  114.45    4.04   1
  10  17  -4   33.64    3.47   1
  10  22  -3   12.20    3.46   1
  11  14  -7    2.98    3.65   1
  11  16  -6   18.24    2.75   1
  11  17  -6    2.63    3.66   1
 -12  -1  -4   24.29    3.54   1
 -11  -3  -4    5.65    3.28   1
 -11  -1  -3   32.62    2.62   1
 -10  -8  -7    3.98    3.39   1
 -10  -6  -5    9.87    3.30   1
 -10  -3  -3  122.10    4.12   1
 -10  21   3    3.37    3.40   1
  -9  -6  -4  120.15    4.02   1
  -9  17   3   15.28    3.07   1
  -8  14   3   25.45    3.45   1
  -8  24   4    4.94    3.43   1
  -8  25   4   40.75    3.76   1
  -7  12   3  109.80    4.14   1
  -7  20   4    0.29    3.90   1
  -6  11   3   42.35    3.60   1
  -6  18   4   -2.49    4.01   1
  -5  17   4    6.47    3.90   1
  -4  -8  -3   39.73    3.87   1
  -3 -12  -6  144.20    6.57   1
  -3  10   3  927.07   11.55   1
   1  15   3  358.12   12.76   1
   2  -8  -5    9.56    3.94   1
   2  11   2   54.31    5.50   1
   5  -6  -7  176.90    4.96   1
   6  -4  -7    4.37    3.20   1
   8   3  -6  183.87    4.39   1
   8   7  -4   89.75    3.75   1
   9   5  -7    8.34    3.17   1
   9  11  -4    9.48    3.24   1
   9  15  -3   62.79    3.52   1
  10   8  -8    7.18    3.48   1
  10   9  -7   50.78    3.44   1
  10  11  -6   15.46    3.17   1
  10  14  -5    7.34    3.17   1
  10  18  -4   29.82    3.40   1
  10  25  -3   -2.88    3.69   1
 -12  -3  -5   -0.13    3.56   1
 -11  -7  -7    3.21    3.73   1
 -11  -6  -6   -1.24    3.41   1
 -11  -5  -5   29.14    3.49   1
 -11  -2  -3   -1.78    3.37   1
 -10  -5  -4    7.83    3.05   1
 -10  19   3   29.12    3.37   1
  -9  -9  -6   -1.73    3.09   1
  -9  -8  -5   74.30    3.75   1
  -9  -5  -3   64.98    3.75   1
  -8 -10  -6   24.20    3.26   1
  -8  -9  -5    0.75    3.12   1
  -8  -6  -3   93.30    4.17   1
  -8  13   3  130.76    4.30   1
  -8  22   4   22.92    3.40   1
  -8  23   4   53.72    3.69   1
  -7  -7  -3  134.37    4.44   1
  -7  19   4  126.61    4.21   1
  -6  -9  -4  301.62    5.95   1
  -5  -8  -3    8.73    3.22   1
  -4 -12  -6   61.48    4.60   1
  -4 -11  -5  279.48    7.01   1
  -4  16   4   65.82    4.96   1
  -3 -11  -5   43.73    4.58   1
  -2  -8  -3   47.55    5.76   1
  -2  17   4  225.44    8.33   1
   1 -10  -6   81.64    6.13   1
   1   9   2  608.09   16.76   1
   2  -9  -6  229.76    7.10   1
   4  -5  -5  127.68    4.73   1
   5   3  -2  205.72    5.33   1
   6  -1  -5  273.87    5.23   1
   6   1  -4  321.46    5.53   1
   6   3  -3   51.50    3.52   1
   7  -1  -7  139.15    4.47   1
   7   0  -6  171.18    4.47   1
   7   2  -5  203.80    4.64   1
   7   4  -4  115.43    4.16   1
   8   1  -8   20.73    3.11   1
   8   2  -7    7.14    2.96   1
   8   5  -5   -2.03    3.02   1
   9   7  -6    2.74    2.92   1
   9   9  -5   10.75    2.26   1
   9  12  -4   33.51    3.25   1
   9  16  -3   15.20    3.15   1
  10   9  -8   12.51    3.57   1
  10  10  -7    6.39    3.26   1
  10  12  -6   -2.08    3.25   1
  10  15  -5    6.04    3.25   1
  10  19  -4    8.87    3.36   1
  10  20  -4    2.68    3.41   1
 -13   4  -2   31.45    3.68   1
 -11  -4  -4   23.54    3.28   1
 -10  -9  -7    8.43    3.41   1
 -10  -8  -6   23.27    3.34   1
 -10  -7  -5   15.00    3.31   1
 -10  -4  -3   58.58    3.43   1
 -10  -2  -2   48.29    3.22   1
 -10  18   3   32.67    3.44   1
  -9  -7  -4  108.37    3.91   1
  -9  25   4   39.34    4.56   1
  -9  26   4    9.03    3.58   1
  -9  27   4    1.73    3.65   1
  -8 -11  -7    6.60    3.23   1
  -8  -8  -4    3.98    3.27   1
  -8  21   4   23.93    3.21   1
  -7 -12  -7    0.87    3.53   1
  -7 -11  -6   60.47    3.62   1
  -7 -10  -5  100.61    4.05   1
  -7  18   4  126.42    4.22   1
  -6  17   4   57.07    3.63   1
  -5 -12  -6   58.64    4.37   1
  -5 -11  -5  574.19    8.55   1
  -5  16   4  138.66    4.86   1
  -4 -13  -7    6.37    3.32   1
  -3 -13  -7  188.98    7.37   1
  -3  16   4   45.13    4.75   1
  -2  10   3  661.45   12.40   1
  -1  11   3  115.68    8.80   1
   3  -5  -4  246.62    6.32   1
   3  -1  -2  693.64   10.00   1
   4  -6  -6  209.14    5.72   1
   5  -3  -5  152.86    4.75   1
   5   1  -3  726.81    8.15   1
   6  -4  -8    5.41    3.17   1
   6  -3  -7  321.71    5.59   1
   6  -2  -6  370.22    5.84   1
   7   7  -3   58.77    3.65   1
   7  10  -2  113.14    4.21   1
   8   4  -6  167.47    4.31   1
   8   6  -5   53.71    3.63   1
   8   8  -4    9.34    3.23   1
   8  11  -3    8.27    3.05   1
   9   6  -7    1.97    3.11   1
   9   8  -6    9.29    3.02   1
   9  10  -5    8.17    3.06   1
   9  13  -4   33.99    3.34   1
   9  17  -3    3.11    2.29   1
   9  25  -2    1.45    3.42   1
  10  10  -8    6.08    3.39   1
  10  11  -7    1.67    3.25   1
  10  13  -6   10.37    3.17   1
  10  14  -6    1.34    3.31   1
  10  16  -5    9.45    2.31   1
  10  17  -5   -1.43    3.31   1
  10  21  -4    3.49    3.49   1
  10  22  -4   -0.69    3.50   1
  10  23  -4    4.98    3.66   1
 -12  -1  -3   -5.76    3.45   1
 -11  -8  -7    6.46    3.80   1
 -11  -7  -6   -0.26    3.35   1
 -11  -6  -5    3.56    3.33   1
 -11  -3  -3    2.95    3.13   1
 -11  -1  -2  102.46    3.77   1
 -11  20   3   -1.29    3.60   1
 -11  21   3   25.70    3.91   1
 -10  -6  -4    9.04    3.13   1
 -10  16   3   49.42    3.56   1
  -9  23   4   12.62    3.49   1
  -9  24   4    1.50    3.42   1
  -8  19   4   24.37    3.97   1
  -8  20   4   60.37    3.76   1
  -7  -9  -4   98.94    3.92   1
  -7  17   4   16.07    3.16   1
  -6  -8  -3   43.81    3.55   1
  -6  16   4   46.19    3.56   1
  -5 -13  -7   40.47    3.95   1
  -5 -10  -4  193.57    5.77   1
  -5  15   4  343.87    6.81   1
  -4 -10  -4  660.70    9.36   1
  -4  15   4  422.03    7.89   1
  -3 -10  -4  617.87   10.58   1
  -2 -12  -6   47.33    6.30   1
  -2 -11  -5    6.34    4.62   1
   0  37   4   -0.42    7.83   1
   2  19   3  186.84    7.45   1
   3  -3  -3  719.71    9.88   1
   3  27   3  103.09    5.31   1
   4  -3  -4  342.68    6.41   1
   4  -1  -3  199.34    5.44   1
   5  -5  -7   50.24    3.80   1
   5  -4  -6  150.95    4.65   1
   5  -1  -4   68.04    3.84   1
   6   0  -5  116.71    4.18   1
   6   4  -3   29.99    3.26   1
   7  -1  -8   76.09    3.63   1
   7   0  -7   82.08    3.87   1
   7   1  -6   57.65    3.71   1
   7   3  -5  133.59    4.23   1
   7   5  -4   88.61    3.86   1
   8   3  -7  185.11    4.27   1
   8   9  -4   78.98    3.63   1
   8  12  -3   40.78    3.33   1
   9   6  -8   46.05    3.61   1
   9   7  -7   24.95    3.14   1
   9   9  -6   17.38    2.98   1
   9  11  -5   15.62    3.17   1
   9  14  -4   17.90    3.18   1
   9  19  -3   64.21    3.51   1
  10  11  -8   -2.39    3.48   1
  10  12  -7   29.03    3.49   1
  10  15  -6    3.39    3.33   1
  10  18  -5   40.12    3.63   1
  10  19  -5    0.49    3.34   1
  10  24  -4    0.45    3.69   1
 -11  -5  -4    3.83    3.29   1
 -11  19   3    9.20    3.53   1
 -10  -9  -6    3.25    3.20   1
 -10  -8  -5   66.70    3.66   1
 -10  -5  -3  104.13    3.91   1
 -10  -3  -2   63.91    3.48   1
 -10  15   3   18.87    3.29   1
  -9 -10  -6   23.43    3.32   1
  -9  -9  -5   10.98    3.06   1
  -9  -6  -3   38.57    3.33   1
  -9  21   4    3.31    3.16   1
  -9  22   4    5.40    3.34   1
  -8 -11  -6    2.73    3.69   1
  -8 -10  -5  150.98    4.87   1
  -8  -7  -3    8.33    3.21   1
  -8  11   3    7.25    3.28   1
  -8  18   4   86.29    3.81   1
  -7  -8  -3   35.85    4.05   1
  -7  16   4   68.72    4.35   1
  -6 -12  -6   25.52    3.28   1
  -6 -11  -5   42.69    3.45   1
  -6  15   4  319.95    6.33   1
  -5  29   5   15.13    4.58   1
  -5  30   5    9.50    4.80   1
  -5  31   5    6.59    4.85   1
  -4  30   5   28.15    4.85   1
  -3  15   4  871.48   12.23   1
   3  15   2   80.54    4.53   1
   5   4  -2  443.15    6.71   1
   6   2  -4   45.40    3.67   1
   7   8  -3  128.42    4.22   1
   8   5  -6    1.37    2.94   1
   8   7  -5   75.69    3.86   1
   8  10  -4   40.45    3.44   1
   8  13  -3  119.71    4.05   1
   9   8  -7   12.38    3.07   1
   9  10  -6    4.03    3.08   1
   9  12  -5    7.99    3.11   1
   9  15  -4   40.66    2.52   1
   9  16  -4   95.00    3.74   1
   9  21  -3   41.70    3.58   1
  10  12  -8    7.57    3.56   1
  10  13  -7    0.60    2.42   1
  10  14  -7    0.02    3.34   1
  10  16  -6   35.49    3.60   1
  10  20  -5    0.41    3.49   1
  10  21  -5    4.10    3.54   1
 -12  -4  -4    5.19    3.40   1
 -12  -2  -3    8.01    2.42   1
 -11  -8  -6   10.78    3.53   1
 -11  -7  -5    3.54    3.32   1
 -11  -4  -3   21.83    3.16   1
 -11  -2  -2   54.18    3.44   1
 -11  17   3    8.93    3.41   1
 -10 -10  -7   -0.51    3.39   1
 -10  -7  -4   14.69    3.08   1
 -10  14   3   61.64    3.67   1
 -10  24   4   -0.60    3.72   1
  -9 -11  -7    2.55    3.07   1
  -9  -8  -4   19.83    3.08   1
  -9  12   3   29.82    3.22   1
  -9  20   4    8.80    3.17   1
  -8 -12  -7   10.38    3.17   1
  -8  -9  -4    7.72    3.15   1
  -8  10   3  158.72    4.32   1
  -8  17   4  196.87    4.63   1
  -7   9   3  307.68    5.43   1
  -6 -13  -7   50.67    3.59   1
  -6 -10  -4   48.33    3.64   1
  -6  28   5    2.33    4.05   1
  -6  29   5   15.23    4.29   1
  -6  30   5    2.32    4.18   1
  -6  31   5    5.63    4.40   1
  -6  32   5    1.36    4.49   1
  -5  14   4    3.28    4.01   1
  -5  26   5   68.97    4.60   1
  -5  27   5   69.65    4.71   1
  -5  28   5    7.20    4.14   1
  -5  32   5    3.01    4.36   1
  -5  33   5   12.05    4.67   1
  -4   8   3   46.03    4.64   1
  -4  14   4   36.85    4.26   1
  -4  27   5   30.07    4.74   1
  -4  28   5   70.63    5.06   1
  -4  29   5   46.08    4.60   1
  -4  31   5   21.83    5.16   1
  -4  32   5   39.45    5.47   1
  -4  33   5    1.66    4.96   1
  -2  16   4  208.28    8.33   1
  -1  18   4   95.62    9.53   1
   2  12   2  133.05    6.77   1
   2  20   3  118.75    6.53   1
   3  -8  -7   39.68    4.23   1
   4  -4  -5  671.84    8.34   1
   5  -2  -5    9.41    3.30   1
   5   2  -3   97.34    4.31   1
   6  -2  -7  166.42    4.55   1
   6  -1  -6   99.54    4.15   1
   6   5  -3  415.04    6.04   1
   7   0  -8   27.43    3.10   1
   7   1  -7  143.86    4.37   1
   7   2  -6   62.59    3.70   1
   7   4  -5   80.26    3.86   1
   7   6  -4   51.18    3.51   1
   7   9  -3  319.59    5.42   1
   7  12  -2  142.77    3.66   1
   8   4  -7   16.49    2.41   1
   8   6  -6  117.04    3.84   1
   8   8  -5   69.72    3.62   1
   8  14  -3   32.72    3.47   1
   9   9  -7   25.13    3.33   1
   9  11  -6   16.96    3.18   1
   9  13  -5   16.27    3.09   1
   9  17  -4    8.96    3.16   1
   9  23  -3    4.05    3.23   1
  10  15  -7    0.27    3.36   1
  10  17  -6   24.48    2.69   1
  10  18  -6   -0.85    3.43   1
  10  22  -5    7.31    3.65   1
  10  23  -5   12.18    3.76   1
 -12  -6  -5   -1.87    3.64   1
 -12  -3  -3   24.42    3.56   1
 -11  -9  -7   -1.90    3.73   1
 -11  -6  -4   25.11    3.46   1
 -11  16   3   27.46    3.54   1
 -10  -6  -3   66.48    3.61   1
 -10  -4  -2   46.00    3.38   1
 -10  13   3   73.71    3.70   1
 -10  22   4   -0.66    3.48   1
 -10  23   4    3.27    3.59   1
  -9  -7  -3   59.81    3.74   1
  -9  11   3   51.26    3.40   1
  -9  18   4    4.88    3.12   1
  -9  19   4   29.22    3.39   1
  -8  -8  -3    8.53    3.21   1
  -8  16   4   51.64    3.40   1
  -7 -12  -6  210.26    4.97   1
  -7 -11  -5   43.98    3.54   1
  -7 -10  -4   25.35    3.34   1
  -7  15   4   54.13    3.88   1
  -7  29   5    7.63    4.31   1
  -7  30   5   29.49    4.83   1
  -6  14   4   25.14    3.55   1
  -6  25   5    8.13    3.89   1
  -6  26   5   16.96    4.09   1
  -6  27   5   39.39    3.64   1
  -5  -9  -3  113.16    4.52   1
  -5  25   5   69.21    4.77   1
  -4  -9  -3  149.47    5.32   1
  -4  25   5   50.42    5.08   1
  -4  26   5   70.70    4.95   1
  -4  34   5   11.73    5.43   1
  -2 -13  -7  148.88   10.19   1
   4  -5  -6  123.89    5.03   1
   4   2  -2  210.07    5.75   1
   5  -4  -7   67.47    3.97   1
   5  -3  -6   80.98    4.16   1
   5   0  -4    1.38    3.31   1
   6   1  -5  254.94    5.01   1
   6   3  -4  308.97    5.44   1
   7  13  -2  308.86    5.30   1
   8   4  -8   66.78    3.57   1
   8   5  -7   36.78    3.19   1
   8  11  -4  281.04    5.05   1
   8  15  -3   73.94    3.65   1
   9  10  -7    2.56    3.05   1
   9  12  -6    1.55    2.99   1
   9  14  -5   15.88    3.12   1
   9  18  -4   -1.82    3.25   1
   9  19  -4   21.63    3.27   1
   9  26  -3   -4.01    3.54   1
   9  27  -3   -1.58    3.53   1
   9  28  -3    1.71    3.63   1
  10  16  -7    8.14    3.49   1
  10  17  -7   -1.18    3.58   1
  10  19  -6    0.83    3.51   1
  10  20  -6    7.30    3.65   1
 -12  -5  -4   27.26    3.51   1
 -11  -9  -6    3.73    3.55   1
 -11  -8  -5   25.00    3.49   1
 -11  -5  -3    9.80    3.37   1
 -11  -3  -2   75.37    3.58   1
 -11  15   3   41.06    3.58   1
 -10 -11  -7   23.03    4.38   1
 -10 -10  -6   -2.47    3.35   1
 -10  -9  -5   17.87    3.28   1
 -10  -8  -4   48.18    3.45   1
 -10  12   3   24.62    3.31   1
 -10  20   4    1.53    3.33   1
 -10  21   4   -2.04    3.44   1
  -9 -11  -6    1.30    3.03   1
  -9 -10  -5    3.47    3.13   1
  -9  -9  -4   55.35    3.57   1
  -9  10   3   41.28    3.39   1
  -9  17   4    9.07    3.19   1
  -8  15   4   13.88    2.97   1
  -7 -13  -7   82.32    3.94   1
  -7  14   4   66.25    3.70   1
  -7  25   5   39.83    4.27   1
  -7  26   5   29.85    4.31   1
  -7  27   5   25.06    3.64   1
  -7  28   5    2.02    3.36   1
  -6  -9  -3    6.81    3.15   1
  -6  13   4  163.20    5.22   1
  -6  24   5    9.12    3.82   1
  -5  13   4  241.15    5.60   1
  -5  23   5   17.79    3.83   1
  -5  24   5   27.49    4.12   1
  -4  24   5   21.83    4.43   1
  -3  -9  -3  279.95    7.68   1
  -3   8   3  262.38    7.50   1
  -3  14   4  163.86    6.32   1
  -3  28   5   16.00    5.15   1
  -3  29   5    6.75    5.00   1
  -3  30   5    2.23    5.00   1
  -3  31   5    0.67    4.96   1
  -3  32   5   27.97    6.36   1
  -2 -10  -4   87.92    6.50   1
  -2   9   3   49.41    5.50   1
   0  23   4  253.09   14.94   1
   0  36   4    3.81    7.11   1
   1  16   3   20.86    5.87   1
   2  -2  -2  176.47    7.50   1
   3  -4  -4  162.18    5.55   1
   3   0  -2 2017.66   15.94   1
   4  -6  -7   31.57    3.49   1
   4  -2  -4  507.46    7.35   1
   4   0  -3   39.19    3.83   1
   6  -2  -8   19.71    3.36   1
   6   0  -6   17.79    3.32   1
   6   6  -3  154.69    4.42   1
   7   1  -8   66.75    3.49   1
   7   2  -7   59.01    3.52   1
   7   3  -6  145.84    4.23   1
   7   5  -5   14.39    3.29   1
   7   7  -4   90.10    3.88   1
   7  10  -3   73.50    3.79   1
   8   7  -6   99.71    3.68   1
   8   9  -5  287.88    4.35   1
   8  12  -4   75.68    3.77   1
   8  16  -3   31.07    3.17   1
   9  11  -7   -0.73    3.09   1
   9  13  -6   -0.57    3.10   1
   9  15  -5   33.01    2.47   1
   9  16  -5   50.41    3.42   1
   9  20  -4   13.90    3.24   1
   9  21  -4    0.17    3.11   1
  10  15  -8   14.61    2.67   1
  10  16  -8    0.76    3.66   1
  10  18  -7    1.96    3.64   1
  10  21  -6    1.45    3.67   1
 -12  -7  -5    0.83    3.68   1
 -12  -4  -3   19.11    3.46   1
 -12  17   3   36.49    3.85   1
 -11  -7  -4    6.36    3.28   1
 -10  -7  -3   19.67    3.19   1
 -10  -5  -2  162.03    4.15   1
 -10  11   3   97.44    3.74   1
 -10  19   4    1.28    3.34   1
  -9 -12  -7    1.58    3.29   1
  -9  16   4   82.08    3.83   1
  -8 -12  -6   11.39    3.14   1
  -8 -11  -5  157.98    4.51   1
  -8 -10  -4    7.94    3.19   1
  -8   8   3  108.79    3.94   1
  -8  14   4   40.41    3.30   1
  -8  27   5   10.54    4.42   1
  -8  28   5    6.14    4.58   1
  -7  -9  -3   58.86    3.79   1
  -7  13   4  290.29    5.45   1
  -7  23   5    2.23    3.83   1
  -7  24   5   28.46    3.44   1
  -6 -13  -6   15.63    3.79   1
  -6 -12  -5   57.17    4.30   1
  -6   7   3   32.43    3.44   1
  -6  22   5   75.06    4.47   1
  -6  23   5   72.71    4.05   1
  -5 -13  -6   18.74    3.64   1
  -5 -12  -5   54.97    3.75   1
  -5 -11  -4  126.82    5.00   1
  -5  22   5   37.44    3.89   1
  -4 -13  -6   74.02    4.67   1
  -4 -12  -5   14.42    3.78   1
  -4  13   4  324.18    6.67   1
  -4  23   5   48.77    4.73   1
  -3  26   5   19.12    5.14   1
  -3  27   5  219.44    8.04   1
  -3  33   5   45.74    7.27   1
  -1  -6  -2 1045.53   22.75   1
   2  -9  -7  118.81    5.34   1
   2  -7  -5  218.44    6.82   1
   2  21   3  102.16    5.71   1
   3  -2  -3  419.42    7.97   1
   3  17   2   77.93    5.08   1
   4  25   2   45.16    3.72   1
   5  -1  -5  243.25    5.23   1
   5   3  -3  238.01    5.22   1
   6  -1  -7  211.66    4.90   1
   6   2  -5  142.57    4.33   1
   6   4  -4  111.58    4.25   1
   7   4  -6   68.27    3.49   1
   7   8  -4  140.35    4.18   1
   7  11  -3    6.36    3.08   1
   8   6  -7   55.48    2.76   1
   8   8  -6   13.24    2.87   1
   8  10  -5  109.84    3.94   1
   8  13  -4   52.09    3.43   1
   8  17  -3   -5.24    2.83   1
   8  25  -2   20.76    3.45   1
   9  12  -7    3.16    3.09   1
   9  14  -6   32.38    3.33   1
   9  17  -5   47.70    3.34   1
   9  22  -4   10.60    3.24   1
   9  23  -4   23.38    3.50   1
   9  24  -4    0.79    3.40   1
  10  19  -7    2.15    2.59   1
 -12  -6  -4   21.54    3.52   1
 -12  16   3   14.30    3.74   1
 -11  -6  -3   37.09    3.59   1
 -11  13   3   -0.71    3.18   1
 -11  21   4    8.96    3.70   1
 -10 -10  -5    7.10    3.28   1
 -10  10   3   31.42    3.33   1
 -10  17   4   38.84    3.51   1
 -10  18   4   36.76    3.55   1
  -9  -8  -3   63.65    3.60   1
  -9  15   4   44.95    3.32   1
  -8 -13  -7   19.64    3.24   1
  -8  -9  -3  126.48    4.10   1
  -8  24   5    4.94    4.21   1
  -8  25   5   61.44    3.91   1
  -8  26   5   -2.26    3.44   1
  -7 -12  -5   15.64    3.80   1
  -7  22   5   38.57    4.10   1
  -6 -11  -4  281.67    5.63   1
  -6  12   4   13.12    3.26   1
  -6  21   5   24.68    4.09   1
  -5 -14  -7   41.34    4.01   1
  -5  12   4  169.55    4.94   1
  -5  21   5   16.34    3.72   1
  -4 -11  -4   27.34    4.05   1
  -4   7   3   98.88    4.65   1
  -4  22   5  131.47    6.00   1
  -3  25   5   10.43    4.98   1
  -3  34   5   51.07    7.65   1
  -2  15   4  604.89   12.48   1
   1  -7  -4    1.77    4.31   1
   2  -8  -6   61.13    4.58   1
   2  22   3   30.13    4.96   1
   4  -3  -5   76.74    4.11   1
   5  -3  -7   10.73    3.26   1
   5  -2  -6  245.36    5.15   1
   5   1  -4   65.77    3.17   1
   5   6  -2  537.90    7.05   1
   6   1  -6  106.81    3.97   1
   6   7  -3   34.54    3.49   1
   6  10  -2   73.52    3.79   1
   7   2  -8    9.66    2.83   1
   7   3  -7   15.75    3.05   1
   7   6  -5   33.34    3.32   1
   7  12  -3  106.36    4.04   1
   8   6  -8   53.25    3.40   1
   8   7  -7    5.04    3.16   1
   8   9  -6   26.64    3.24   1
   8  11  -5   11.43    2.93   1
   8  14  -4   38.44    3.19   1
   8  19  -3   32.37    3.37   1
   9  13  -7    6.61    3.14   1
   9  15  -6   -0.01    3.06   1
   9  18  -5    7.43    2.41   1
   9  19  -5   -3.79    3.29   1
   9  25  -4   38.74    3.75   1
   9  26  -4    8.10    3.52   1
   9  27  -4    6.72    3.66   1
 -12  -8  -5   -0.37    3.71   1
 -12  -5  -3   40.61    3.59   1
 -12  14   3    6.17    3.56   1
 -12  15   3   16.25    3.70   1
 -11 -10  -6   12.79    3.59   1
 -11  -9  -5   18.82    3.53   1
 -11  -8  -4    5.97    3.16   1
 -11  19   4   14.97    3.61   1
 -11  20   4   -2.69    3.64   1
 -10 -12  -7   12.17    4.32   1
 -10 -11  -6   12.08    3.48   1
 -10  -9  -4   33.58    3.30   1
 -10  16   4  101.20    3.94   1
  -9 -12  -6   29.44    3.38   1
  -9 -11  -5    0.19    2.99   1
  -9 -10  -4    3.84    3.02   1
  -9   8   3   61.34    3.58   1
  -9  14   4   16.74    3.26   1
  -9  26   5    0.34    4.50   1
  -8  13   4   64.40    3.68   1
  -8  22   5   -0.22    3.91   1
  -8  23   5    4.01    3.18   1
  -7 -13  -6   11.48    3.09   1
  -7 -11  -4   66.36    3.67   1
  -7  12   4  173.47    4.63   1
  -7  21   5   13.33    3.24   1
  -6 -14  -7  144.00    5.09   1
  -6   6   3  152.84    4.59   1
  -6  20   5  101.54    4.69   1
  -5   6   3   86.73    4.13   1
  -5  20   5   55.54    4.40   1
  -4 -14  -7   38.63    4.65   1
  -4  12   4   32.41    4.41   1
  -3  24   5    3.34    4.72   1
   0  35   4   28.00    7.00   1
   2  13   2  364.27    8.91   1
   3  18   2   37.70    4.28   1
   4  -5  -7    5.40    3.82   1
   4  -4  -6  575.06    8.01   1
   5  -4 -13   16.45    3.97   1
   6   0  -7   82.82    3.75   1
   6   3  -5  379.94    5.79   1
   6   5  -4  277.47    5.03   1
   7   5  -6   20.94    3.17   1
   7   7  -5  101.09    3.83   1
   7   9  -4  172.15    4.44   1
   8   7  -8   38.44    3.24   1
   8   8  -7  115.71    3.94   1
   8  10  -6   22.84    3.25   1
   8  12  -5   38.96    3.17   1
   8  15  -4   13.08    3.02   1
   8  20  -3   40.19    3.30   1
   8  21  -3   23.88    3.31   1
   9  14  -7    0.24    3.09   1
   9  16  -6    0.54    3.17   1
   9  17  -6   -0.32    3.13   1
   9  20  -5   35.21    3.45   1
   9  21  -5   30.28    3.52   1
 -13  -4  -3    3.65    3.67   1
 -12  -7  -4    2.14    3.47   1
 -12  -4  -2   -7.70    3.26   1
 -12  13   3    2.15    3.40   1
 -11  -7  -3   21.39    3.21   1
 -11  18   4    4.93    3.60   1
 -10  -8  -3  124.87    3.99   1
 -10  15   4   26.76    3.34   1
  -9 -13  -7   37.34    3.63   1
  -9  -9  -3   73.74    3.54   1
  -9  13   4   28.20    3.36   1
  -9  23   5    5.99    4.15   1
  -9  24   5    0.18    3.60   1
  -9  25   5   19.16    3.84   1
  -8 -13  -6   51.84    4.20   1
  -8 -12  -5    4.83    3.08   1
  -8 -11  -4   35.06    3.46   1
  -8  12   4   83.57    3.75   1
  -8  21   5   25.15    3.31   1
  -7 -14  -7   16.99    3.15   1
  -7 -10  -3  257.58    5.25   1
  -7  11   4   26.84    3.24   1
  -7  20   5   30.31    3.38   1
  -6 -10  -3   38.32    3.55   1
  -6  11   4   27.63    3.46   1
  -6  19   5   20.84    3.89   1
  -5 -10  -3  316.89    6.18   1
  -5  11   4  343.06    6.28   1
  -4  21   5    8.87    3.88   1
  -3 -13  -6  198.34    7.45   1
  -3 -12  -5   24.42    3.91   1
  -3   7   3  351.56    8.09   1
  -3  13   4  337.39    7.60   1
  -3  35   5   21.09    7.91   1
   1 -10  -7   64.33    5.68   1
   2  23   3   -0.87    3.63   1
   4  -1  -4   22.87    3.57   1
   4   1  -3  190.76    5.24   1
   5   0  -5 1282.19   10.06   1
   5   2  -4  147.54    4.59   1
   5   4  -3   32.72    3.57   1
   6   8  -3  102.54    3.76   1
   7   4  -7   -0.40    3.00   1
   7  10  -4    1.48    2.98   1
   7  13  -3  153.50    4.42   1
   7  18  -2   33.55    3.56   1
   8   9  -7   27.39    3.20   1
   8  13  -5    7.28    2.92   1
   8  16  -4   43.63    2.66   1
   8  17  -4  196.23    4.47   1
   8  22  -3    0.58    3.09   1
   8  23  -3   42.52    3.38   1
   9  14  -8    0.91    3.37   1
   9  15  -7   13.61    3.08   1
   9  16  -7    0.61    3.30   1
   9  18  -6    7.45    3.18   1
   9  19  -6    2.91    3.33   1
   9  22  -5   22.93    2.57   1
   9  23  -5    5.18    3.35   1
   9  24  -5   -3.27    3.55   1
   9  25  -5   16.32    3.67   1
 -12  -9  -5    4.54    3.67   1
 -12  12   3    3.31    3.33   1
 -11 -11  -6    6.98    3.61   1
 -11 -10  -5   -0.73    3.39   1
 -11  -9  -4   39.35    3.47   1
 -11  16   4   -3.37    3.43   1
 -11  17   4    0.89    3.49   1
 -10 -12  -6    2.64    3.32   1
 -10 -11  -5    8.76    3.20   1
 -10 -10  -4   14.30    3.06   1
 -10  14   4   46.33    3.39   1
  -9   7   3   43.96    2.81   1
  -9  12   4   27.51    3.31   1
  -9  21   5   35.08    4.37   1
  -9  22   5   15.59    3.53   1
  -8 -14  -7    3.10    3.79   1
  -8 -10  -3    0.61    2.91   1
  -8  11   4  282.71    5.36   1
  -8  19   5   37.31    4.05   1
  -8  20   5    3.20    3.24   1
  -7  18   5    9.25    3.50   1
  -7  19   5   10.66    3.20   1
  -6   5   3  411.14    6.15   1
  -6  18   5   80.88    4.72   1
  -5  19   5   17.78    3.37   1
  -4 -10  -3  199.56    5.73   1
  -4   6   3  294.18    6.37   1
  -4  20   5   77.44    4.76   1
  -3 -11  -4  300.81    8.15   1
  -3  23   5   65.96    5.43   1
  -1  10   3    9.00    6.18   1
   0  13   3  166.55   17.99   1
   0  34   4    4.85    6.43   1
   1  10   2  252.29   10.78   1
   2  24   3   70.63    5.52   1
   2  34   3   28.34    4.63   1
   3  -3  -4  214.50    6.45   1
   3   1  -2  702.71    9.87   1
   5  -2  -7    3.26    3.13   1
   5  -1  -6  228.62    4.96   1
   6   1  -7  205.43    4.68   1
   6   2  -6  354.89    5.10   1
   6   4  -5   93.45    3.97   1
   6   6  -4   88.13    3.82   1
   6  12  -2   69.49    3.51   1
   7   5  -7   81.90    3.72   1
   7   6  -6  370.27    5.34   1
   7   8  -5   10.68    3.07   1
   7  11  -4   23.45    3.16   1
   7  14  -3   52.21    3.72   1
   8  10  -7   24.59    3.05   1
   8  11  -6   24.38    2.43   1
   8  14  -5   84.47    3.57   1
   8  18  -4   84.97    3.63   1
   8  25  -3   14.37    2.30   1
   8  26  -3   -1.66    3.28   1
   8  27  -3    2.25    3.36   1
   8  28  -3    1.98    3.41   1
   8  29  -3    0.88    3.44   1
   8  30  -3   -0.97    3.63   1
   9  15  -8   -3.67    3.42   1
   9  17  -7   -1.93    3.20   1
   9  20  -6   17.68    3.49   1
   9  21  -6   12.09    3.41   1
   9  26  -5    0.81    2.57   1
 -12  -8  -4    8.08    3.55   1
 -12  -5  -2   24.32    3.44   1
 -12  11   3   27.25    3.51   1
 -11  -8  -3    3.91    3.17   1
 -11  15   4   22.51    3.52   1
 -10 -13  -7   -1.89    3.48   1
 -10  -9  -3   13.37    2.97   1
 -10   7   3  110.01    3.96   1
 -10  13   4   -3.53    3.18   1
 -10  23   5   16.33    3.79   1
  -9 -13  -6   15.52    3.29   1
  -9 -12  -5    6.72    3.06   1
  -9 -11  -4  121.56    4.03   1
  -9  11   4   20.30    3.10   1
  -9  20   5   29.90    3.44   1
  -8   5   3   37.32    3.56   1
  -8  10   4   38.61    3.51   1
  -8  18   5   11.53    3.10   1
  -7 -13  -5  114.93    4.78   1
  -7  10   4   -0.21    3.12   1
  -7  17   5   64.17    4.22   1
  -6 -14  -6   34.07    3.93   1
  -6 -13  -5   35.80    3.33   1
  -6 -12  -4   40.57    4.19   1
  -6  10   4    5.48    3.29   1
  -6  17   5   24.30    3.95   1
  -5 -13  -5   42.63    4.09   1
  -5   5   3   37.31    3.68   1
  -5  10   4  126.02    4.99   1
  -5  18   5    4.91    3.75   1
  -4  11   4  196.18    5.59   1
  -3  22   5   63.18    5.93   1
  -2   8   3  196.56    7.75   1
  -1  17   4   59.72    9.30   1
   0  24   4    7.66    7.10   1
   1  -9  -6   14.37    4.38   1
   1  -8  -5   26.95    4.89   1
   1  17   3  110.61    7.39   1
   2  25   3  639.45   11.15   1
   2  26   3  102.43    5.84   1
   2  33   3    5.21    4.00   1
   3  -1  -3  299.95    6.89   1
   3  20   2  655.55    9.62   1
   4  -5  -8   43.14    3.71   1
   4  -2  -5  128.63    4.55   1
   4   4  -2   35.55    4.23   1
   5   1  -5  243.18    5.17   1
   5   5  -3   37.80    3.53   1
   6   9  -3  214.06    4.64   1
   7   4  -8  176.53    3.73   1
   7   7  -6   56.03    3.31   1
   7   9  -5    2.14    3.05   1
   7  15  -3  112.57    3.74   1
   7  21  -2   46.03    3.35   1
   8  11  -7    9.21    2.95   1
   8  12  -6  137.61    3.30   1
   8  13  -6   14.07    3.04   1
   8  15  -5  250.65    4.76   1
   8  16  -5   26.09    3.11   1
   8  19  -4   26.96    2.36   1
   8  20  -4   58.75    3.53   1
   9  17  -8   11.38    3.53   1
   9  18  -7    1.12    3.33   1
   9  19  -7    2.60    3.39   1
   9  22  -6   -0.40    3.40   1
   9  23  -6   -0.16    3.51   1
   9  24  -6    8.68    3.82   1
 -12 -10  -5   -2.76    4.52   1
 -12  10   3  121.61    4.06   1
 -11 -11  -5    4.59    3.36   1
 -11 -10  -4   15.65    4.04   1
 -11  14   4    6.68    3.54   1
 -10  12   4   32.27    3.23   1
 -10  21   5    5.40    3.49   1
 -10  22   5    1.97    3.64   1
  -9 -14  -7    1.80    3.32   1
  -9 -10  -3  136.49    4.03   1
  -9  18   5   19.23    3.95   1
  -9  19   5   -1.48    3.19   1
  -8 -13  -5   93.71    4.45   1
  -8  17   5    3.37    2.89   1
  -7 -14  -6    3.39    3.10   1
  -7 -12  -4   34.97    3.20   1
  -7   9   4  167.37    4.59   1
  -6   9   4  101.98    4.93   1
  -5 -14  -6  111.62    4.93   1
  -5 -12  -4   13.59    3.20   1
  -5  17   5   32.66    4.22   1
  -4  19   5   61.06    4.61   1
  -3 -14  -7   99.75    6.79   1
  -3  12   4  139.74    5.86   1
  -2  -9  -3  866.03   14.66   1
  -2  14   4  123.31    6.78   1
  -1  -8  -3  120.49   11.18   1
   0  33   4   13.06    5.73   1
   1  -5  -3  399.23   11.59   1
   2  14   2   46.63    4.77   1
   2  27   3  106.81    5.42   1
   2  28   3   27.42    4.67   1
   2  31   3   26.49    4.29   1
   3  -7 -13    0.08    3.58   1
   4  -4  -7  127.97    4.46   1
   4  -3  -6  291.49    5.79   1
   4   0  -4 1135.85   10.29   1
   4   2  -3  389.72    6.71   1
   5  -2  -8  118.86    4.19   1
   5   3  -4   31.72    3.39   1
   6   1  -8   26.84    3.31   1
   6   2  -7  174.95    4.34   1
   6   3  -6   20.60    2.37   1
   6   5  -5   70.29    3.76   1
   6   7  -4  329.55    5.39   1
   6  10  -3   32.68    3.25   1
   7   5  -8  120.67    3.77   1
   7   6  -7   49.63    3.43   1
   7  10  -5   82.94    3.53   1
   7  12  -4  167.67    3.62   1
   7  16  -3  187.73    3.69   1
   7  17  -3   22.48    3.33   1
   8  12  -7    9.56    2.97   1
   8  14  -6   32.74    3.18   1
   8  17  -5   -0.14    2.85   1
   8  21  -4   22.94    2.44   1
   8  22  -4   29.94    3.28   1
   8  23  -4   66.33    3.68   1
   9  19  -8    1.28    3.60   1
   9  20  -7   -0.98    3.44   1
   9  21  -7   21.97    3.77   1
   9  22  -7    0.96    3.65   1
 -12  -9  -4    8.32    3.53   1
 -12  -8  -3    5.88    3.46   1
 -12  -6  -2   14.34    3.40   1
 -12   9   3    3.28    3.42   1
 -12  15   4   35.14    3.93   1
 -11 -12  -6    0.55    3.66   1
 -11  -9  -3    8.60    3.26   1
 -11  13   4    1.54    3.24   1
 -10 -13  -6   13.74    3.49   1
 -10 -12  -5   -0.19    3.26   1
 -10 -11  -4   13.95    3.18   1
 -10   6   3  204.98    3.94   1
 -10  11   4    2.11    3.10   1
 -10  19   5    1.98    3.38   1
 -10  20   5    3.34    3.42   1
  -9   5   3  240.28    4.21   1
  -9  10   4   94.50    3.73   1
  -9  17   5   37.56    3.49   1
  -8 -14  -6   21.21    3.36   1
  -8 -12  -4  167.90    4.41   1
  -8 -11  -3   63.52    4.36   1
  -8   9   4   77.30    3.70   1
  -8  16   5   29.13    3.39   1
  -7 -15  -7   34.77    4.05   1
  -7 -11  -3   55.87    3.63   1
  -7  16   5   19.51    3.10   1
  -6 -15  -7   27.94    3.88   1
  -6 -11  -3  282.59    5.69   1
  -6   4   3   27.54    3.36   1
  -6  16   5  104.27    4.37   1
  -5 -11  -3  288.92    6.46   1
  -4 -13  -5   28.65    3.92   1
  -4   5   3  119.58    5.00   1
  -4  10   4   34.77    4.14   1
  -4  18   5    0.51    3.61   1
  -3  21   5   41.94    4.93   1
  -1   5   2 1166.47   20.68   1
   0 -11  -7  104.99    7.55   1
   0  32   4   10.10    6.15   1
   2  -8  -7   37.21    3.98   1
   2  -1  -2 1750.80   17.27   1
   3  -4  -5   22.08    3.31   1
   3  21   2    5.46    3.25   1
   5  -1  -7  107.75    4.09   1
   5   0  -6    2.22    2.08   1
   5   6  -3   78.85    3.89   1
   6   4  -6   16.30    3.16   1
   7   6  -8   64.30    3.45   1
   7   7  -7   42.04    3.23   1
   7   8  -6  154.04    3.41   1
   7  13  -4  300.91    4.43   1
   7  18  -3  117.54    3.94   1
   8  13  -7   26.51    3.13   1
   8  15  -6   10.31    3.02   1
   8  18  -5    7.76    3.16   1
   8  19  -5   36.49    3.29   1
   8  24  -4    9.34    2.35   1
   8  25  -4   34.26    3.66   1
   8  26  -4   35.21    3.71   1
   8  27  -4   19.36    3.47   1
   8  28  -4   30.47    3.69   1
   8  29  -4    3.36    3.63   1
   8  30  -4   13.56    3.76   1
 -13  -7  -3    1.20    3.75   1
 -13  10   3    4.42    3.63   1
 -12  14   4    5.45    3.61   1
 -11  12   4   22.18    3.27   1
 -10 -14  -7   12.66    3.71   1
 -10 -10  -3    8.96    3.03   1
 -10  10   4   31.78    3.39   1
 -10  18   5   40.83    3.64   1
  -9 -14  -6    0.22    3.88   1
  -9 -13  -5    1.13    2.90   1
  -9 -12  -4   25.06    3.24   1
  -9   9   4   29.73    3.10   1
  -9  16   5   51.48    3.61   1
  -8 -15  -7    1.91    3.98   1
  -8   8   4    6.30    3.08   1
  -8  15   5  220.74    4.80   1
  -7   8   4  140.68    4.29   1
  -7  15   5   80.72    3.93   1
  -6   8   4  305.90    5.65   1
  -6  15   5  120.11    4.37   1
  -5 -15  -7  248.99    6.58   1
  -5   9   4  173.53    4.89   1
  -5  16   5   17.47    3.09   1
  -4 -14  -6   54.42    4.67   1
  -4 -12  -4  412.31    8.01   1
  -3 -10  -3  391.98    8.38   1
  -3   6   3   42.75    4.47   1
   0  25   4   66.90    8.37   1
   2  -7  -6  183.63    6.08   1
   3  22   2   32.72    3.61   1
   3  23   2  146.23    5.56   1
   4  -4 -13   12.29    3.81   1
   4  -1  -5   21.35    3.40   1
   4   5  -2   59.70    3.34   1
   5   2  -5   -0.38    3.30   1
   5   4  -4  154.32    4.46   1
   6   3  -7  307.09    5.05   1
   6   6  -5  207.86    4.65   1
   6   8  -4  310.14    4.76   1
   6  11  -3   42.86    2.61   1
   7   9  -6   95.24    3.84   1
   7  11  -5   25.06    2.35   1
   7  14  -4   60.38    2.80   1
   7  15  -4   56.21    3.64   1
   7  19  -3  245.91    4.59   1
   7  20  -3   62.19    3.57   1
   8  14  -7   -0.30    2.90   1
   8  16  -6   15.70    2.89   1
   8  17  -6   36.19    3.14   1
   8  20  -5    6.17    3.15   1
   8  21  -5   17.49    3.26   1
 -13  -6  -2    3.19    3.62   1
 -12 -10  -4   -3.64    3.57   1
 -12  -9  -3    2.83    3.33   1
 -12  13   4    5.71    3.52   1
 -11 -13  -6   25.46    3.91   1
 -11 -12  -5    2.40    3.42   1
 -11 -11  -4    8.71    3.36   1
 -11 -10  -3   20.19    3.38   1
 -11  11   4   29.65    3.48   1
 -11  19   5    0.81    3.73   1
 -10 -13  -5   12.43    3.92   1
 -10 -12  -4    4.61    3.14   1
 -10  -9  -2   22.85    3.29   1
 -10   9   4   33.35    3.23   1
 -10  16   5    4.65    3.12   1
 -10  17   5   -0.02    3.28   1
  -9 -15  -7   27.83    4.38   1
  -9 -11  -3  107.15    3.91   1
  -9   8   4   52.53    3.44   1
  -9  15   5   25.86    3.12   1
  -8   3   3  163.77    4.25   1
  -8  14   5   87.75    3.86   1
  -7 -14  -5   86.01    4.45   1
  -7 -13  -4   36.63    3.85   1
  -7   3   3  137.65    4.15   1
  -7  14   5  131.13    4.49   1
  -6 -14  -5   14.00    3.63   1
  -6   3   3   46.85    3.54   1
  -6  14   5   -1.02    3.70   1
  -5  15   5   32.04    4.02   1
  -4  17   5  132.25    5.47   1
  -3  11   4  625.80   10.09   1
  -3  20   5   14.65    4.47   1
   0  -8  -4  332.51   15.63   1
   0  26   4   80.69    7.97   1
   0  30   4    2.48    5.57   1
   0  31   4    7.04    5.52   1
   1  18   3   14.04    5.18   1
   2  15   2   58.39    4.89   1
   3  -6 -13   19.62    3.85   1
   3  -2  -4  159.78    5.27   1
   3   2  -2  279.45    6.95   1
   4  -3  -7   42.18    3.59   1
   4  -2  -6  327.07    5.95   1
   4   3  -3  136.95    4.82   1
   5  -1  -8   -4.52    3.05   1
   5   0  -7    6.66    2.99   1
   5   1  -6  224.32    4.90   1
   5   7  -3   45.35    3.60   1
   5  10  -2  358.28    5.89   1
   6   5  -6  298.17    5.12   1
   6   9  -4  113.69    3.90   1
   6  12  -3  124.16    4.24   1
   7   8  -7   13.51    2.24   1
   7  10  -6   64.47    3.54   1
   7  12  -5  190.11    4.31   1
   7  16  -4   72.89    3.40   1
   7  21  -3  326.40    5.08   1
   7  22  -3   14.87    3.34   1
   8  13  -8   14.19    2.29   1
   8  14  -8   10.80    3.26   1
   8  15  -7   19.59    3.32   1
   8  18  -6   23.28    3.36   1
   8  22  -5    5.13    2.19   1
   8  23  -5    9.10    3.11   1
   8  24  -5   10.53    3.35   1
   8  25  -5   65.50    3.76   1
   8  26  -5    1.30    3.40   1
 -12  11   4    5.48    3.48   1
 -12  12   4   12.65    2.61   1
 -11   5   3    6.70    2.17   1
 -11  10   4    9.55    3.32   1
 -11  17   5   13.79    3.55   1
 -11  18   5   20.19    3.80   1
 -10 -14  -6   15.53    3.45   1
 -10 -11  -3   41.97    3.36   1
 -10   8   4    4.51    2.99   1
 -10  15   5    9.73    3.19   1
  -9  14   5   13.29    3.06   1
  -8 -14  -5   41.32    3.40   1
  -8 -13  -4    5.13    2.95   1
  -8   7   4   85.76    3.65   1
  -8  13   5    3.91    2.89   1
  -7 -15  -6   85.91    4.34   1
  -7 -12  -3   -3.02    2.80   1
  -7   7   4   90.02    3.96   1
  -7  13   5   67.85    3.84   1
  -6 -15  -6   33.85    3.83   1
  -6 -13  -4  115.14    4.19   1
  -6   7   4  352.69    5.88   1
  -5   8   4  355.64    6.28   1
  -4 -11  -3   40.95    3.67   1
  -4   4   3  268.00    6.23   1
  -4   9   4  250.03    5.93   1
  -2  13   4  669.72   12.69   1
   0  27   4   71.38    7.54   1
   0  28   4  111.31    8.51   1
   0  29   4   38.72    6.54   1
   2   2  -1 2447.59   20.04   1
   3   0  -3  425.80    7.67   1
   3  25   2  103.47    4.63   1
   4   1  -4   23.16    3.59   1
   4   6  -2  655.49    8.12   1
   5   3  -5  168.41    4.48   1
   5   5  -4  179.07    4.63   1
   6   4  -7    2.53    2.85   1
   6   7  -5  132.12    3.50   1
   6  10  -4    7.81    3.21   1
   6  13  -3  255.26    4.90   1
   7   8  -8    7.86    2.99   1
   7   9  -7   21.78    3.06   1
   7  11  -6    8.53    3.06   1
   7  13  -5   57.95    3.57   1
   7  17  -4   10.58    3.06   1
   7  23  -3    4.06    2.15   1
   7  24  -3    8.28    3.06   1
   7  25  -3    7.50    3.07   1
   7  26  -3    0.47    3.21   1
   7  27  -3    5.74    3.19   1
   7  30  -3   41.78    3.65   1
   7  31  -3    3.06    3.42   1
   7  32  -3   45.08    3.93   1
   8  15  -8    2.84    3.10   1
   8  16  -7    5.01    2.12   1
   8  17  -7   27.10    3.28   1
   8  19  -6   22.89    2.40   1
   8  20  -6    1.32    3.25   1
   8  21  -6   23.62    3.29   1
   8  27  -5   13.76    2.56   1
   8  28  -5   -1.48    3.72   1
 -13  -7  -2   31.04    3.85   1
 -12 -11  -4   -0.58    3.61   1
 -12 -10  -3    4.88    3.35   1
 -12  10   4    4.26    3.36   1
 -11 -13  -5   -0.23    3.52   1
 -11 -12  -4    3.33    3.31   1
 -11  -9  -2   30.76    2.45   1
 -11   9   4   38.16    3.47   1
 -11  15   5   -1.68    4.10   1
 -11  16   5    1.20    3.58   1
 -10 -15  -7    4.62    4.56   1
 -10  14   5    2.52    3.24   1
  -9 -14  -5   -0.40    3.05   1
  -9 -13  -4   47.30    3.49   1
  -9 -12  -3   22.15    3.76   1
  -9   2   3  118.77    3.86   1
  -9   7   4   32.57    2.42   1
  -9  13   5    6.96    2.96   1
  -8 -15  -6    8.01    3.05   1
  -8 -12  -3   54.81    3.46   1
  -8   6   4   84.70    3.71   1
  -8  12   5   45.24    3.26   1
  -8  24   6   -0.60    4.28   1
  -8  25   6   -0.99    4.24   1
  -8  26   6   12.43    3.88   1
  -8  27   6    7.35    3.83   1
  -7   2   3    8.62    2.92   1
  -7  12   5  201.21    5.30   1
  -7  25   6    4.79    4.78   1
  -7  26   6    3.18    4.26   1
  -7  27   6    1.44    4.23   1
  -7  28   6    2.91    4.42   1
  -7  29   6    2.86    4.59   1
  -6 -12  -3    1.57    3.09   1
  -6   2   3  120.85    4.30   1
  -6  13   5   23.63    3.13   1
  -5 -14  -5   71.16    4.27   1
  -5 -13  -4   69.27    4.40   1
  -5  14   5   21.74    4.09   1
  -4 -15  -7   11.19    4.07   1
  -4  16   5    0.74    3.66   1
  -3  19   5   47.14    5.05   1
  -2   7   3  124.12    6.82   1
  -2  26   5   14.41    8.27   1
   1   6   1  609.19   15.35   1
   2  -8  -8   71.26    4.05   1
   3  -3  -5  424.60    7.17   1
   5   0  -8   33.86    3.36   1
   5   2  -6  235.86    5.01   1
   5   8  -3  131.61    4.41   1
   5  11  -2  189.56    4.82   1
   6   4  -8    6.26    2.98   1
   6   5  -7  122.21    3.93   1
   6   6  -6   78.74    3.69   1
   6   8  -5  121.85    4.17   1
   6  14  -3   12.02    3.23   1
   6  19  -2    0.01    2.96   1
   7   9  -8   -3.07    2.96   1
   7  10  -7  154.42    4.02   1
   7  12  -6   38.00    3.18   1
   7  14  -5  136.83    3.34   1
   7  15  -5   86.63    3.68   1
   7  18  -4  111.83    3.85   1
   7  19  -4  118.84    3.93   1
   8  17  -8   43.69    3.66   1
   8  18  -7   -2.15    3.14   1
   8  19  -7   23.04    3.24   1
   8  22  -6   17.23    3.31   1
   8  23  -6    0.57    3.30   1
   8  24  -6   -0.94    3.41   1
   8  25  -6    0.32    3.59   1
   8  26  -6   26.22    3.81   1
 -12   4   3   20.85    3.22   1
 -12   9   4    8.91    3.50   1
 -11 -14  -6    1.68    3.72   1
 -11 -11  -3   92.44    3.76   1
 -11   8   4    6.77    3.37   1
 -11  14   5   20.31    3.55   1
 -10 -14  -5    4.81    3.22   1
 -10 -13  -4   -1.08    3.18   1
 -10   7   4    0.62    2.15   1
 -10  13   5   -0.08    3.07   1
  -9 -15  -6   26.76    3.35   1
  -9  12   5    1.84    2.89   1
  -9  23   6   -0.05    4.32   1
  -9  24   6    1.45    3.78   1
  -8 -16  -7   42.81    4.25   1
  -8  22   6   14.15    4.12   1
  -8  23   6    0.99    3.36   1
  -7 -16  -7   -1.45    3.65   1
  -7   6   4   47.08    3.59   1
  -7  23   6    9.10    4.14   1
  -7  24   6    0.57    3.15   1
  -6   6   4   95.21    3.98   1
  -6  12   5   20.09    3.70   1
  -6  25   6   29.78    4.27   1
  -6  26   6   36.86    4.37   1
  -6  27   6    6.67    4.13   1
  -6  28   6    5.40    4.31   1
  -6  29   6    1.37    4.28   1
  -6  30   6   10.97    4.69   1
  -6  31   6   13.33    5.55   1
  -5 -15  -6   14.92    3.76   1
  -5 -12  -3   17.22    3.75   1
  -5   7   4   21.46    3.35   1
  -3   5   3  181.10    6.19   1
  -3  10   4   59.96    4.84   1
  -1   1   1  739.94   15.83   1
   0 -10  -6   50.79    6.32   1
   1  19   3   31.17    5.28   1
   2  16   2  496.73    9.53   1
   3  -4  -6   55.80    3.78   1
   4  -2  -7  221.40    5.20   1
   4  -1  -6   33.13    3.38   1
   4   0  -5  427.08    6.46   1
   4   4  -3  269.16    5.78   1
   5   1  -7  107.44    4.03   1
   5   4  -5   59.45    3.59   1
   5   6  -4  361.65    5.66   1
   5  12  -2   25.56    3.25   1
   6   7  -6  127.54    4.02   1
   6  11  -4   21.29    3.31   1
   6  15  -3   69.54    3.60   1
   6  21  -2   61.29    3.64   1
   7  10  -8   33.47    3.23   1
   7  11  -7  208.38    4.34   1
   7  13  -6   86.60    3.61   1
   7  16  -5    9.37    2.99   1
   7  20  -4    4.12    2.97   1
   7  21  -4   36.18    3.29   1
   7  22  -4   36.68    3.15   1
   8  19  -8    2.51    3.32   1
   8  20  -7   -0.04    2.38   1
   8  21  -7   -0.19    3.34   1
   8  22  -7    8.99    3.37   1
   8  23  -7    4.47    3.48   1
   8  27  -6    3.89    2.78   1
 -12 -12  -4    4.83    3.69   1
 -12   8   4    7.06    3.46   1
 -11 -10  -2    1.69    3.25   1
 -11   7   4   32.66    3.26   1
 -11  13   5    1.87    3.32   1
 -10 -15  -6   25.42    3.65   1
 -10 -12  -3    2.18    2.92   1
 -10   6   4   55.80    3.64   1
 -10  12   5    1.13    3.12   1
  -9 -16  -7    3.91    3.35   1
  -9  11   5   11.76    3.27   1
  -9  21   6   10.16    3.43   1
  -9  22   6    0.06    3.42   1
  -8 -15  -5    5.00    3.53   1
  -8 -14  -4   18.82    2.92   1
  -8   5   4   63.53    3.61   1
  -8  11   5   10.25    3.08   1
  -8  20   6    1.02    3.90   1
  -8  21   6   16.21    3.39   1
  -7 -15  -5   23.48    3.70   1
  -7 -14  -4   91.92    4.56   1
  -7   1   3   58.78    3.62   1
  -7   5   4   92.08    4.01   1
  -7  11   5   33.45    3.28   1
  -7  21   6    9.37    3.92   1
  -7  22   6   67.88    3.90   1
  -6 -16  -7  116.04    4.51   1
  -6  23   6    5.90    3.78   1
  -6  24   6    2.24    3.75   1
  -5   2   3   98.59    4.25   1
  -5  13   5  132.94    4.62   1
  -4   8   4  614.95    8.51   1
  -4  15   5    2.97    3.65   1
  -3 -13  -5   72.97    5.26   1
  -3  18   5   16.67    4.60   1
  -2 -12  -5  116.09    7.83   1
  -2  25   5   22.02    7.79   1
   1  -9  -7   22.65    3.90   1
   1  -6  -4   44.92    6.20   1
   1  11   2   39.39    6.19   1
   2  -7  -7   56.93    4.15   1
   2   0  -2 2419.63   19.57   1
   2  10   1   62.89    5.00   1
   3  -1  -4  155.14    5.72   1
   3   3  -2  258.57    6.64   1
   4  -2 -13    0.25    3.58   1
   4   2  -4  484.25    6.63   1
   4   7  -2  429.19    6.89   1
   5   1  -8    2.23    2.84   1
   5   3  -6   92.97    3.86   1
   5   9  -3   34.54    3.35   1
   6   6  -7   99.05    3.69   1
   6   9  -5  159.00    3.70   1
   6  12  -4    8.33    3.06   1
   6  16  -3    4.50    3.00   1
   6  23  -2   81.91    3.56   1
   7  11  -8   22.39    3.08   1
   7  12  -7   91.61    3.56   1
   7  14  -6   39.49    3.08   1
   7  17  -5   60.23    3.37   1
   7  18  -5   -0.95    2.93   1
   7  23  -4   17.07    3.01   1
   7  24  -4    2.32    3.03   1
   7  25  -4    1.43    3.16   1
   7  26  -4   12.96    3.22   1
   7  27  -4    7.97    3.25   1
   7  28  -4   18.96    3.43   1
   7  29  -4   12.47    3.44   1
   7  30  -4    2.66    3.44   1
   7  31  -4    7.36    3.77   1
   8  20  -8   -1.18    2.40   1
   8  22  -8   12.36    3.72   1
   8  24  -7   -0.16    3.58   1
   8  25  -7   19.93    3.73   1
 -12 -11  -3   -2.56    2.56   1
 -12   7   4    5.37    3.38   1
 -12  14   5   -0.56    3.70   1
 -11 -14  -5   -2.30    3.51   1
 -11 -13  -4   20.99    3.56   1
 -11 -12  -3   14.78    3.30   1
 -11   2   3   69.92    2.75   1
 -11  12   5    0.91    3.40   1
 -10 -16  -7    3.05    4.49   1
 -10   5   4    7.75    2.93   1
 -10  11   5    5.81    3.06   1
 -10  20   6   12.94    4.52   1
 -10  21   6   -0.03    3.64   1
  -9 -15  -5   26.94    3.29   1
  -9 -14  -4   64.28    3.59   1
  -9 -13  -3   25.87    3.27   1
  -9  10   5   13.53    3.32   1
  -9  19   6    4.06    3.27   1
  -9  20   6   15.38    3.58   1
  -8 -16  -6    2.95    3.72   1
  -8 -13  -3   16.07    2.97   1
  -8  10   5  122.39    4.13   1
  -8  19   6   30.57    3.40   1
  -7 -13  -3  125.62    4.19   1
  -7  10   5   88.63    3.93   1
  -7  20   6   72.24    3.76   1
  -6 -15  -5   41.38    4.13   1
  -6 -14  -4   17.75    3.61   1
  -6   1   3  203.24    4.94   1
  -6   5   4  280.59    5.33   1
  -6  11   5  158.54    4.54   1
  -6  21   6   78.03    4.61   1
  -6  22   6   11.43    3.10   1
  -5   6   4  355.67    6.57   1
  -4   3   3  127.46    5.23   1
  -3 -12  -4   94.69    5.15   1
  -2  -8  -2  233.18    8.56   1
   0  -9  -5  160.07    9.48   1
   2  -2  -3    4.15    4.25   1
   2  17   2  563.65    9.96   1
   3   1  -3  305.88    6.77   1
   4  -2  -8  107.00    4.07   1
   4   1  -5   22.82    3.33   1
   5   2 -13    1.18    3.63   1
   5   2  -7    3.25    2.85   1
   5   5  -5  321.92    5.46   1
   5   7  -4   18.71    3.29   1
   5  13  -2   30.86    2.54   1
   6   6  -8   10.26    2.79   1
   6   7  -7   77.35    3.48   1
   6   8  -6   11.60    3.13   1
   6  10  -5  192.81    4.45   1
   6  13  -4  178.21    4.24   1
   6  17  -3  157.51    4.02   1
   6  18  -3   79.63    3.44   1
   7  12  -8   -1.86    2.92   1
   7  13  -7   11.91    3.18   1
   7  15  -6  125.42    3.26   1
   7  16  -6   11.99    3.03   1
   7  19  -5   14.88    3.01   1
   7  20  -5   22.59    3.09   1
   8  23  -8    1.10    2.66   1
 -13   3   3   39.56    3.71   1
 -12 -13  -4    0.71    3.64   1
 -12   6   4   22.79    3.41   1
 -12  12   5   10.54    3.64   1
 -12  13   5   58.98    4.08   1
 -11 -11  -2   35.23    3.43   1
 -11  11   5   -3.98    3.33   1
 -10 -15  -5   64.96    3.77   1
 -10 -14  -4   16.65    3.22   1
 -10 -13  -3   20.14    3.16   1
 -10  10   5   32.98    3.29   1
 -10  18   6    1.74    4.16   1
 -10  19   6   -1.59    3.45   1
  -9 -16  -6   32.38    3.44   1
  -9   4   4   18.55    3.07   1
  -9   9   5    5.96    3.02   1
  -9  18   6    2.27    3.21   1
  -8   0   3   -1.81    2.98   1
  -8   4   4   22.55    3.07   1
  -8   9   5  309.65    5.34   1
  -8  18   6   29.12    3.36   1
  -7 -16  -6    6.25    2.84   1
  -7   0   3  226.02    4.69   1
  -7   4   4  112.96    4.11   1
  -7  18   6   70.04    4.32   1
  -7  19   6   35.58    3.42   1
  -6 -13  -3  122.37    4.33   1
  -6  20   6   12.52    3.69   1
  -5 -16  -7  193.49    6.12   1
  -5  12   5  590.44    7.96   1
  -5  24   6   -2.59    4.17   1
  -5  25   6   -0.88    3.73   1
  -5  26   6    8.15    3.87   1
  -5  27   6    1.33    3.82   1
  -5  28   6   22.55    4.29   1
  -5  29   6   27.28    5.13   1
  -5  30   6    5.62    4.87   1
  -4 -14  -5  138.19    5.55   1
  -4 -13  -4  169.93    5.44   1
  -4  14   5  174.20    5.39   1
  -3 -14  -6  128.73    7.06   1
  -3  17   5   36.10    4.81   1
  -2 -11  -4  117.54    6.81   1
  -2  12   4  162.29    7.27   1
  -2  24   5  160.10   11.57   1
  -1   9   3  760.04   18.15   1
  -1  16   4  144.73   13.40   1
  -1  37   4   38.62    7.60   1
   1  -8  -6   17.27    4.24   1
   1  20   3  236.89    8.34   1
   1  34   3    3.71    4.52   1
   3  -4  -7  239.67    5.89   1
   3  -2  -5  140.87    5.28   1
   4  -1 -13    4.62    3.77   1
   4  -1  -7  370.62    6.15   1
   4   0  -6   10.64    3.21   1
   4   3  -4  347.63    6.09   1
   4   5  -3  116.91    4.59   1
   4   8  -2  153.72    4.98   1
   5   2  -8  123.56    3.99   1
   5   4  -6  151.41    4.29   1
   5  10  -3  658.76    7.23   1
   5  14  -2  278.87    5.07   1
   6   9  -6  101.66    3.72   1
   6  11  -5  154.83    4.11   1
   6  14  -4   20.41    3.46   1
   6  19  -3    2.93    2.87   1
   7  14  -7   15.05    2.23   1
   7  15  -7    7.35    2.88   1
   7  17  -6   99.34    3.72   1
   7  18  -6   64.26    3.41   1
   7  21  -5    6.31    2.96   1
   7  22  -5   37.77    3.19   1
   7  23  -5    5.18    3.01   1
   7  24  -5   21.22    3.34   1
   7  30  -5   28.99    3.82   1
 -13 -10  -2    5.66    3.68   1
 -12 -12  -3    3.10    3.49   1
 -12  11   5    7.76    3.69   1
 -11 -15  -5   62.63    4.19   1
 -11 -14  -4    2.18    3.40   1
 -11 -13  -3    7.02    3.23   1
 -11  10   5    8.66    3.24   1
 -10 -16  -6   17.40    3.68   1
 -10   4   4   18.96    2.26   1
 -10   9   5   10.87    2.97   1
 -10  17   6   28.03    3.60   1
  -9   3   4   54.15    3.54   1
  -9  16   6    2.16    3.06   1
  -9  17   6    4.32    3.16   1
  -8 -17  -7   24.73    4.09   1
  -8   3   4   21.87    3.14   1
  -8  16   6    4.84    3.58   1
  -8  17   6   40.50    3.41   1
  -7   9   5    5.31    2.96   1
  -7  17   6  104.52    4.59   1
  -6 -16  -6   18.54    2.93   1
  -6   0   3    1.98    2.99   1
  -6  10   5  186.74    4.71   1
  -6  19   6   35.28    3.82   1
  -5 -14  -4  152.73    5.23   1
  -5   1   3  711.79    7.99   1
  -5  11   5   48.00    4.21   1
  -5  23   6   22.77    3.91   1
  -5  31   6    6.37    5.05   1
  -5  32   6   79.35    6.95   1
  -4 -15  -6  113.58    5.69   1
  -4 -12  -3  183.70    5.75   1
  -4   7   4  466.12    7.45   1
  -3 -11  -3  648.08   10.61   1
  -3   4   3   13.60    4.07   1
  -3   9   4  289.56    6.87   1
  -2 -13  -6    8.81    6.39   1
  -2   2   2  184.35    7.50   1
  -2   6   3  228.69    8.07   1
  -2  23   5    1.49    6.91   1
   0 -10 -13   -0.47    4.39   1
   1  -7  -5  166.84    6.68   1
   1  33   3    0.79    4.40   1
   2  -7  -8   78.09    4.11   1
   2  -6 -13   18.64    3.85   1
   2   3  -1    6.24    4.61   1
   2  18   2  462.59    9.05   1
   3  -3  -6  474.57    7.15   1
   3   4  -2  263.34    6.54   1
   5   3  -7   10.18    2.97   1
   5   6  -5   62.67    3.52   1
   5   8  -4  349.79    5.58   1
   5  11  -3   32.42    3.24   1
   5  15  -2   58.93    3.43   1
   6   8  -7  182.36    4.24   1
   6  10  -6  244.75    4.73   1
   6  12  -5   30.76    3.09   1
   6  15  -4  340.27    5.13   1
   6  20  -3  310.17    5.28   1
   6  21  -3   78.91    3.66   1
   6  22  -3   48.92    3.41   1
   6  33  -3    7.26    3.59   1
   6  34  -3    1.13    3.64   1
   7  15  -8    5.65    3.07   1
   7  16  -7   86.57    3.67   1
   7  17  -7   26.15    3.12   1
   7  19  -6   30.55    3.14   1
   7  20  -6   77.62    3.52   1
   7  25  -5   33.75    3.31   1
   7  26  -5   32.63    3.50   1
   7  27  -5   25.69    3.40   1
   7  28  -5    1.64    3.32   1
   7  29  -5    6.31    3.50   1
 -13   2   3    6.59    2.51   1
 -12   5   4    8.19    2.46   1
 -11 -12  -2   21.39    3.26   1
 -11   9   5    3.48    3.06   1
 -11  17   6   -0.94    3.70   1
 -10 -15  -4    2.21    3.80   1
 -10  15   6    2.05    4.02   1
 -10  16   6   33.75    3.59   1
  -9 -17  -7    8.16    3.58   1
  -9 -16  -5   13.70    3.26   1
  -9 -15  -4   25.05    3.17   1
  -9 -14  -3    7.80    2.98   1
  -9  -1   3  112.38    3.16   1
  -9   8   5   29.17    3.12   1
  -9  15   6    1.55    3.01   1
  -8 -16  -5   61.28    3.59   1
  -8 -15  -4   95.56    3.90   1
  -8 -14  -3   42.49    3.29   1
  -8  -1   3  115.59    3.15   1
  -8   8   5   64.18    3.61   1
  -8  15   6    9.39    3.00   1
  -7 -17  -7   12.34    3.02   1
  -7 -15  -4   24.38    3.24   1
  -7  -1   3   55.43    3.38   1
  -7   3   4   64.08    3.54   1
  -7   8   5    9.34    3.11   1
  -7  16   6   17.12    3.11   1
  -6   4   4  105.82    4.01   1
  -6   9   5  174.50    4.63   1
  -6  18   6   91.22    4.61   1
  -5 -15  -5   27.90    3.74   1
  -5 -13  -3   77.55    4.41   1
  -5   5   4  170.23    4.73   1
  -5  21   6    6.00    4.17   1
  -5  22   6    7.96    3.67   1
  -4   2   3  371.48    6.69   1
  -4  13   5   17.45    3.15   1
  -3   0   2 1991.23   15.52   1
  -3  16   5   34.40    4.82   1
  -1 -12  -7   71.04    9.07   1
   1  -9  -8   31.47    4.17   1
   1  21   3  141.26    6.94   1
   1  32   3   31.96    4.72   1
   2  11   1   53.12    4.70   1
   2  19   2  471.71    8.80   1
   3  -4  -8  140.48    4.98   1
   3  -3 -13    2.51    3.45   1
   3   0  -4    1.87    3.18   1
   4  -1  -8   39.93    3.24   1
   4   2  -5  141.64    4.35   1
   4   6  -3  301.31    5.85   1
   4   9  -2   79.94    3.98   1
   5   3  -8   43.33    3.15   1
   5   4  -7   63.73    3.44   1
   5   5  -6  176.71    4.45   1
   5   9  -4  170.89    4.46   1
   5  12  -3  304.00    5.31   1
   5  16  -2    2.92    3.03   1
   6   9  -7   64.65    3.69   1
   6  11  -6    4.70    2.91   1
   6  13  -5   28.62    2.98   1
   6  16  -4   46.44    3.32   1
   6  17  -4   51.31    3.46   1
   6  23  -3   34.31    3.18   1
   6  24  -3   20.75    3.08   1
   6  25  -3   48.88    3.37   1
   6  26  -3   18.68    3.33   1
   6  27  -3    2.24    3.20   1
   6  28  -3   20.54    3.26   1
   6  29  -3    3.25    3.24   1
   6  30  -3    9.63    3.45   1
   6  31  -3   10.85    3.36   1
   7  17  -8   23.21    3.26   1
   7  18  -7   86.78    3.56   1
   7  19  -7    0.65    2.93   1
   7  21  -6    6.40    3.03   1
   7  22  -6   67.68    3.58   1
   7  23  -6   12.67    3.23   1
   7  24  -6   -1.24    3.11   1
   7  25  -6   38.87    3.62   1
   7  29  -6   13.34    3.69   1
 -12 -13  -3   16.23    3.71   1
 -12   0   3    0.02    2.15   1
 -12   4   4    9.11    3.38   1
 -11   8   5    2.37    3.07   1
 -11  15   6   13.16    3.76   1
 -11  16   6   13.65    3.72   1
 -10 -16  -5    4.37    3.41   1
 -10 -14  -3   11.03    3.13   1
 -10  14   6    5.57    3.24   1
  -9 -17  -6   -1.30    4.11   1
  -9  -2   3  121.36    3.82   1
  -9   2   4   38.72    3.21   1
  -9   7   5   25.64    3.18   1
  -9  14   6   18.15    3.31   1
  -8 -17  -6   49.09    4.28   1
  -8   2   4   75.39    3.69   1
  -8   7   5   93.52    3.76   1
  -8  14   6   33.91    3.31   1
  -7 -16  -5  149.31    4.51   1
  -7 -14  -3   30.39    3.15   1
  -7  15   6  122.97    4.27   1
  -6 -17  -7   63.01    4.77   1
  -6  17   6   35.37    3.25   1
  -5  10   5  169.25    5.46   1
  -5  20   6    4.50    3.59   1
  -4   6   4  488.57    8.07   1
   1  22   3  278.95    8.39   1
   1  31   3   46.15    4.91   1
   3   2  -3  405.76    7.24   1
   4   0  -7   -0.01    3.08   1
   4   1  -6   33.40    3.41   1
   4   4  -4   79.33    3.82   1
   5   7  -5  170.50    4.41   1
   5  17  -2  188.40    4.57   1
   6   9  -8   47.31    3.14   1
   6  10  -7   67.89    3.41   1
   6  12  -6  295.45    4.77   1
   6  14  -5    2.23    2.94   1
   6  18  -4    6.73    2.96   1
   6  19  -4   79.50    3.63   1
   7  19  -8    4.51    3.08   1
   7  20  -7   15.46    3.22   1
   7  21  -7   48.58    3.61   1
   7  22  -7   18.72    3.45   1
   7  26  -6    8.88    2.45   1
   7  27  -6    2.30    2.45   1
   7  28  -6    5.27    2.58   1
 -12   8   5    0.91    3.39   1
 -11 -16  -5   -0.30    3.66   1
 -11 -15  -4    2.98    3.38   1
 -11 -14  -3   11.42    3.39   1
 -11   7   5   12.12    3.18   1
 -11  14   6    5.44    3.44   1
 -10 -17  -6    9.20    3.55   1
 -10  13   6    7.67    3.22   1
  -9   6   5   61.94    3.37   1
  -9  13   6   -2.18    3.19   1
  -8  -2   3   27.53    2.44   1
  -8   6   5   60.79    3.58   1
  -8  13   6    9.09    3.13   1
  -7 -17  -6    9.35    3.70   1
  -7  -2   3    8.74    2.88   1
  -7   2   4   26.99    3.15   1
  -7   7   5  108.42    3.90   1
  -7  14   6   35.45    3.79   1
  -6 -16  -5   10.54    3.46   1
  -6 -15  -4   81.18    3.81   1
  -6 -14  -3  138.66    5.00   1
  -6  -1   3  203.12    4.68   1
  -6   3   4  308.67    5.57   1
  -6   8   5  133.21    4.19   1
  -6  16   6   68.09    4.21   1
  -5 -16  -6  181.94    5.74   1
  -5   4   4  154.07    4.69   1
  -5  19   6   85.96    4.56   1
  -4  12   5  103.51    4.87   1
  -3   8   4  226.03    6.64   1
  -2 -10  -3   17.31    4.45   1
  -2  11   4  100.46    6.19   1
  -2  22   5   23.69    7.02   1
  -1   4   2  428.22   13.00   1
  -1  36   4    9.09    6.29   1
   1  12   2  402.62   11.45   1
   1  23   3   10.28    4.37   1
   1  29   3   10.15    4.39   1
   1  30   3   10.30    3.69   1
   2  -5 -13    0.22    3.42   1
   2   1  -2 1826.38   16.75   1
   2  20   2   31.20    4.00   1
   3  -3  -7   19.32    3.08   1
   3  -1  -5  498.16    7.38   1
   4   0  -8   40.39    3.35   1
   4   7  -3  105.77    4.23   1
   4  10  -2  169.50    4.68   1
   5   4  -8   44.15    3.29   1
   5   5  -7   53.47    3.34   1
   5   6  -6  120.27    3.99   1
   5   8  -5  202.35    4.59   1
   5  10  -4  125.77    4.01   1
   5  13  -3   17.97    2.52   1
   5  19  -2   55.71    3.52   1
   6  10  -8   95.93    3.55   1
   6  11  -7   44.66    3.30   1
   6  13  -6   40.54    3.43   1
   6  15  -5  124.84    3.95   1
   6  16  -5  109.47    3.79   1
   6  20  -4   45.39    3.06   1
   6  21  -4   10.66    2.88   1
   6  31  -4    9.48    3.38   1
   6  32  -4    9.26    3.48   1
   6  33  -4    0.33    3.60   1
   7  22  -8   14.27    3.41   1
   7  23  -8   14.14    3.51   1
   7  23  -7    2.00    2.32   1
   7  24  -7   11.98    3.36   1
   7  25  -7   17.10    3.55   1
   7  26  -7    0.62    3.48   1
   7  27  -7   11.90    3.64   1
 -12 -14  -3    7.63    3.70   1
 -12 -13  -2   -4.96    4.26   1
 -12   7   5    0.11    3.39   1
 -11  13   6   -2.04    3.52   1
 -10 -16  -4   39.63    4.11   1
 -10 -15  -3   24.49    3.25   1
 -10  12   6    5.21    3.18   1
  -9 -18  -7    2.33    4.27   1
  -9 -17  -5   -3.06    3.94   1
  -9 -16  -4   13.55    3.06   1
  -9 -15  -3   43.21    3.29   1
  -9  -3   3   76.85    3.49   1
  -9   1   4   64.61    2.80   1
  -9   5   5  190.41    4.38   1
  -9  12   6   -0.73    2.93   1
  -8 -18  -7   44.10    4.41   1
  -8 -16  -4   16.46    3.01   1
  -8 -15  -3    5.86    2.80   1
  -8   1   4  152.81    4.20   1
  -8  12   6  148.35    4.33   1
  -7   6   5   34.32    4.09   1
  -7  13   6   86.56    4.25   1
  -6  15   6   15.16    3.70   1
  -5   9   5  251.70    5.48   1
  -5  18   6   91.21    4.80   1
  -4   1   3  193.89    5.43   1
  -3 -10  -2  756.09   10.82   1
  -3   3   3  744.73   10.01   1
  -3  15   5   61.15    4.75   1
   1  24   3   32.19    4.61   1
   1  25   3   19.86    4.32   1
   1  26   3  199.48    7.14   1
   1  27   3   40.24    4.71   1
   1  28   3   26.65    4.58   1
   2  -1  -3  117.79    5.69   1
   2  12   1  231.24    6.69   1
   2  21   2  613.80    9.60   1
   2  22   2  112.40    5.37   1
   2  30   2   52.31    4.34   1
   3  -2  -6   18.62    3.13   1
   3   5  -2  178.61    5.79   1
   4   1  -7  349.16    5.89   1
   4   2 -13    0.81    3.57   1
   4   2  -6  322.25    5.60   1
   4   3  -5   79.42    3.21   1
   4   5  -4  236.40    5.13   1
   5   5  -8   -0.25    2.86   1
   5   7  -6  397.02    5.65   1
   5  11  -4  361.29    5.43   1
   5  14  -3  302.32    5.27   1
   5  20  -2   30.12    2.37   1
   5  21  -2   36.84    3.31   1
   5  32  -2   28.43    3.50   1
   6  11  -8   22.82    3.07   1
   6  12  -7  126.30    3.72   1
   6  14  -6  101.47    3.69   1
   6  17  -5   21.33    3.22   1
   6  22  -4   20.49    2.23   1
   6  23  -4   14.98    3.08   1
   6  24  -4    6.62    2.90   1
   6  25  -4   35.83    3.36   1
   6  26  -4   96.45    3.85   1
   6  27  -4   89.58    3.76   1
   6  28  -4   32.90    3.35   1
   6  29  -4    1.47    3.30   1
   6  30  -4    6.64    3.27   1
   7  24  -8    1.32    2.54   1
 -12   6   5   -3.50    3.36   1
 -11 -16  -4   18.35    3.65   1
 -11 -15  -3   10.67    3.39   1
 -11  -3   3   47.28    3.30   1
 -11  11   6    5.58    3.39   1
 -11  12   6   15.42    3.52   1
 -10 -17  -5   68.22    3.92   1
 -10   5   5   55.39    2.60   1
 -10  11   6   10.00    3.15   1
  -9   0   4   42.99    3.49   1
  -9  11   6   12.70    3.16   1
  -8 -17  -5   86.80    3.82   1
  -8  -3   3  159.58    3.73   1
  -8   5   5    0.46    2.96   1
  -8  11   6   35.77    3.85   1
  -7 -16  -4    6.43    3.55   1
  -7 -15  -3  181.82    5.05   1
  -7   1   4  171.12    4.46   1
  -6 -17  -6   36.66    3.83   1
  -6  -2   3  128.44    4.12   1
  -6   2   4   47.13    3.44   1
  -6   7   5  123.55    4.15   1
  -6  14   6  109.70    4.78   1
  -5  17   6   88.08    4.79   1
  -4 -16  -7   34.80    4.44   1
  -4   5   4  233.22    5.62   1
  -4  11   5   16.13    3.82   1
  -4  25   6    0.22    4.73   1
  -4  26   6   22.78    5.23   1
  -4  27   6    7.07    4.91   1
  -2  -2   1 2600.02   20.69   1
   1  -8  -7   96.39    5.06   1
   1   7   1 3614.11   32.67   1
   2   4  -1  250.03    7.53   1
   2  23   2  105.20    5.12   1
   2  24   2   25.78    3.90   1
   2  25   2   64.48    4.55   1
   2  27   2   19.81    3.85   1
   2  28   2  149.62    5.34   1
   3  -3  -8    6.79    2.89   1
   3   1  -4  156.87    4.99   1
   3   3  -3  745.62    9.01   1
   4   1  -8   43.07    3.24   1
   4   8  -3   45.97    3.60   1
   4  11  -2  144.59    4.45   1
   5   6  -7  177.24    4.25   1
   5   9  -5  248.76    4.60   1
   5  12  -4  176.22    4.20   1
   5  15  -3   77.22    3.22   1
   5  16  -3   20.37    3.05   1
   5  23  -2   21.28    3.16   1
   5  24  -2    3.94    2.93   1
   5  25  -2   59.72    3.36   1
   5  26  -2   88.70    3.76   1
   5  27  -2   -4.67    2.99   1
   5  28  -2    5.50    3.05   1
   5  29  -2    6.07    2.86   1
   6  13  -7  116.99    3.57   1
   6  14  -7  112.11    3.65   1
   6  15  -6   19.60    2.93   1
   6  16  -6   73.40    3.28   1
   6  18  -5   87.79    2.83   1
   6  19  -5   23.30    2.91   1
   6  20  -5  104.92    3.56   1
   6  32  -5   -0.12    3.60   1
 -12 -15  -3    1.82    3.62   1
 -12  11   6    1.23    3.68   1
 -11 -17  -5   -0.34    3.70   1
 -11 -14  -2   35.12    3.40   1
 -11  10   6   -2.48    3.40   1
 -10 -18  -6    1.07    4.45   1
 -10  -4   3    8.55    2.96   1
 -10  10   6   13.64    3.35   1
  -9 -18  -6   44.22    3.79   1
  -9  -4   3  117.12    3.80   1
  -9   4   5   16.94    3.01   1
  -9  10   6    5.75    2.85   1
  -9  21   7   27.15    4.66   1
  -9  22   7    0.49    3.64   1
  -8 -18  -6  188.65    5.71   1
  -8   0   4   22.73    3.21   1
  -8   4   5   88.07    3.62   1
  -8  24   7    5.29    4.44   1
  -8  25   7   18.76    4.68   1
  -7 -18  -7   54.40    4.32   1
  -7 -17  -5   -0.75    2.87   1
  -7  -3   3  136.18    4.16   1
  -7   5   5   15.68    3.19   1
  -7  12   6   29.71    3.28   1
  -5 -15  -4   19.60    3.61   1
  -5 -14  -3   39.74    4.07   1
  -5  -1   3  737.89    8.02   1
  -5   3   4   32.09    3.34   1
  -5   8   5  202.95    5.03   1
  -4 -14  -4  263.68    6.28   1
  -4 -13  -3   58.16    4.33   1
  -4  23   6   24.14    4.59   1
  -4  24   6   22.85    4.54   1
  -4  28   6   10.34    5.23   1
  -4  29   6    1.90    5.98   1
  -3 -15  -7    7.70    4.97   1
  -3   7   4  350.69    7.66   1
  -3  14   5   31.44    4.56   1
  -2   1   2 1775.27   17.33   1
  -2   5   3  286.63    8.07   1
  -2  21   5   47.23    7.63   1
  -1  -5  -1 2361.66   29.30   1
  -1  35   4   19.26    6.16   1
   0 -10  -7  100.25    6.47   1
   2  26   2  210.55    5.78   1
   3  -2  -7   45.14    3.48   1
   3   9  -1  111.76    4.89   1
   4   2  -7  228.52    4.92   1
   4   3  -6  296.61    5.27   1
   4   4  -5  647.60    7.34   1
   4   6  -4  508.67    6.80   1
   4  12  -2  122.29    4.19   1
   5   6  -8   42.45    3.07   1
   5   7 -12   -1.45    3.34   1
   5   7  -7  210.59    4.40   1
   5   8  -6   92.95    3.60   1
   5  10  -5  184.08    4.29   1
   5  13  -4  240.19    4.79   1
   5  17  -3  119.31    3.96   1
   5  34  -3    9.98    3.53   1
   5  35  -3    6.09    3.65   1
   6  13  -8    4.48    2.09   1
   6  14  -8    9.82    2.92   1
   6  15  -7   18.67    2.90   1
   6  17  -6   27.16    3.13   1
   6  18  -6   96.17    3.63   1
   6  21  -5   22.69    3.21   1
   6  22  -5   67.93    3.34   1
   6  23  -5   77.87    3.54   1
   6  24  -5   14.03    3.05   1
   6  25  -5    2.81    3.10   1
   6  26  -5   18.33    3.22   1
   6  27  -5   35.90    3.41   1
   6  28  -5   -0.68    3.28   1
   6  29  -5    9.09    3.46   1
   6  30  -5    1.11    3.37   1
   6  31  -5    7.83    3.47   1
 -12 -14  -2    7.90    3.52   1
 -12   0   4   31.80    2.59   1
 -12  10   6    0.49    3.64   1
 -11  -4   3  136.45    3.28   1
 -11   3   5    1.54    3.19   1
 -11   9   6    0.06    3.34   1
 -10 -17  -4   19.19    3.36   1
 -10 -16  -3   20.85    3.23   1
 -10   9   6    5.79    3.11   1
 -10  19   7    2.55    3.64   1
  -9 -17  -4   29.98    3.37   1
  -9 -16  -3    7.76    2.94   1
  -9  -1   4   66.79    3.48   1
  -9   3   5    8.52    2.84   1
  -9   9   6   17.03    2.99   1
  -9  19   7    2.54    4.11   1
  -9  20   7    5.29    3.57   1
  -8  -4   3   79.53    3.55   1
  -8  10   6   35.85    3.15   1
  -8  21   7    7.49    4.11   1
  -8  22   7   14.39    3.56   1
  -8  23   7   12.02    3.68   1
  -7   0   4   57.23    3.62   1
  -7  11   6    7.16    3.12   1
  -6 -16  -4   35.96    3.69   1
  -6 -15  -3   71.26    4.39   1
  -6   1   4  318.56    5.43   1
  -6   6   5  193.31    4.86   1
  -6  13   6   37.60    3.56   1
  -5 -17  -7  108.87    5.23   1
  -5 -16  -5   48.48    3.90   1
  -5  16   6  135.63    4.68   1
  -4 -15  -5   64.74    4.38   1
  -4   0   3   33.81    3.97   1
  -4  10   5    3.70    3.74   1
  -4  22   6   83.55    5.60   1
  -4  30   6    0.46    6.21   1
  -3 -13  -4  424.59    9.24   1
   0  37   3    0.52    5.03   1
   1  -8  -8   78.19    4.56   1
   1  -7  -6   30.41    4.09   1
   1  -5  -4  259.39    8.34   1
   2  -2  -4   48.63    4.91   1
   2  13   1  397.91    8.23   1
   3  -2  -8    5.01    3.59   1
   3  -1  -6  124.89    4.14   1
   3   0 -13    4.40    3.48   1
   3   0  -5   16.84    3.16   1
   3   6  -2  696.72    8.52   1
   4   2  -8  105.67    3.69   1
   4   4 -13   10.79    3.70   1
   4   9  -3  130.04    4.29   1
   4  13  -2  160.06    4.35   1
   5   7  -8   -3.38    2.92   1
   5   8 -12    3.31    3.34   1
   5   8  -7   44.34    3.26   1
   5   9  -6   41.18    3.17   1
   5  11  -5   55.77    3.44   1
   5  14  -4    9.09    2.79   1
   5  18  -3   81.68    3.67   1
   5  19  -3    1.67    2.91   1
   5  32  -3   -1.92    3.24   1
   5  33  -3   59.63    3.77   1
   6  16  -8    4.85    3.05   1
   6  16  -7    9.71    2.95   1
   6  17  -7    6.29    2.88   1
   6  19  -6   38.20    3.19   1
   6  20  -6   17.41    2.95   1
   6  21  -6   77.66    3.52   1
   6  30  -6   16.58    3.75   1
   6  31  -6   15.25    3.83   1
 -12   9   6    1.84    3.71   1
 -11 -17  -4   -0.55    3.47   1
 -11 -16  -3   10.68    3.44   1
 -11 -15  -2    3.98    3.28   1
 -11  -5   3    5.71    3.00   1
 -10 -18  -5   38.21    3.65   1
 -10 -15  -2    4.43    2.98   1
 -10  -5   3   30.72    3.05   1
 -10   8   6   13.01    3.03   1
 -10  17   7   -0.14    3.55   1
 -10  18   7    6.23    3.66   1
  -9 -19  -7    0.67    4.42   1
  -9 -18  -5   41.40    3.50   1
  -9  -5   3  229.98    4.66   1
  -9   8   6    4.85    3.03   1
  -9  17   7    2.95    4.12   1
  -9  18   7    2.68    3.28   1
  -8 -18  -5   32.91    4.03   1
  -8 -17  -4   22.04    3.05   1
  -8 -16  -3   11.58    2.72   1
  -8  -1   4  154.96    3.60   1
  -8   3   5  140.03    4.01   1
  -8   9   6   37.38    3.13   1
  -8  19   7   21.33    4.07   1
  -8  20   7    5.08    3.30   1
  -7 -18  -6   62.38    3.81   1
  -7   4   5   86.95    3.74   1
  -7  10   6   62.53    3.47   1
  -7  23   7   -0.14    4.05   1
  -7  24   7   10.66    4.23   1
  -7  25   7   12.81    4.30   1
  -7  26   7    5.83    4.34   1
  -7  27   7   14.74    4.66   1
  -6 -18  -7  122.01    5.50   1
  -6 -17  -5  109.62    4.66   1
  -6   5   5   78.54    4.63   1
  -6  12   6  308.06    5.71   1
  -5   2   4  152.06    4.55   1
  -5   7   5  190.80    4.73   1
  -5  15   6   43.07    4.07   1
  -4   4   4   74.65    4.01   1
  -4  21   6   29.79    4.51   1
  -3 -14  -5  107.94    6.02   1
  -3 -12  -3  134.67    5.68   1
  -3   2   3  428.19    7.85   1
  -2  -9  -2  129.15    6.87   1
  -2  10   4   34.45    4.61   1
  -2  20   5   19.73    6.60   1
  -1  -7  -2  545.82   16.63   1
  -1  34   4    3.03    5.81   1
   1  13   2  531.94   11.98   1
   3   2  -4  156.35    4.97   1
   3   4  -3   16.53    3.72   1
   4   3  -7   39.87    3.30   1
   4   4  -6  593.93    6.84   1
   4   5 -13   -0.03    3.60   1
   4   5  -5  121.19    4.08   1
   4   7  -4  465.05    6.45   1
   5   8  -8  175.06    4.21   1
   5  10  -6   64.45    3.32   1
   5  12  -5  601.07    6.61   1
   5  15  -4  352.02    5.28   1
   5  20  -3   79.00    3.47   1
   5  21  -3   96.69    3.66   1
   5  22  -3   82.57    3.59   1
   5  23  -3   27.17    3.06   1
   5  24  -3   21.65    2.99   1
   5  26  -3   38.75    3.12   1
   5  27  -3    3.47    2.94   1
   5  28  -3   26.94    3.18   1
   5  29  -3   30.60    3.35   1
   5  30  -3    1.77    3.11   1
   6  18  -8   -3.91    3.11   1
   6  18  -7    9.70    3.20   1
   6  19  -7    9.30    3.08   1
   6  20  -7   31.80    3.22   1
   6  22  -6   10.15    3.04   1
   6  23  -6    1.38    3.06   1
   6  24  -6    6.49    3.08   1
   6  25  -6   31.39    3.37   1
   6  26  -6   40.34    3.39   1
   6  27  -6    7.37    3.40   1
   6  28  -6    6.10    3.42   1
   6  29  -6    2.44    3.52   1
 -12 -15  -2   -3.20    3.59   1
 -12   8   6   -5.64    3.70   1
 -10 -19  -6    6.92    4.57   1
 -10   2   5   24.42    2.21   1
 -10   7   6   26.22    3.20   1
 -10  15   7    0.62    3.32   1
 -10  16   7    2.15    3.44   1
  -9 -19  -6    9.40    4.16   1
  -9  -2   4   36.94    2.52   1
  -9   2   5   56.76    3.24   1
  -9   7   6    3.49    2.85   1
  -9  16   7    8.57    3.27   1
  -8 -19  -7   32.79    4.39   1
  -8  -5   3   39.34    3.24   1
  -8  -2   4   76.90    3.40   1
  -8   8   6   25.61    2.96   1
  -8  17   7   27.05    4.08   1
  -8  18   7    4.44    3.19   1
  -7 -17  -4    9.73    3.39   1
  -7 -16  -3    0.68    2.81   1
  -7  -1   4  163.63    4.32   1
  -7   9   6  106.26    3.99   1
  -7  21   7   53.07    4.44   1
  -7  22   7   24.10    3.49   1
  -6   0   4   35.39    3.27   1
  -6  11   6    3.31    3.53   1
  -5 -17  -6   29.07    4.01   1
  -5  -2   3  104.50    3.42   1
  -5  14   6   97.56    4.69   1
  -4 -16  -6   67.43    5.02   1
  -4   9   5   48.29    4.33   1
  -4  20   6   90.85    5.07   1
  -4  31   6    8.41    7.32   1
  -3  13   5   22.01    3.74   1
  -1 -12  -8  157.95    8.67   1
  -1   8   3  248.03   10.97   1
   0 -10  -8   70.13    5.13   1
   0  -8 -13   11.95    4.35   1
   0  36   3    9.20    4.89   1
   1  -6  -5   73.14    5.43   1
   2   0  -3  656.09   10.01   1
   2   2  -2  182.87    6.86   1
   2  14   1  405.15    7.90   1
   3  -1  -7   59.50    3.35   1
   3   1 -13   -1.18    3.52   1
   3   7  -2 1092.54   10.59   1
   4   3  -8    0.07    2.64   1
   4   6 -13   31.08    3.84   1
   4  10  -3  237.55    4.69   1
   4  14  -2   13.53    2.96   1
   4  36  -2    2.11    3.61   1
   5   9  -8   22.48    3.06   1
   5   9  -7   41.32    2.45   1
   5  11  -6  120.39    3.78   1
   5  13  -5  137.14    4.02   1
   5  16  -4  148.51    4.13   1
   5  17  -4    5.05    2.94   1
   5  25  -3   39.88    3.37   1
   5  33  -4   10.42    3.53   1
   5  34  -4   28.75    3.82   1
   6  21  -8    3.80    3.07   1
   6  21  -7    1.38    2.20   1
   6  22  -8   12.71    3.38   1
   6  22  -7    5.00    3.09   1
   6  23  -7    0.75    3.20   1
   6  24  -7    1.41    3.02   1
   6  25  -7   84.63    3.87   1
   6  26  -7    8.42    3.30   1
   6  27  -7    5.01    3.48   1
   6  28  -7    0.67    3.52   1
   6  29  -7   29.96    3.81   1
 -12   7   6    3.42    3.67   1
 -11 -18  -4    5.55    4.51   1
 -11 -17  -3   10.23    3.44   1
 -11 -16  -2    2.41    3.28   1
 -11  14   7    0.44    3.64   1
 -10 -18  -4    1.53    3.36   1
 -10 -17  -3   34.77    3.38   1
 -10 -16  -2   11.29    3.05   1
 -10  -3   4   41.25    3.21   1
 -10   6   6    7.62    3.08   1
 -10  14   7    1.18    3.29   1
  -9 -18  -4   20.18    3.90   1
  -9 -17  -3    3.36    2.99   1
  -9  -6   3   24.33    3.32   1
  -9  -3   4   57.07    3.50   1
  -9   1   5   13.92    2.81   1
  -9   6   6    4.97    2.98   1
  -9  14   7   -0.95    3.78   1
  -9  15   7   11.27    3.13   1
  -8 -19  -6    0.51    3.77   1
  -8   2   5    5.49    2.89   1
  -8   7   6   99.06    3.68   1
  -8  16   7    7.60    3.08   1
  -7 -18  -5   12.97    3.51   1
  -7  -5   3   74.91    3.44   1
  -7   3   5  130.78    4.18   1
  -7  19   7    5.33    3.70   1
  -7  20   7   14.98    3.37   1
  -6  -4   3   30.15    3.22   1
  -6   4   5   91.87    3.86   1
  -5   6   5   50.51    3.63   1
  -4  19   6   12.03    3.93   1
  -3  -2   2  274.25    6.26   1
  -3   6   4    4.62    3.36   1
  -1  15   4   82.39   12.40   1
   0  14   3  152.47   11.28   1
   2  -2 -13   20.77    3.57   1
   2   5  -1 2997.30   20.76   1
   3  -1  -8   16.03    3.03   1
   3   0  -6   14.96    3.11   1
   3   1  -5  476.69    7.01   1
   4   4  -7  127.91    4.04   1
   4   5  -6  117.01    3.84   1
   4   6  -5   47.17    3.39   1
   4   7 -13    1.45    3.62   1
   4   8  -4  624.03    7.19   1
   4  11  -3  141.65    4.25   1
   4  15  -2  733.47    7.70   1
   4  16  -2  193.58    4.71   1
   5  10  -8   32.76    2.94   1
   5  10  -7   10.45    2.20   1
   5  12  -6   37.72    3.03   1
   5  14  -5   25.27    3.11   1
   5  18  -4   98.05    3.51   1
   5  19  -4   11.83    2.84   1
   5  30  -4   34.34    3.34   1
   5  31  -4    9.29    3.29   1
   5  32  -4    2.18    3.42   1
   6  23  -8   23.27    2.48   1
   6  24  -8   31.95    2.67   1
   6  26  -8    7.55    2.57   1
   6  27  -8    1.79    2.81   1
 -12 -16  -2    7.12    3.64   1
 -12  -3   4   12.23    2.38   1
 -12   1   5    0.45    2.34   1
 -12   6   6    3.83    3.59   1
 -11  12   7   -0.63    3.60   1
 -11  13   7    2.41    3.63   1
 -10 -19  -5   14.68    3.58   1
 -10   5   6   20.10    3.23   1
 -10  12   7   33.95    3.61   1
 -10  13   7    1.19    3.30   1
  -9 -19  -5    3.49    4.01   1
  -9  13   7    4.55    3.14   1
  -8 -18  -4   -0.37    3.56   1
  -8 -17  -3   58.59    3.41   1
  -8  -6   3   54.16    3.22   1
  -8  -3   4   19.75    2.91   1
  -8   1   5  116.23    3.77   1
  -8  15   7   19.74    3.25   1
  -7 -19  -7    0.54    3.72   1
  -7  -2   4   21.74    3.19   1
  -7   2   5  234.31    4.71   1
  -7   8   6  147.84    4.34   1
  -7  17   7   22.46    3.88   1
  -7  18   7   83.03    4.05   1
  -6 -18  -6   94.15    4.79   1
  -6  -1   4  331.44    5.43   1
  -6  10   6  230.03    4.99   1
  -5 -15  -3   73.07    4.40   1
  -5   1   4   73.30    3.61   1
  -5  13   6   60.80    3.62   1
  -4  -1   3  197.16    5.38   1
  -4   3   4  342.12    6.35   1
  -4  18   6   10.54    3.68   1
  -3 -11  -2  637.96    9.89   1
  -3  12   5  386.08    8.40   1
  -2   4   3   77.87    5.72   1
  -2  19   5   11.03    6.14   1
  -1  33   4   33.72    5.55   1
   0  35   3   12.80    4.28   1
   1  -7  -7   98.95    4.76   1
   2  15   1  274.50    6.51   1
   3   3  -4  208.39    5.32   1
   3   5  -3  169.89    5.25   1
   3   8  -2  354.12    6.73   1
   4   4  -8  226.32    4.64   1
   4   7  -5   71.29    3.68   1
   4   8 -13    3.42    3.65   1
   4   9  -4  253.19    5.08   1
   4  12  -3  411.32    5.90   1
   4  17  -2  412.95    6.02   1
   4  33  -2    9.02    3.29   1
   5  11  -8   39.35    3.15   1
   5  11  -7  150.32    3.40   1
   5  12  -7  121.25    3.73   1
   5  13  -6   58.03    3.20   1
   5  15  -5   30.59    2.26   1
   5  16  -5   13.82    2.82   1
   5  20  -4   59.42    3.23   1
   5  21  -4  202.42    4.35   1
   5  22  -4   50.21    3.18   1
   5  23  -4   20.36    2.94   1
   5  24  -4   41.23    3.11   1
   5  25  -4   37.96    3.22   1
   5  26  -4   -2.89    2.90   1
   5  27  -4   49.76    3.30   1
   5  28  -4   24.95    3.31   1
   5  29  -4   16.12    3.37   1
   5  33  -5   13.04    3.71   1
 -12   5   6    5.74    2.53   1
 -11  -4   4    7.14    2.35   1
 -11  11   7   43.33    3.82   1
 -10  -4   4   18.27    2.32   1
 -10   4   6   15.91    3.10   1
 -10  11   7    2.69    3.30   1
  -9 -20  -7   -1.66    4.55   1
  -9  -7   3   51.07    3.30   1
  -9  -4   4   21.04    3.00   1
  -9   5   6   21.07    3.17   1
  -9  12   7    0.41    3.15   1
  -8 -19  -5   29.12    3.88   1
  -8   6   6  112.57    3.79   1
  -8  13   7   27.60    3.90   1
  -8  14   7    1.53    2.93   1
  -7 -19  -6    9.01    3.69   1
  -7   7   6   41.56    3.30   1
  -7  16   7  101.26    4.53   1
  -6 -17  -4   61.82    4.06   1
  -6 -16  -3  157.96    4.46   1
  -6   3   5  358.62    5.77   1
  -6   9   6   89.44    3.77   1
  -6  22   7    1.08    3.73   1
  -6  23   7    2.14    3.86   1
  -6  24   7    0.92    3.78   1
  -6  25   7   76.09    5.02   1
  -6  26   7   13.47    4.30   1
  -6  27   7    8.15    5.02   1
  -5 -16  -4   20.68    2.94   1
  -5   5   5  301.02    5.67   1
  -5  12   6   38.02    4.02   1
  -4 -15  -4   97.64    4.79   1
  -4 -14  -3  616.62    9.08   1
  -4   8   5  392.82    6.92   1
  -4  17   6   44.31    4.25   1
  -3   1   3  318.33    7.08   1
  -2   0   2 2470.22   19.90   1
  -2   9   4  171.98    6.79   1
   0  -9  -6  144.82    7.02   1
   0  34   3   10.77    4.46   1
   1  -7  -8  282.34    6.73   1
   1   8   1 2468.61   25.89   1
   1  14   2  448.80   10.46   1
   2  -1 -13    1.48    3.35   1
   2  -1  -4   21.14    3.78   1
   3   0  -8   77.94    4.22   1
   3   0  -7   42.78    3.43   1
   3   1  -6  116.96    4.05   1
   3   2  -5  141.86    4.40   1
   3   3 -13    0.34    3.44   1
   4   5  -8   42.60    3.11   1
   4   5  -7    1.92    2.77   1
   4   6  -6  197.98    4.48   1
   4  13  -3  223.16    4.73   1
   4  18  -2   10.70    3.12   1
   4  19  -2  170.64    4.45   1
   4  31  -2    4.89    2.99   1
   4  36  -3    3.52    3.68   1
   5  12  -8   73.17    3.20   1
   5  13  -7   90.23    3.59   1
   5  14  -6   91.48    3.51   1
   5  15  -6   51.67    3.21   1
   5  17  -5   42.67    3.10   1
   5  18  -5    2.76    2.78   1
   5  30  -5    7.17    3.35   1
   5  31  -5    5.29    3.37   1
   5  32  -5    1.20    3.41   1
 -12 -17  -2    6.15    3.69   1
 -12   4   6    1.87    2.50   1
 -11 -19  -4    1.43    3.64   1
 -11 -18  -3    1.32    3.44   1
 -11 -17  -2    2.18    3.34   1
 -11  -8   3    6.22    2.99   1
 -11  -5   4   -2.92    3.06   1
 -11  -1   5    3.11    2.08   1
 -11  10   7   -0.67    3.46   1
 -10 -19  -4   10.73    3.39   1
 -10 -18  -3   -1.89    3.18   1
 -10  -8   3   42.49    3.24   1
 -10  -5   4    1.03    2.87   1
 -10  -1   5   19.70    3.13   1
  -9 -20  -6   14.90    4.33   1
  -9 -18  -3   51.43    3.54   1
  -9   4   6   16.91    3.19   1
  -9  11   7    1.04    3.03   1
  -8 -20  -7    0.21    4.01   1
  -8  -7   3   18.53    3.08   1
  -8  -4   4   21.17    2.83   1
  -8   0   5   26.51    2.90   1
  -8   5   6    7.94    2.89   1
  -8  12   7   11.06    3.61   1
  -7 -18  -4    7.01    3.58   1
  -7 -17  -3   63.57    3.62   1
  -7  -3   4   57.56    3.48   1
  -7   1   5   78.05    3.67   1
  -7   6   6  379.07    6.06   1
  -7  15   7    4.65    2.95   1
  -6 -18  -5  160.44    5.09   1
  -6  20   7   38.59    4.11   1
  -6  21   7    2.58    3.77   1
  -6  28   7    0.53    5.04   1
  -6  29   7   32.14    5.60   1
  -5 -17  -5    7.73    3.18   1
  -5   0   4    2.22    3.14   1
  -4   2   4  510.50    7.73   1
  -4  16   6  193.41    6.19   1
  -3 -15  -6   31.19    5.45   1
  -3   5   4  247.36    6.40   1
  -1   3   2  597.02   14.40   1
  -1  32   4   10.26    5.17   1
   0  -6  -3  273.51   14.88   1
   1  33   2    3.70    3.77   1
   2  -3  -6  183.35    4.94   1
   2  -2 -12    4.88    3.16   1
   2  -2  -5  135.67    4.82   1
   2   3  -2  517.54    9.36   1
   3   4 -13  112.68    4.30   1
   3   4  -4  160.14    4.91   1
   3   6  -3   35.84    3.97   1
   3   9  -2  972.82    9.78   1
   4   6  -7   32.22    3.11   1
   4   7  -6   43.84    3.19   1
   4   8  -5  403.86    5.76   1
   4  10  -4   35.06    2.51   1
   4  14  -3  121.64    3.98   1
   4  20  -2   63.11    3.54   1
   4  21  -2   75.68    3.68   1
   4  22  -2  247.60    4.93   1
   4  27  -2    6.07    3.13   1
   4  28  -2   71.84    3.60   1
   4  34  -3  103.74    4.11   1
   5  14  -8  158.72    3.91   1
   5  14  -7   29.03    3.09   1
   5  15  -7   17.06    2.86   1
   5  16  -6  139.62    3.83   1
   5  17  -6   93.15    3.57   1
   5  19  -5   23.27    2.35   1
   5  20  -5   54.84    3.21   1
   5  21  -5   12.74    2.78   1
   5  22  -5   42.54    3.06   1
   5  23  -5   19.81    3.14   1
   5  24  -5   31.96    3.05   1
   5  25  -5   74.75    3.51   1
   5  26  -5   68.81    3.49   1
   5  27  -5   85.98    3.65   1
   5  28  -5    4.65    3.18   1
   5  29  -5    6.93    3.24   1
   5  31  -6    7.61    3.54   1
   5  32  -6   77.98    4.11   1
 -13  -1   5    7.30    2.68   1
 -12   3   6    0.72    3.43   1
 -11   9   7   12.87    3.52   1
 -10 -20  -5    1.26    3.59   1
 -10  -2   5   16.19    2.86   1
 -10   3   6   23.82    2.25   1
  -9 -19  -4   17.70    3.31   1
  -9  -8   3   45.06    3.38   1
  -9  -5   4   85.74    3.44   1
  -9   3   6   65.64    3.41   1
  -9  10   7    2.87    3.05   1
  -8 -18  -3  196.60    4.72   1
  -8   4   6  183.60    4.21   1
  -8  11   7    8.28    2.95   1
  -7  14   7   13.92    3.01   1
  -6  -2   4   47.32    3.39   1
  -6   2   5  130.15    4.20   1
  -6   8   6   11.55    2.96   1
  -6  18   7   15.83    3.62   1
  -6  19   7   13.73    3.15   1
  -5 -18  -7    6.18    3.92   1
  -5   4   5   56.70    3.54   1
  -5  11   6  116.21    4.24   1
  -4 -16  -5   13.60    3.89   1
  -4  -5   2   58.33    3.26   1
  -4  -2   3  382.64    6.52   1
  -4   7   5   66.29    3.81   1
  -3  -3   2  262.88    6.72   1
  -3  11   5  375.56    8.08   1
  -2 -12  -4  170.42    8.39   1
  -2  18   5  141.04    9.00   1
  -1  -9 -13    0.36    4.41   1
   0  33   3    5.95    3.92   1
   1  -6  -6   26.15    3.79   1
   1  15   2   86.02    5.78   1
   1  32   2   20.91    3.93   1
   2   0 -13    2.50    3.34   1
   2   1  -3  117.80    5.62   1
   2   6  -1 1309.53   13.88   1
   3   1  -7   58.02    3.34   1
   3   5 -13    1.82    3.50   1
   4   6  -8    8.12    2.71   1
   4   9  -5   39.21    3.28   1
   4  11  -4  198.12    4.53   1
   4  15  -3   13.68    2.91   1
   4  32  -3    5.96    3.12   1
   4  33  -3   84.61    3.96   1
   5  16  -8   82.17    3.44   1
   5  16  -7   52.56    3.29   1
   5  17  -7   77.04    3.23   1
   5  18  -6   86.18    3.56   1
   5  19  -6   81.52    3.43   1
   5  20  -6    7.71    2.86   1
   5  21  -6   -0.81    2.95   1
   5  26  -6   11.33    3.15   1
   5  27  -6   -0.51    3.15   1
   5  28  -6   21.24    3.38   1
   5  29  -6   33.29    3.49   1
   5  30  -7   12.53    3.67   1
   5  30  -6   -1.67    3.52   1
 -12  -9   3    3.72    3.29   1
 -11 -19  -3    3.61    3.56   1
 -11 -18  -2   -1.66    3.38   1
 -11  -9   3   37.16    3.25   1
 -11  -6   4   23.92    2.41   1
 -11   2   6   -0.96    2.18   1
 -11   7   7   -3.67    3.42   1
 -11   8   7    0.58    3.48   1
 -10 -19  -3    3.75    3.25   1
 -10 -18  -2   20.59    3.31   1
 -10  -9   3   62.29    3.36   1
 -10  -6   4   63.21    3.49   1
 -10   8   7   -0.92    3.08   1
  -9 -20  -5   34.38    3.64   1
  -9   9   7   34.26    3.29   1
  -8 -20  -6    7.10    3.28   1
  -8 -19  -4   35.64    3.25   1
  -8  -5   4   53.56    3.30   1
  -8  -1   5  117.10    3.10   1
  -8  10   7   19.96    3.03   1
  -7 -19  -5   13.74    2.99   1
  -7  -7   3   63.81    3.44   1
  -7  -4   4  127.96    3.95   1
  -7   0   5  144.94    4.07   1
  -7   5   6   16.49    3.11   1
  -7  13   7   23.07    3.22   1
  -6 -19  -7   12.22    3.83   1
  -6  -6   3  150.66    4.13   1
  -6   7   6  117.79    4.15   1
  -6  17   7    5.66    3.53   1
  -5  -1   4   55.94    3.59   1
  -5  10   6   57.37    3.51   1
  -4  15   6   58.54    4.26   1
  -3   0   3  440.80    7.87   1
  -2 -11  -3  139.40    7.03   1
  -2  -8  -1  546.81   10.61   1
  -1  31   4    8.71    5.44   1
   0  32   3   39.70    4.94   1
   2  -3  -8   55.91    4.05   1
   2  -3  -7   17.73    2.87   1
   2  -1 -12   12.35    3.18   1
   3   1  -8   15.50    2.92   1
   3   2  -6   15.37    3.13   1
   3   3  -5  419.96    6.32   1
   3   7  -3  358.81    6.47   1
   3  10  -2  128.72    4.71   1
   4   7  -8   68.05    3.22   1
   4   7  -7   66.07    2.84   1
   4   8  -6  426.49    5.85   1
   4  10  -5    9.98    2.90   1
   4  12  -4   34.53    3.13   1
   4  16  -3  131.68    4.12   1
   4  17  -3   53.44    3.42   1
   4  30  -3    2.58    3.11   1
   4  31  -3   41.48    3.47   1
   4  34  -4   11.21    3.55   1
   4  35  -4    1.45    3.63   1
   5  18  -8   56.26    3.38   1
   5  18  -7   53.61    3.19   1
   5  19  -8   38.74    3.22   1
   5  19  -7    3.76    2.98   1
   5  20  -7   33.65    3.18   1
   5  21  -7   10.15    3.12   1
   5  22  -7   93.86    3.59   1
   5  22  -6   14.23    2.11   1
   5  23  -7   43.32    3.29   1
   5  23  -6   23.10    3.09   1
   5  24  -7   94.12    3.66   1
   5  24  -6    0.50    2.95   1
   5  25  -7   15.40    3.15   1
   5  25  -6   -0.15    2.17   1
   5  26  -7   10.22    3.29   1
   5  27  -8   33.17    3.65   1
   5  27  -7   18.25    3.43   1
   5  28  -8   17.70    3.74   1
   5  28  -7    6.37    3.37   1
   5  29  -7    8.35    3.53   1
 -13  -9   3   -5.01    2.66   1
 -11  -7   4   29.89    3.27   1
 -11   6   7    2.97    3.31   1
 -10 -20  -4   -1.12    3.40   1
 -10  -3   5   13.98    2.15   1
 -10   7   7   46.70    3.59   1
  -9 -19  -3    9.10    3.14   1
  -9  -9   3  155.92    4.20   1
  -9  -6   4   28.56    2.29   1
  -9   2   6  103.92    3.10   1
  -9   8   7    3.35    3.02   1
  -9  20   8   -1.45    4.51   1
  -8 -20  -5   17.72    3.96   1
  -8  -2   5    3.98    3.06   1
  -8   9   7   40.67    3.23   1
  -7 -20  -7    6.94    3.82   1
  -7 -18  -3   58.18    3.99   1
  -7   4   6   74.17    3.56   1
  -7  12   7   90.52    3.86   1
  -6 -19  -6   24.25    3.63   1
  -6 -17  -3   47.37    3.36   1
  -6  -3   4  313.62    5.30   1
  -6   1   5  268.32    4.94   1
  -6  15   7   12.29    3.70   1
  -6  16   7   12.69    3.15   1
  -5 -18  -6   22.83    4.00   1
  -5 -16  -3   51.66    4.12   1
  -5   3   5  155.65    4.52   1
  -4 -17  -7   16.61    4.98   1
  -4   1   4   20.78    3.36   1
  -4   6   5   49.45    3.60   1
  -4  14   6   78.12    4.76   1
  -3 -14  -4  128.27    6.17   1
  -3 -13  -3   91.21    4.91   1
  -3   4   4  166.19    5.59   1
  -3  10   5  323.08    7.45   1
  -2   3   3  308.95    7.94   1
  -2   8   4  205.72    7.44   1
   0  -9  -7   71.14    5.13   1
   0  -8  -5  105.27    6.88   1
   0  -6 -13    4.89    3.52   1
   1  -6  -7   72.38    4.20   1
   1  -5  -5  444.33    9.16   1
   1  16   2  728.24   12.34   1
   1  30   2   46.05    4.14   1
   1  31   2   16.74    3.23   1
   2  -2  -6  341.65    6.41   1
   2   0  -4   49.61    4.13   1
   2   1 -13   -0.84    3.35   1
   3   2  -7   47.09    3.40   1
   3   5  -4  254.19    5.61   1
   4   8  -8   40.17    3.06   1
   4   8  -7   63.91    3.33   1
   4   9  -6   47.04    3.25   1
   4  11  -5   13.32    2.78   1
   4  13  -4  338.45    5.35   1
   4  14  -4   37.28    3.15   1
   4  18  -3   95.80    3.72   1
   4  19  -3   84.18    3.62   1
   4  20  -3   14.44    3.09   1
   4  26  -3    1.65    2.96   1
   4  27  -3    9.93    2.93   1
   4  28  -3    2.31    2.79   1
   4  29  -3    9.37    2.93   1
   4  32  -4   -2.23    3.28   1
   4  33  -4    6.54    3.38   1
   5  20  -8   69.95    2.71   1
   5  26  -8   12.74    2.52   1
 -13 -10   3   -1.56    3.66   1
 -12   5   7   11.34    3.73   1
 -11 -10   3    2.58    2.09   1
 -11   5   7    2.14    3.31   1
 -10 -21  -5   -0.05    4.47   1
 -10 -10   3   32.66    3.16   1
 -10  -7   4    8.23    1.98   1
 -10  -4   5   14.21    3.01   1
 -10   6   7    3.74    3.14   1
 -10  15   8    7.55    3.87   1
 -10  16   8   -0.91    3.71   1
  -9 -21  -6   -2.07    4.34   1
  -9 -20  -4    1.14    3.11   1
  -9  -7   4   35.54    3.00   1
  -9   7   7   32.08    3.22   1
  -9  17   8   18.00    4.38   1
  -9  19   8    4.89    3.70   1
  -8  -6   4   82.84    3.41   1
  -8   8   7  126.32    3.98   1
  -7 -20  -6    1.44    3.56   1
  -7 -19  -4   93.54    4.38   1
  -7  -5   4   83.26    3.67   1
  -7  11   7  216.27    5.03   1
  -6 -18  -4   10.00    2.93   1
  -6   6   6   74.77    3.69   1
  -6  14   7  113.01    4.65   1
  -5 -17  -4   20.61    3.44   1
  -5  -5   3   36.98    3.41   1
  -5   9   6   41.59    3.45   1
  -4  -3   3  121.62    4.61   1
  -2  -1   2 1778.71   16.58   1
  -2  17   5   94.70    7.59   1
  -1  30   4   31.11    5.39   1
   0  -9  -8   60.46    4.53   1
   0  15   3  211.40   11.08   1
   0  31   3   13.88    3.86   1
   1  -6  -8    7.36    3.60   1
   1  29   2  133.57    5.33   1
   2  -1  -5  186.20    5.44   1
   2   2 -13   16.03    3.45   1
   2   4  -2  457.55    8.71   1
   2   7  -1  161.83    6.14   1
   3   2  -8    4.86    2.86   1
   3   3  -6  456.43    6.39   1
   3   4  -5   21.86    3.15   1
   3   8 -13    5.56    3.66   1
   3   8  -3  257.50    5.66   1
   3  11  -2   68.37    3.96   1
   3  35  -2   23.61    3.51   1
   4   9  -8    0.45    2.74   1
   4   9  -7  101.42    3.79   1
   4  10  -6   21.18    3.09   1
   4  12  -5   98.52    3.60   1
   4  15  -4  415.19    5.65   1
   4  21  -3   56.17    2.61   1
   4  22  -3  215.98    4.50   1
   4  23  -3   48.29    3.32   1
   4  24  -3   28.45    3.29   1
   4  25  -3  131.25    4.01   1
   4  30  -4   33.35    3.46   1
   4  31  -4    1.56    3.07   1
   4  34  -5    3.99    3.66   1
 -12   4   7   -2.09    3.67   1
 -11 -20  -3    2.37    3.73   1
 -11 -19  -2    9.98    3.54   1
 -11 -11   3   73.75    3.54   1
 -11   4   7    0.08    3.32   1
 -10 -20  -3    4.06    3.35   1
 -10 -19  -2    2.08    3.04   1
 -10  -8   4    7.73    2.78   1
 -10   5   7    0.55    3.14   1
 -10  13   8   55.58    4.69   1
 -10  14   8   30.80    4.01   1
  -9 -21  -5   27.70    4.36   1
  -9 -10   3   38.01    3.07   1
  -9  -4   5   19.64    2.96   1
  -9  15   8   -1.00    4.08   1
  -9  16   8   21.86    3.69   1
  -8 -21  -7    0.82    4.23   1
  -8 -20  -4  111.34    4.69   1
  -8 -19  -3   69.57    3.72   1
  -8  -3   5  136.47    3.87   1
  -8   1   6   31.39    3.35   1
  -8   7   7    5.56    3.00   1
  -8  20   8    1.96    4.16   1
  -8  21   8    1.03    4.31   1
  -8  22   8    7.26    4.64   1
  -8  23   8    1.23    4.56   1
  -7   3   6  144.38    4.08   1
  -7  10   7  149.94    4.20   1
  -6  -4   4  114.73    3.88   1
  -6   0   5  123.59    3.94   1
  -6   5   6  280.35    5.17   1
  -6  13   7  128.00    4.60   1
  -5  -2   4  157.78    4.42   1
  -5   2   5    5.39    3.06   1
  -5   8   6   95.91    3.91   1
  -4 -15  -3   26.80    3.56   1
  -4   5   5  135.78    4.99   1
  -4  13   6   31.32    3.31   1
  -3 -12  -2   89.47    4.57   1
  -3  -4   2  261.88    6.67   1
  -2 -13  -5  108.78    9.09   1
  -2 -10  -2    0.78    4.52   1
  -2  -4   1  242.86    6.84   1
  -1 -11  -6   20.79    6.26   1
  -1  -8 -13   16.08    4.57   1
  -1   7   3   29.05    6.38   1
  -1  38   3    3.64    4.63   1
   0  -7  -4  207.65   10.28   1
   0  30   3   20.70    4.38   1
   1   9   1 1264.20   17.75   1
   1  17   2  275.60    7.70   1
   1  28   2   13.00    3.57   1
   2  -2  -8  125.33    4.16   1
   2  -2  -7   32.26    3.17   1
   2   2  -3    5.61    4.19   1
   3   3  -8    8.13    2.86   1
   3   3  -7   16.62    2.93   1
   3   6  -4    7.41    3.21   1
   3   9 -13    8.63    3.66   1
   3  12  -2    0.31    3.29   1
   3  37  -3   -2.24    3.65   1
   4  10  -8    3.52    2.67   1
   4  10  -7  187.05    4.26   1
   4  11  -6    7.81    2.82   1
   4  13  -5   11.19    2.98   1
   4  16  -4   60.61    3.53   1
   4  17  -4  505.15    6.05   1
   4  18  -4   -1.76    2.92   1
   4  27  -4   19.65    3.17   1
   4  28  -4   81.03    3.50   1
   4  29  -4   60.08    3.55   1
   4  32  -5   40.77    3.65   1
   4  33  -5    1.63    3.45   1
 -11   3   7    1.01    3.38   1
 -10 -21  -4   -1.72    3.50   1
 -10 -11   3   89.18    3.52   1
 -10  -5   5   55.07    2.73   1
 -10   4   7    0.29    3.18   1
 -10  12   8    7.64    3.57   1
  -9 -20  -3    8.85    3.26   1
  -9  -8   4   54.16    3.23   1
  -8 -21  -6    9.56    4.09   1
  -8 -10   3  156.66    3.95   1
  -8  -7   4   77.35    3.43   1
  -8  18   8   -0.39    3.43   1
  -7 -20  -5   57.42    4.10   1
  -7  -9   3  319.30    5.21   1
  -7  -6   4   46.86    3.35   1
  -7   2   6   61.40    3.42   1
  -7   9   7   15.13    3.00   1
  -6 -19  -5    6.39    2.80   1
  -6  12   7  135.25    4.77   1
  -5 -18  -5  214.32    6.18   1
  -5  20   7   33.30    4.44   1
  -5  21   7   17.65    3.78   1
  -5  22   7   84.45    4.95   1
  -5  23   7   33.75    4.85   1
  -5  24   7   90.37    5.79   1
  -5  25   7   17.02    4.78   1
  -4 -17  -6   12.79    3.99   1
  -4 -16  -4   95.54    4.71   1
  -4 -14  -2  494.18    7.67   1
  -4   0   4 1122.11   10.15   1
  -4  12   6   46.93    4.08   1
  -3 -15  -5  115.82    6.63   1
  -3  -1   3  318.91    6.71   1
  -3   3   4  212.87    5.91   1
  -3   9   5   41.69    3.65   1
  -2 -10 -13    0.31    4.49   1
  -1  -1   1  733.39   14.45   1
  -1  29   4   20.51    5.42   1
   0  29   3    8.63    4.29   1
   1  -1 -13    1.11    4.04   1
   1  18   2  544.09   10.09   1
   1  26   2  187.43    5.91   1
   2  -1  -6   57.14    4.09   1
   3   4  -6   49.74    3.53   1
   3   5  -5   12.39    3.04   1
   3   7  -4  357.94    6.10   1
   3   9  -3   13.30    3.60   1
   3  10 -13   12.10    3.73   1
   3  13  -2  157.15    4.40   1
   3  32  -2    9.57    2.99   1
   3  35  -3    2.26    3.42   1
   3  36  -3    4.26    3.56   1
   4  11  -8   59.54    3.38   1
   4  11  -7   59.75    2.67   1
   4  12  -8   88.64    3.52   1
   4  12  -7   37.60    3.26   1
   4  12  -6   50.44    2.53   1
   4  13  -6   32.65    3.08   1
   4  14  -5  173.75    3.77   1
   4  15  -5    0.87    2.82   1
   4  19  -4  288.77    4.86   1
   4  20  -4   35.44    3.16   1
   4  21  -4   35.08    3.22   1
   4  22  -4   41.76    3.31   1
   4  23  -4    3.61    2.89   1
   4  24  -4  124.38    3.70   1
   4  25  -4    8.58    2.73   1
   4  26  -4   -1.97    2.87   1
   4  29  -5   50.76    3.48   1
   4  30  -5   25.10    3.27   1
   4  31  -5   23.00    2.51   1
   4  32  -6    6.95    3.51   1
   4  33  -6    2.28    2.56   1
 -12 -12   3    1.32    3.32   1
 -11 -21  -3    1.89    4.47   1
 -11 -20  -2    2.68    3.46   1
 -11 -12   3   22.55    3.33   1
 -11  -6   5   21.83    2.46   1
 -11   2   7    0.71    3.36   1
 -11   9   8    1.13    3.68   1
 -10  -9   4   31.48    3.11   1
 -10  -6   5    9.20    2.93   1
 -10  11   8    1.59    3.46   1
  -9 -21  -4    1.04    3.18   1
  -9 -11   3   54.71    3.36   1
  -9  -5   5  183.84    3.54   1
  -8 -21  -5   10.88    3.88   1
  -8  -4   5   94.48    2.95   1
  -8   6   7   52.05    3.39   1
  -7 -19  -3   45.31    3.74   1
  -7  -3   5  140.11    3.93   1
  -7   8   7   13.15    2.95   1
  -6 -18  -3   54.78    3.92   1
  -6  -5   4  274.02    4.94   1
  -6  -1   5  271.27    5.00   1
  -6   4   6   14.36    3.07   1
  -6  11   7   41.48    4.04   1
  -5  -6   3   76.27    3.10   1
  -5  -3   4   34.90    3.22   1
  -5   1   5  235.27    5.21   1
  -5   7   6  381.80    6.35   1
  -5  18   7   54.78    4.28   1
  -5  19   7    2.63    3.53   1
  -5  26   7    7.48    4.78   1
  -5  27   7    7.87    6.31   1
  -4  -4   3  238.54    5.61   1
  -3  35   5   17.58    7.87   1
  -2   2   3    2.95    5.21   1
  -2   7   4   99.34    5.87   1
  -2  16   5   12.95    5.00   1
  -1  37   3    1.36    4.44   1
   1   2  -1  375.87   10.14   1
   1  19   2  192.99    6.49   1
   1  20   2   59.07    4.40   1
   1  24   2   13.24    3.63   1
   1  25   2  128.31    5.23   1
   2   0  -5  252.98    6.03   1
   2   1  -4   19.99    3.66   1
   2   5  -2   46.93    4.86   1
   2   8  -1 1807.06   15.19   1
   3   4  -8  132.55    4.09   1
   3   4  -7  241.04    4.75   1
   3   5  -6  425.61    6.09   1
   3   6  -5   76.17    3.51   1
   3  10  -3  939.50    8.89   1
   3  14  -2  946.65    8.87   1
   3  30  -2   -2.71    2.88   1
   3  34  -3   -2.35    3.34   1
   4  13  -8  152.59    3.92   1
   4  13  -7   13.60    2.77   1
   4  14  -6   66.97    3.37   1
   4  15  -6   63.89    3.20   1
   4  16  -5   -0.21    2.82   1
   4  17  -5  133.47    3.85   1
   4  18  -5    6.49    2.75   1
   4  26  -5   82.25    3.42   1
   4  27  -5   27.84    3.11   1
   4  28  -5   70.58    3.65   1
   4  29  -6   -0.66    3.16   1
   4  30  -7    8.88    3.53   1
   4  30  -6   -3.29    3.39   1
   4  31  -7    2.34    3.65   1
   4  31  -6    9.63    2.49   1
 -11 -10   4   17.24    3.17   1
 -11  -7   5   11.72    3.25   1
 -11   1   7   -0.08    3.31   1
[truncated: 1,054,861 more chars]
