# Supplementary material for: Crystal structure of the complex of 2,4,6-tri­ethyl-1,3,5-tris­[(4-methyl-1H-indazol-1-yl)meth­yl]­benzene with NH4PF6
Source: Acta Crystallogr E Crystallogr Commun. 2022 Jul 12;78(Pt 8):785–8. doi: 10.1107/S2056989022006867 (PMC9361362; doi:10.1107/S2056989022006867)
Supplement: Supplementary file 2 [file e-78-00785-Isup2.hkl]

#
# h,k,l, Fc-squared, Fo-squared, sigma(Fo-squared), status flag
#
data_I
_shelx_title ' FF_8-1-Am-1a_02_P21_a.res in P2(1)'
_shelx_refln_list_code          4
_shelx_F_calc_maximum      210.42
_exptl_crystal_F_000      1592.00
_reflns_d_resolution_high  0.8255

loop_
 _space_group_symop_operation_xyz
 'x, y, z'
 '-x, y+1/2, -z'

_cell_length_a    11.1251
_cell_length_b    31.5901
_cell_length_c    11.1558
_cell_angle_alpha  90.000
_cell_angle_beta   92.751
_cell_angle_gamma  90.000

_shelx_F_squared_multiplier     1.000

loop_
 _refln_index_h
 _refln_index_k
 _refln_index_l
 _refln_F_squared_calc
 _refln_F_squared_meas
 _refln_F_squared_sigma
 _refln_observed_status
   1 -11  -5         55.94         47.53        25.30 o
   1  -9   4        107.83        110.93        16.88 o
   1  -6  -6        118.40        125.25        18.02 o
   1  -5  -6        246.32        255.58        17.98 o
   1   3  -6       1105.10       1029.54        23.83 o
   1   4  -6       2861.39       2787.43        33.99 o
   1   9  -5          3.85         10.89        14.87 o
   1  12  -4         97.13        108.19        16.47 o
   2 -22  -2        670.67        709.78        24.24 o
   2 -21   2       2739.23       2737.43        32.52 o
   2 -20   3        546.41        551.55        18.71 o
   2 -18   4        811.12        878.99        20.68 o
   2 -15   5        572.51        567.42        17.75 o
   2 -12   6        214.14        222.92        12.44 o
   2 -11   6        640.63        648.80        18.48 o
   2  -8  -8        376.55        344.09        20.63 o
   2  -3   7       1222.94       1189.37        23.70 o
   2  -2   7        550.36        526.48        19.44 o
   2  -1   7        524.21        588.24        19.53 o
   2   0   7       1898.86       1996.86        29.37 o
   2   1   7        515.03        540.02        19.53 o
   2   6  -8        235.69        229.96        16.10 o
   2   7  -8        373.10        396.70        17.15 o
   2  12  -7        334.79        294.42        16.97 o
   2  15  -6        100.99         59.65        13.91 o
   2  17  -5        441.62        409.51        14.18 o
   2  19  -4        159.78        126.53        15.42 o
   2  20  -3       1083.20       1070.66        24.11 o
   3 -26  -3        683.77        715.09        23.06 o
   3 -23   4        259.95        214.41        15.60 o
   3 -21   5        819.00        809.55        19.72 o
   3 -19   6        145.86        122.64        10.93 o
   3 -15   7         55.43         44.60        13.72 o
   3 -13  -9        132.12        125.25        16.93 o
   3 -10   8        268.87        295.01        11.85 o
   3  13   7        840.12        894.59        35.45 o
   3  15  -8         10.05         21.18         9.01 o
   3  16  -8        101.80        125.39        13.36 o
   3  19  -7         69.55         86.41        13.45 o
   3  21  -6        397.75        437.51        16.88 o
   3  22   4         66.65         78.32        22.46 o
   3  24  -4          0.70          4.07        13.91 o
   4 -27   4        103.47        108.51        12.95 o
   4 -23   6         56.75         50.37        12.95 o
   4 -21   7        354.80        342.81        12.03 o
   4  25  -6         11.48         18.76        13.63 o
   5 -32  -4         47.20         23.06        17.66 o
   5 -30   4         50.03         16.83        13.91 o
   5 -29   5        194.79        153.57        15.28 o
   5 -27   6         24.15          3.80        13.54 o
   5  25   6         33.21         -1.24         9.74 o
   5  27  -7         88.24         77.54        14.91 o
   5  29   4          2.33          2.47        19.17 o
   1 -14   2       1868.85       2132.91        31.20 o
   1 -12   3       1441.96       1466.45        27.49 o
   1  -8   4       3313.28       3334.27        37.28 o
   1   5  -6        243.68        288.19        16.83 o
   1   6  -6        111.19         72.83        15.78 o
   1   7   4        149.98        175.71        26.44 o
   1  10  -5       2140.69       2244.16        29.14 o
   1  14  -3       1539.05       1637.49        27.45 o
   1  15  -2       1898.93       1972.89        29.96 o
   2 -19   3        893.60        852.69        20.59 o
   2 -17   4        419.78        358.32        17.79 o
   2 -14  -7        285.33        295.42        29.73 o
   2 -10   6        370.79        428.13        16.61 o
   2  -9  -8        208.98        229.73        18.89 o
   2   8  -8        373.99        340.94        17.20 o
   2   9   6         23.06         16.06        19.53 o
   2  13  -7        542.66        540.66        17.43 o
   2  16  -6        103.00        102.56        14.36 o
   2  18  -5        669.85        660.70        18.53 o
   2  20   2        133.65        107.91        19.53 o
   3 -25  -4        477.64        493.64        22.05 o
   3 -24   3          4.19         15.51        13.49 o
   3 -22  -6        105.73         92.91        25.39 o
   3 -18   6        226.65        261.25        14.64 o
   3 -14   7        487.59        492.90        16.70 o
   3  -8   8        312.00        331.56        12.53 o
   3  17  -8        198.04        229.18        14.91 o
   3  23  -5        240.73        284.21        15.74 o
   3  25  -3         27.93         58.78        14.00 o
   4 -29   2         99.38         83.90        13.36 o
   4 -28   3         99.63         89.48        13.86 o
   4 -25   5        110.16        113.36        13.77 o
   4 -20   7        352.32        352.28        12.03 o
   4  22  -8         86.64        110.75        14.59 o
   4  24  -7        204.12        221.41        14.68 o
   4  26  -6         93.75         85.86        13.86 o
   4  26   4        147.85        151.46        21.77 o
   4  27  -5        134.59        123.69        13.77 o
   4  28  -4        339.29        355.44        16.24 o
   5 -32   2        168.25        156.36        14.96 o
   5 -31   3         63.13         40.62        14.27 o
   5 -28  -7         32.68         20.36        24.79 o
   5 -28   5        250.08        207.32        15.00 o
   5 -26  -8         74.54         78.59        34.17 o
   5 -26   6        136.79         94.33        14.23 o
   5 -24   7         58.97         55.21        13.77 o
   5  29  -6        149.58        142.04        15.32 o
   5  30  -5         50.39         23.42        10.43 o
   5  31  -4         65.35         54.16        14.27 o
   6 -32   4         26.70          1.78        15.32 o
   6 -29   6         49.54         19.53        15.19 o
   6 -27   7         92.72         45.01        15.23 o
   6  23   8         25.70         14.82        34.90 o
   0   0  -2       2337.24       2634.92        56.22 o
   0   1  -2       6553.65       6462.14        79.09 o
   0   3  -1      16375.63      16507.62       133.35 o
   1 -13   2       2456.92       2434.05        34.26 o
   1 -11   3       1062.01       1106.85        24.98 o
   1  -7  -6        120.42        131.88        18.30 o
   1  -7   4        146.13        195.15        17.47 o
   1   7  -6        117.75        115.05        15.05 o
   1  11  -5         54.61         76.12        14.50 o
   1  13  -4       1337.06       1246.23        21.64 o
   1  15  -3        202.81        263.17        16.93 o
   2 -21  -3        422.29        429.68        21.96 o
   2 -20  -4        677.64        719.84        30.83 o
   2 -20   2        133.78        101.42        15.78 o
   2 -14   5        308.99        266.51        13.13 o
   2 -10  -8         82.00         78.96        19.03 o
   2  -9   6         20.99         10.34        14.14 o
   2   9  -8        208.41        215.78        15.92 o
   2  10  -8         78.63         98.31        14.23 o
   2  14  -7        282.95        295.83        16.19 o
   2  17  -6         38.67         35.27        14.14 o
   2  19  -5         65.35         56.63        13.77 o
   2  20  -4        678.13        706.62        16.70 o
   2  21  -3        425.60        409.37        17.84 o
   3 -22   4         66.24         59.42        13.77 o
   3 -20   5        332.50        315.96        15.05 o
   3 -17   6        104.98         89.52        13.68 o
   3 -13   7        831.55        848.02        19.76 o
   3  -6   8        167.71        194.78        12.17 o
   3  -4   8        326.20        312.26        16.51 o
   3   5   8        230.34        238.79        16.65 o
   3  18  -8        135.56        120.49        14.59 o
   3  20  -7         64.48         62.08        13.31 o
   3  22  -6        106.93         73.01        10.75 o
   3  24  -5         33.00        -11.39        12.90 o
   3  25  -4        488.09        558.73        17.02 o
   3  25   2        426.18        417.70        22.37 o
   3  26  -3        678.42        683.02        18.94 o
   4 -29  -3         35.11         28.41        15.32 o
   4 -26  -6         92.52         85.63        21.77 o
   4 -26   4        143.52        140.80        13.63 o
   4 -24   5        129.74        134.49        14.00 o
   4 -22   6        269.66        198.21        15.42 o
   4  23  -8         14.81         -6.27        13.95 o
   4  25  -7         33.47         56.04        14.23 o
   4  28  -5        289.25        357.13        16.24 o
   4  29  -4        252.77        231.06        16.33 o
   5 -32  -3         20.40          2.93        16.88 o
   5 -29   4          2.09        -19.40        13.77 o
   5  26  -8         76.12         92.31        11.02 o
   5  30  -6         37.42         36.96        14.82 o
   5  31  -5         35.49         24.52        14.36 o
   5  32  -4         47.66         19.49        14.73 o
   6 -30   5         52.71         16.24        14.73 o
   6 -28   6         46.45         23.70        15.05 o
   6  32   4         25.80          8.37        19.30 o
   0  -2  -2      30500.80      33132.53       228.27 o
   0  -1  -2       6537.68       6585.92        92.95 o
   0   2  -2      30433.08      32118.59       160.34 o
   0   3  -2       7253.62       7004.99        73.92 o
   0   4  -1      10004.41      10375.03        99.08 o
   1 -15  -2       1880.23       1953.13        42.59 o
   1 -10   3        226.11        262.17        18.12 o
   1  -8  -6         41.57         92.54        20.04 o
   1  -6   4        698.75        860.37        24.34 o
   1   8  -6         42.35         89.48        14.41 o
   1   9  -6         54.31         77.08        14.46 o
   1  12  -5        476.99        475.43        17.52 o
   1  14  -4        199.49        199.04        15.83 o
   1  16  -2       1517.80       1563.38        27.58 o
   2 -18   3          1.59        -20.38        13.59 o
   2 -16   4        347.85        314.82        16.93 o
   2 -13   5        486.27        486.36        14.50 o
   2  -8   6         68.81         90.35        15.78 o
   2  -7   6       1756.38       1662.56        25.80 o
   2   0  -9        509.13        465.04        18.02 o
   2   1  -9        693.21        669.11        19.62 o
   2   2  -9        277.94        310.61        16.70 o
   2   8   6         68.40        106.81        19.53 o
   2  11  -8        196.53        198.49        15.87 o
   2  15  -7        738.83        750.54        19.03 o
   2  17   4        428.51        391.81        40.71 o
   2  18  -6        807.52        807.31        20.22 o
   2  19   3        882.82        878.90        31.24 o
   2  21  -4        411.78        370.40        17.29 o
   2  22  -3        111.52        125.52        15.78 o
   3 -23   3        661.43        662.98        17.98 o
   3 -21   4        330.29        325.20        15.28 o
   3 -19   5        754.35        796.51        18.80 o
   3 -18  -8        140.92        155.67        33.76 o
   3 -16   6       1506.66       1604.74        23.01 o
   3 -12   7        525.33        535.54        14.18 o
   3 -11   7        190.37        142.04        14.50 o
   3   0   8          9.77         50.73        13.13 o
   3   1   8        323.26        254.07        15.92 o
   3   2   8        467.20        559.51        19.08 o
   3  12   7        525.28        561.48        27.68 o
   3  19  -8        355.44        363.81        16.10 o
   3  21  -7        520.83        574.33        17.11 o
   3  23  -6         66.53         69.49        14.00 o
   3  24   3          5.19         17.70        17.11 o
   4 -28   2        730.87        786.86        18.80 o
   4 -25   4        348.47        347.85        15.46 o
   4 -23   5         74.11         56.27        12.49 o
   4 -21   6        460.67        548.67        16.51 o
   4  27  -6         34.13         41.67        13.59 o
   4  29   2        100.82         98.31        18.12 o
   5 -30   3        245.95        256.13        15.19 o
   5 -27   5          2.39          7.27        13.63 o
   5 -25   6         33.86         62.67        10.34 o
   5  28   5        250.81        233.53        25.66 o
   5  29  -7         51.23         20.04        15.10 o
   5  31   3         60.15         39.25        17.70 o
   6 -32   3          2.55          3.98        14.59 o
   6 -31   4         28.72         -5.58        14.96 o
   6 -25   7         74.71         58.74        14.64 o
   0   4  -2       3727.83       3278.37        50.18 o
   1 -12   2       1795.24       1834.47        30.56 o
   1  -5   4       1360.23       1409.86        28.96 o
   1  -4   4       2093.36       2147.73        34.45 o
   1  -1  -7         99.31        139.39        18.21 o
   1   0  -7        170.09        153.43        16.38 o
   1   1  -7        102.14        105.40        15.05 o
   1   2  -7        130.79        139.20        15.46 o
   1   3  -7        133.84        126.16        16.10 o
   1   6   4        702.94        844.91        36.55 o
   1  10  -6        410.89        379.96        17.70 o
   1  13  -5        299.53        279.96        15.97 o
   1  14   2       1869.96       2086.53        47.57 o
   1  15  -4        374.42        520.40        18.62 o
   1  16  -3         67.04         96.06        15.32 o
   1  17  -2       2901.80       3042.69        35.50 o
   2 -21  -2       1365.00       1393.21        30.88 o
   2 -19   2       2100.47       2086.02        29.55 o
   2 -17   3        340.36        276.16        17.52 o
   2 -15   4        547.34        567.79        20.40 o
   2 -12   5        470.76        531.42        18.16 o
   2 -11  -8        200.49        238.01        21.68 o
   2  -6   6        955.79        952.55        22.23 o
   2   6  -9        717.75        850.04        20.36 o
   2  12  -8         28.69         50.46        13.17 o
   2  16  -7         22.06         55.85        13.22 o
   2  20  -5         87.32         74.43        11.44 o
   2  21   2       2746.25       2688.67        43.27 o
   3 -25  -3         28.33         28.64        15.19 o
   3 -22   3        157.87        173.74        13.86 o
   3 -18   5        209.45        197.16        15.23 o
   3 -15   6        133.76        138.84        15.10 o
   3 -10   7        594.40        560.29        18.44 o
   3  22  -7        187.56        206.86        15.19 o
   3  24  -6        432.13        491.12        16.88 o
   3  25  -5         69.75         91.31        14.09 o
   3  26  -4        314.26        304.62        16.24 o
   3  27  -3          3.14         18.53        13.27 o
   4 -28  -4        341.31        320.44        19.30 o
   4 -27  -5        135.28        125.16        19.03 o
   4 -26   3        278.23        300.59        14.96 o
   4 -20   6        363.44        363.72        14.87 o
   4  28  -6         41.98         63.22        14.36 o
   4  28   3        103.89         99.63        17.34 o
   4  29  -5        206.08        251.37        15.87 o
   4  30  -4        146.09        132.52        15.55 o
   5 -31  -4         67.47         33.53        14.27 o
   5 -30  -5         51.20         20.04        19.99 o
   5 -29  -6        150.91        113.13        21.77 o
   5 -28   4        134.05        130.42        14.04 o
   5 -26   5         15.98         -5.49        13.45 o
   5 -24   6         88.83        115.05        13.86 o
   5  26   6        133.66        127.63        33.03 o
   5  31  -6         54.06         26.81        14.91 o
   5  32  -5         35.47         25.85        15.14 o
   5  33  -4         65.49         65.00        15.42 o
   6 -29   5         22.40          4.25        14.27 o
   6 -27   6         94.93         60.89        15.14 o
   6  29   6         47.35         29.19        29.73 o
   0   0  -3       8122.19       8001.18        81.75 o
   0   1  -3       4049.40       4002.79        56.50 o
   0   2  -3      18614.47      18603.07       107.82 o
   0   3  -3        525.62        492.31        28.50 o
   0   5  -2       2848.60       2824.16        46.71 o
   0   5  -1       1699.79       1467.91        37.33 o
   1 -14  -3       1549.28       1562.10        48.76 o
   1  -9   3        358.53        363.17        16.56 o
   1  -3  -7        129.24        153.98        15.92 o
   1  -3   4        235.30        395.60        22.14 o
   1  -2  -7        131.50        126.30        15.69 o
   1   4  -7        495.48        472.68        18.53 o
   1   5  -7        162.59        167.84        14.41 o
   1   5   4       1342.87       1391.47        43.41 o
   1   6  -7        311.69        343.64        16.70 o
   1  11  -6        138.54        126.85        15.32 o
   1  14  -5         58.47         58.55        14.50 o
   1  16  -4        694.88        645.92        19.62 o
   1  17  -3       1851.20       1793.39        26.90 o
   2 -14   4       1410.69       1349.16        23.38 o
   2 -11   5         30.39         30.69        14.32 o
   2  -5  -9       1070.18       1087.04        24.75 o
   2  -5   6        267.55        278.27        17.11 o
   2  -4   6        145.41        137.83        15.19 o
   2   7   6       1762.90       1611.19        34.26 o
   2  13  -8        214.19        177.86        11.44 o
   2  13   5        484.05        504.75        44.88 o
   2  14  -8        282.28        262.30        15.37 o
   2  17  -7        210.85        190.76        15.23 o
   2  19  -6          9.57         10.61        10.06 o
   2  21  -5        226.29        238.29        15.28 o
   2  22  -4        217.82        261.84        16.15 o
   2  23  -3        122.43         63.31        15.14 o
   3 -24  -4          0.78         10.98        14.32 o
   3 -23  -5        240.57        293.59        23.97 o
   3 -23   2        715.71        648.67        18.71 o
   3 -20   4        113.24         96.84        14.14 o
   3 -14   6        561.75        581.88        17.52 o
   3  -9   7        436.26        394.14        17.61 o
   3  20  -8        379.45        430.32        13.45 o
   3  23  -7         34.35         47.16        13.40 o
   3  26  -5         79.77         33.17        13.68 o
   3  26   2        148.72        177.63        19.40 o
   3  27  -4        428.20        417.79        16.70 o
   4 -24   4        292.00        310.15        15.23 o
   4 -22   5         52.41         61.94        12.21 o
   4 -19   6        334.46        356.49        15.19 o
   4  31  -3        182.72        191.35        15.74 o
   5 -31  -3        132.21        143.59        17.43 o
   5 -27   4        397.20        370.31        16.56 o
   5 -23   6         81.22         64.91        13.49 o
   5  30   4         51.94         23.97        19.94 o
   6 -31   3         94.04         79.96        14.73 o
   6 -30   4          5.88         -3.29        14.36 o
   6 -28   5         94.36         85.13        15.00 o
   6 -26   6         81.23         46.39        14.36 o
   6 -24   7        262.88        250.09        12.76 o
   0  -3  -2       7297.84       7214.69       126.07 o
   0  -1  -3       4085.40       3984.86        61.48 o
   0   4  -3       1629.03       1659.31        35.73 o
   0   5  -3       3454.82       3179.38        44.69 o
   0   6  -2       3813.71       3731.66        51.01 o
   0   6  -1       6108.57       6289.81        70.40 o
   1 -11   2        190.94        163.58        18.16 o
   1  -9  -6         53.50         75.80        17.02 o
   1  -8   3        558.17        616.83        22.87 o
   1  -4  -7        506.09        479.13        19.44 o
   1  -2   4       2944.74       3106.92        41.95 o
   1  -1   4       4038.92       4061.89        49.22 o
   1   4   4       2090.56       2222.57        47.07 o
   1   7  -7        521.75        474.65        18.02 o
   1   8  -7        447.57        457.27        17.25 o
   1  12  -6        646.56        658.32        19.26 o
   1  15  -5        780.43        821.81        19.53 o
   1  18  -2        267.92        295.01        16.83 o
   2 -20  -3       1099.81       1079.17        33.12 o
   2 -18   2       2111.07       2084.19        31.15 o
   2 -16   3        806.20        728.95        20.86 o
   2 -10   5        234.96        199.17        17.38 o
   2  -6  -9        712.17        806.39        22.23 o
   2  -3   6       2090.29       1962.60        29.64 o
   2  -2   6       1144.13       1108.40        24.66 o
   2  -1   6        776.81        708.77        24.24 o
   2   5   6        266.13        321.27        20.81 o
   2   6   6        951.36        905.30        26.99 o
   2  15  -8        505.14        563.21        17.52 o
   2  18  -7       1704.15       1844.08        24.75 o
   2  20  -6        311.23        230.51        15.37 o
   2  22  -5        115.42        111.80        13.95 o
   2  23  -4        895.15        825.06        19.62 o
   2  24  -2         52.77         39.84        13.72 o
   3 -21   3        138.91        116.06        15.00 o
   3 -19   4        401.84        422.04        17.47 o
   3 -17   5        291.23        292.68        12.72 o
   3 -13   6        891.82        918.97        19.99 o
   3  -8   7        148.89        145.52        15.00 o
   3  -7   7        379.90        409.10        16.51 o
   3  11   7        194.60        167.75        20.04 o
   3  21  -8        772.19        803.10        16.61 o
   3  23   4        262.66        252.60        27.22 o
   3  24  -7        342.55        390.39        16.10 o
   3  25  -6        205.50        191.12        10.75 o
   3  28  -3        506.77        522.87        18.02 o
   4 -28  -3          2.24          1.01        11.76 o
   4 -25   3         79.03         64.96        13.40 o
   4 -24  -7        206.44        185.95        28.82 o
   4 -23   4        652.69        642.22        18.07 o
   4 -21   5        446.26        514.40        16.51 o
   4  18   7        245.66        243.14        30.74 o
   4  25   5        111.48        114.27        25.11 o
   4  27   4        101.53         84.72        20.49 o
   4  28  -7         76.08         85.86        15.23 o
   4  29  -6          8.13         30.10        13.82 o
   4  30  -5        130.55        139.80        11.25 o
   4  30   2         11.98          2.70        16.29 o
   4  31  -4          1.36         31.47        13.72 o
   5 -28   3         17.17         22.19        13.49 o
   5 -25   5        283.18        359.83        12.58 o
   5 -19   7         33.15         23.38        12.90 o
   6 -29   4         30.10         15.23        14.41 o
   6 -23   7        102.11         76.44        14.55 o
   0  -2  -3      18657.10      18487.33       136.46 o
   0   6  -3       1292.36       1356.53        31.15 o
   0   7  -2       9747.95       9472.71        71.82 o
   0   7  -1        933.62        953.33        33.71 o
   0   8  -2       3213.37       3075.08        44.14 o
   1  -7   3       5694.12       5587.81        51.14 o
   1  -5  -7        167.22        181.38        15.42 o
   1   0   4         59.15         71.82        19.26 o
   1   1   4       4005.30       4117.74        52.61 o
   1   2   4       2944.32       3058.38        47.80 o
   1   3   4        232.24        356.17        24.06 o
   1   9  -7         90.37        142.31        15.32 o
   1  10  -7        298.67        300.00        17.38 o
   1  13  -6        504.50        474.01        14.64 o
   1  14  -6       1340.50       1413.43        23.92 o
   1  15   2        351.75        417.24        28.09 o
   1  16  -5        258.55        243.36        15.19 o
   1  17  -4        314.65        319.90        13.04 o
   1  18  -3         38.20         50.55        15.28 o
   2 -20  -2        489.46        515.91        21.87 o
   2 -19  -4        154.65        131.29        23.15 o
   2 -18  -5        668.99        635.54        39.84 o
   2 -15  -7        738.37        793.81        48.03 o
   2 -13   4        626.00        581.37        19.81 o
   2 -12  -8         28.28         24.89        17.70 o
   2  -9   5       2299.85       2214.75        28.91 o
   2  -7  -9        309.50        307.22        17.02 o
   2   0   6       1571.58       1539.19        28.13 o
   2   1   6        764.43        744.23        22.09 o
   2   2   6       1141.80       1099.39        26.12 o
   2   3   6       2092.00       1959.35        33.21 o
   2   4   6        138.91        100.23        16.01 o
   2  16  -8        192.33        163.72        14.82 o
   2  19  -7       1272.48       1290.15        21.82 o
   2  20   3        549.39        527.94        29.32 o
   2  21  -6        592.93        647.11        18.62 o
   2  24  -3        857.06        853.01        20.63 o
   3 -24  -3        229.93        253.93        18.39 o
   3 -22   2        153.51        155.99        14.78 o
   3 -16   5        763.63        791.53        19.17 o
   3 -12   6        664.68        686.45        19.26 o
   3  -6   7        795.39        759.69        19.67 o
   3  10   7        600.44        575.70        27.22 o
   3  25   3        203.93        227.81        20.17 o
   3  26  -6        134.73        150.68        15.28 o
   3  27  -5        938.36        977.48        20.31 o
   3  28  -4        317.68        265.00        15.46 o
   4 -27  -4         94.96         67.61        15.69 o
   4 -18   6        118.38        126.53        10.57 o
   4  29   3          8.58         17.57        18.44 o
   4  30  -6          5.91         -2.06        14.46 o
   4  31  -5        116.92        133.30        15.42 o
   4  32  -3         49.78         48.31        13.82 o
   5 -30  -4        131.43        131.88        17.57 o
   5 -26   4        311.00        319.94        15.69 o
   5 -24   5        103.00         95.84        13.36 o
   5 -22   6        190.60        205.62        11.02 o
   5  32   3         30.34         35.64        18.66 o
   6 -30   3         84.31         44.46        14.36 o
   6 -27   5        102.15         97.21        14.78 o
   6 -25   6        103.13        116.83        10.38 o
   7 -27   6         37.20         30.92        15.55 o
   7 -25   7        104.57         67.93        11.62 o
   0   1  -4        229.10        247.80        22.09 o
   0   2  -4       5770.35       5777.51        55.99 o
   0   3  -4       2208.09       2559.07        38.79 o
   0   4  -4         86.42         83.26        18.76 o
   0   5  -4        985.54       1055.66        27.31 o
   0   7  -3        628.80        659.37        22.09 o
   0   8  -3       1061.70       1105.70        28.41 o
   0   8  -1      23487.03      23912.01       122.00 o
   0   9  -2       3439.21       3504.49        45.06 o
   1 -14  -2       2257.09       2291.14        47.21 o
   1 -12   1       1250.27       1362.06        29.87 o
   1 -10   2       1186.62       1143.67        25.07 o
   1  -6  -7        309.03        354.98        20.45 o
   1  11  -7       1664.71       1858.12        26.53 o
   1  12   3       1448.20       1460.32        76.44 o
   1  15  -6        307.54        313.13        17.57 o
   1  17  -5         82.22        109.61        15.42 o
   1  17   1       1123.24       1195.55        29.19 o
   1  18  -4        439.18        445.60        17.34 o
   1  19  -3       1103.04       1055.34        22.19 o
   1  19  -2        206.78        224.93        16.83 o
   2 -17   2       2589.49       2591.73        30.24 o
   2 -15   3       2880.81       2948.73        33.81 o
   2 -12   4        777.10        742.21        20.77 o
   2  -8   5       1253.71       1275.79        24.57 o
   2  20  -7         50.67         62.72        14.27 o
   2  22  -6        126.60        104.98        14.50 o
   2  22   2        526.26        496.38        24.66 o
   2  23  -5          0.03         12.81        10.29 o
   2  24  -4        379.11        406.58        14.50 o
   2  25  -3        146.97        142.22        15.74 o
   2  25  -2        199.12        237.74        15.74 o
   3 -20   3        178.17        199.72        15.64 o
   3 -18   4         15.14         -4.99        14.18 o
   3 -15   5        579.56        485.95        17.43 o
   3 -11   6       1204.98       1131.64        22.19 o
   3  -5   7        123.06        142.59        15.00 o
   3  -4   7        459.64        424.65        18.07 o
   3   9   7        441.74        467.93        24.66 o
   3  16   6       1510.03       1618.96        61.02 o
   3  25  -7         51.40         44.69        14.32 o
   3  27  -6         43.06         27.36        14.23 o
   3  27   2        473.56        542.99        22.05 o
   3  28  -5         70.84         84.99        14.00 o
   3  29  -4          0.58        -14.23        13.27 o
   3  29  -3        536.67        549.90        17.70 o
   4 -24   3         68.59         46.75        13.27 o
   4 -22   4       1280.62       1318.74        21.73 o
   4 -20   5        346.57        339.47        16.29 o
   4 -17   6         56.79         38.43        14.23 o
   4  28  -8         33.63        -11.25        15.55 o
   4  29  -7        161.83        185.08        11.99 o
   4  32  -4         11.71         17.52        14.68 o
   5 -30  -3         12.56         13.40        16.10 o
   5 -27  -7         86.47         83.26        25.89 o
   5 -27   3        310.40        318.07        15.32 o
   5 -23   5         31.49         17.20        12.95 o
   5 -21   6         24.41         18.94        12.44 o
   5 -18   7         32.12         54.07         9.74 o
   6 -28   4        176.03        155.72        14.36 o
   6 -26   5         15.08        -10.66        13.86 o
   6 -24   6         81.12         71.59        14.46 o
   7 -30   4         29.87         13.95        15.55 o
   7 -24   7         66.09         10.57        15.05 o
   0  -3  -3        515.01        473.32        34.99 o
   0  -1  -4        224.40        265.05        26.94 o
   0   0  -4       1727.73       2077.15        39.11 o
   0   6  -4       1717.62       1766.26        31.52 o
   0   7  -4        960.25        885.40        25.11 o
   0   9  -3        691.76        818.15        24.93 o
   0   9  -1       8953.33       8617.83        73.42 o
   0  10  -2        742.04        878.81        27.86 o
   1 -12  -5        478.93        484.90        60.25 o
   1 -10  -6        403.23        404.71        28.82 o
   1  -9   2       2818.52       2766.30        39.62 o
   1  -7  -7        511.55        472.68        22.60 o
   1  -6   3       1178.10       1163.89        26.21 o
   1   0  -8         65.26        107.96        15.51 o
   1   1  -8        475.86        483.43        18.76 o
   1   2  -8        469.27        433.34        17.38 o
   1   3  -8         96.39        117.11        15.10 o
   1   4  -8        173.18        151.14        15.37 o
   1   5  -8         58.39         92.73        14.59 o
   1   6  -8         22.71         30.47        14.87 o
   1   7  -8       1302.91       1245.96        23.28 o
   1  12  -7        888.62        941.07        20.95 o
   1  13  -7        689.25        747.70        20.04 o
   1  16  -6        230.13        240.25        16.29 o
   1  18  -5       1541.53       1578.11        24.52 o
   1  19  -4        463.70        490.43        18.16 o
   1  20  -3        254.64        287.74        16.93 o
   1  20  -2        284.23        315.14        16.83 o
   2 -16   2       2253.01       2099.88        30.83 o
   2 -11   4        571.78        467.38        18.94 o
   2  -9  -9        490.46        536.77        22.51 o
   2  -7   5        759.50        843.31        21.96 o
   2  21  -7         38.48         21.82        13.04 o
   2  23  -6        279.26        280.97        15.23 o
   2  24  -5        683.93        787.59        18.76 o
   2  25  -4        594.26        623.23        18.57 o
   3 -21   2         33.13         20.91        14.23 o
   3 -17   4        166.68        158.78        15.55 o
   3 -14   5        456.84        478.08        18.07 o
   3 -10   6        131.40        148.26        15.69 o
   3  -3   7        772.94        827.44        21.77 o
   3  -2   7        757.03        773.28        23.24 o
   3   8   7        148.79        152.61        18.66 o
   3  26  -7        244.71        250.32        15.64 o
   4 -27  -3         35.07         28.87        15.37 o
   4 -26  -5        311.77        309.92        20.49 o
   4 -25  -6         11.86         -1.46        19.81 o
   4 -23   3        389.05        400.22        17.25 o
   4 -19   5         43.25         57.04        13.13 o
   4 -16   6        352.87        332.98        15.37 o
   4  30  -7         53.90         42.82        15.19 o
   4  31  -6         56.14         50.69        10.70 o
   4  32  -5        192.05        174.43        16.15 o
   4  33  -4         45.83         27.72        14.59 o
   4  33  -3        391.64        404.20        17.75 o
   5 -29  -5         76.62         48.86        16.70 o
   5 -28  -6         91.69         74.34        20.59 o
   5 -25   4         58.30         72.87         9.88 o
   5 -20   6        172.04        189.52        15.37 o
   5  29   5        192.78        169.26        26.58 o
   5  31   4        135.30        152.24        22.55 o
   6 -32  -4         47.38         18.34        15.14 o
   6 -29   3         68.44         36.82        13.54 o
   6 -23   6        229.78        233.57        15.19 o
   6 -20   7         26.42         17.93        13.63 o
   7 -31   3        134.23        133.99        16.19 o
   7 -28   5        123.93         78.64        15.51 o
   7 -26   6          8.85         -9.06        11.12 o
   7 -23   7        106.15         51.33        15.00 o
   0  -2  -4       5771.28       6098.60        69.26 o
   0   8  -4       1414.06       1483.93        27.90 o
   0   9  -4        272.47        293.41        20.04 o
   0  10  -3        810.48        871.95        25.43 o
   0  10  -1       5766.90       5981.54        60.15 o
   0  11  -2        688.45        856.58        26.44 o
   1 -11   1       4092.23       4309.14        48.99 o
   1  -5   3       2045.58       1917.13        35.18 o
   1  -2  -8        469.82        397.25        18.53 o
   1  -1  -8        479.57        498.90        19.35 o
   1   8  -8        364.97        324.93        17.75 o
   1   9  -8        151.19        122.96        16.19 o
   1  14  -7        288.81        374.47        17.38 o
   1  17  -6         67.30         46.34        15.10 o
   1  19  -5        139.94        155.08        15.92 o
   1  20  -4        118.20         87.19        15.42 o
   2 -19  -3        774.23        818.56        27.36 o
   2  -6   5        201.06        160.29        19.08 o
   2  19  -8        204.17        205.26        10.84 o
   2  22  -7       1028.23       1084.34        20.72 o
   2  24  -6         29.38         64.96        14.18 o
   2  25  -5         96.29        105.72        14.00 o
   2  26  -4        139.11        124.66        14.50 o
   2  26  -3        852.41        977.30        21.32 o
   2  26  -2         70.27         43.14        15.64 o
   3 -23  -4        862.72        894.91        27.45 o
   3 -19   3        105.54         81.98        14.59 o
   3  -9   6        340.41        315.23        16.10 o
   3  -1   7       1089.37       1052.87        23.47 o
   3   0   7        433.38        489.61        19.30 o
   3   7   7        374.42        394.78        22.05 o
   3  26   3        221.15        201.74        21.77 o
   3  27  -7        178.36        210.24        15.60 o
   3  28  -6         12.41         22.83         9.74 o
   3  29  -5         31.53         47.48         9.65 o
   3  30  -4         48.33         57.36        13.91 o
   4 -21   4        219.75        217.33        14.36 o
   4 -15   6        497.54        475.84        17.02 o
   4   2 -13         28.88          3.34        15.69 o
   4   4 -13        102.31         71.09        16.24 o
   4  28   4        203.40        205.90        21.73 o
   4  31  -7         22.87          9.10        15.78 o
   4  32  -6         78.03         51.28        15.46 o
   4  33  -5          5.74          6.36        15.23 o
   5 -26   3        309.76        265.73        15.10 o
   5 -24   4        149.98        189.80        14.82 o
   5 -22   5        274.18        288.79        15.42 o
   5 -19   6        232.73        292.72        15.83 o
   6 -31  -5         41.55         14.00        21.50 o
   6 -27   4         19.59         27.58        13.40 o
   6 -25   5        234.53        178.91        14.96 o
   7 -29   4         86.49         44.65        15.14 o
   7 -27   5         79.95         26.21        14.91 o
   7 -25   6        178.12        159.97        15.60 o
   7 -22   7          1.84         -4.03        14.50 o
   0  -4  -2       3730.27       3468.80       113.86 o
   0   1  -5        105.67        105.72        18.21 o
   0   2  -5        216.99        224.47        19.76 o
   0   3  -5        485.68        457.82        21.09 o
   0   4  -5        220.65        234.49        19.03 o
   0   5  -5       1376.81       1586.12        28.96 o
   0   6  -5       1587.83       1851.30        29.60 o
   0   7  -5       2141.91       2316.71        31.52 o
   0  10  -4        195.55        268.80        18.39 o
   0  11  -3       1461.18       1468.51        28.82 o
   0  11  -1       1872.41       1764.07        36.05 o
   0  12  -2       1315.03       1198.84        28.32 o
   1  -8  -7        442.57        449.35        24.75 o
   1  -8   2       4250.16       4387.09        49.91 o
   1  -4   3       3719.05       3901.10        49.04 o
   1  -3  -8         95.14        114.64        15.23 o
   1  10  -8        277.84        250.64        16.15 o
   1  11  -8       1510.59       1512.38        23.83 o
   1  15  -7       1388.43       1321.44        22.32 o
   1  16   2       3252.41       3477.18        55.31 o
   1  18  -6        213.87        229.96        15.23 o
   1  21  -3         62.12         86.14        14.09 o
   1  21  -2        456.93        476.34        18.62 o
   2 -19  -2       2291.55       2098.88        35.96 o
   2 -15   2        269.56        202.42        17.98 o
   2 -13  -8        217.20        203.57        22.55 o
   2 -13   3        979.77        905.30        22.83 o
   2 -10   4        431.37        410.79        18.25 o
   2  -5   5        704.81        793.08        22.23 o
   2  12   5        455.61        508.27        38.97 o
   2  18   4        817.60        868.79        49.54 o
   2  20  -8        150.28        152.42        11.44 o
   2  21  -8         88.93         79.14        13.91 o
   2  21   3        449.42        427.08        28.82 o
   2  23  -7         54.74          5.03        13.95 o
   2  23   2        469.93        500.86        23.79 o
   2  27  -3        709.68        651.96        19.12 o
   3 -23  -3        226.24        259.42        19.26 o
   3 -22  -5        263.91        274.88        22.96 o
   3 -20   2       2891.59       2957.74        31.93 o
   3 -18   3        431.00        417.61        17.29 o
   3 -16   4        368.24        429.91        16.93 o
   3 -13   5        324.44        391.49        15.78 o
   3  -8   6        456.31        449.58        17.47 o
   3   1   7       1094.97       1099.57        24.15 o
   3   2   7        747.34        733.71        22.23 o
   3   3   7        773.40        790.98        22.74 o
   3   4   7        458.46        415.46        19.12 o
   3   5   7        119.90        154.07        16.24 o
   3   6   7        793.14        758.68        23.70 o
   3  24   4        163.15        170.22        24.38 o
   3  28  -7         83.92         84.99        14.50 o
   3  28   2         38.32         28.22        16.47 o
   3  29  -6         33.20          0.64        14.41 o
   3  30  -5         22.49         -6.50        13.68 o
   3  31  -3         10.47          1.24        14.18 o
   4 -26  -4         10.18         -1.83        14.91 o
   4 -22  -8         87.89         79.69        36.09 o
   4 -22   3        241.94        244.19        14.91 o
   4 -20   4         33.03         46.16        12.63 o
   4 -18   5        598.76        649.08        15.19 o
   4   0   8         39.32         33.12        13.36 o
   4  30   3         15.37          7.46        16.19 o
   4  34  -4         78.88         36.64        15.60 o
   5 -29  -4        121.85         89.61        17.25 o
   5 -21   5        130.87        138.24        13.54 o
   5  33   3         96.99         88.79        19.21 o
   6 -28   3          7.98         12.63        13.63 o
   6 -26   4          6.85         -5.99        13.04 o
   6 -24   5         50.94         44.97        13.72 o
   6 -22   6        196.52        202.42        15.46 o
   6 -19   7         60.40         69.99        10.16 o
   7 -30   3         38.30         14.27        15.00 o
   7 -24   6        379.33        376.16        17.25 o
   0  -4  -3       1620.56       1612.74        53.20 o
   0  -3  -4       2181.69       2542.70        50.18 o
   0   0  -5       2500.92       2580.02        38.75 o
   0   8  -5        439.29        488.74        18.34 o
   0   9  -5        680.90        716.64        21.00 o
   0  11  -4       1587.39       1696.05        27.86 o
   0  12  -4        623.54        647.25        20.22 o
   0  12  -3       1027.78       1058.27        22.78 o
   0  13  -3        745.97        753.88        22.00 o
   1 -13  -3        710.29        693.63        37.24 o
   1 -13  -2       1933.94       2067.63        49.54 o
   1 -10   1       7688.14       7522.05        63.86 o
   1  -4  -8        168.69        161.80        16.29 o
   1  13  -8        323.99        335.77        15.92 o
   1  16  -7       1059.59       1235.80        19.08 o
   1  17  -7        551.14        587.50        19.21 o
   1  19  -6        142.98        151.65        14.36 o
   1  20  -5        284.03        274.84        12.53 o
   1  21  -4        856.35        890.02        17.52 o
   1  22  -3        319.27        404.20        17.15 o
   1  22  -2        311.62        317.24        17.34 o
   2  -9   4        431.66        394.41        18.53 o
   2  -4   5       2621.43       2642.47        34.49 o
   2  22  -8         80.76         62.81        13.91 o
   2  24  -7        174.39        193.46        14.14 o
   2  25  -6        169.41        166.47        14.59 o
   2  26  -5         73.50         80.05        10.70 o
   2  27  -4        133.10         84.35        14.59 o
   3 -21  -6        395.19        433.34        31.24 o
   3 -15   4       1697.68       1708.85        24.93 o
   3 -12   5        121.89        129.87        14.59 o
   3  -7   6        722.53        643.68        19.26 o
   3  21   5        812.29        779.36        61.89 o
   3  30  -6         87.51         78.96        14.96 o
   3  31  -5          7.89         -5.63        14.04 o
   3  31  -4         38.48          9.47        13.91 o
   4 -26  -3         13.27         21.09        14.50 o
   4 -17   5         73.63         88.06        13.27 o
   4 -14   6        259.68        219.35        11.94 o
   4   5   8         64.98         81.38        15.00 o
   4  17   7         56.05         73.01        22.05 o
   5 -23   4        207.32        191.44        13.86 o
   5 -18   6         91.80        120.08        13.54 o
   6 -31  -4         49.13         35.13        17.98 o
   6 -30  -6        123.70         61.30        19.99 o
   6 -27   3        259.00        219.44        15.28 o
   6 -21   6         36.03         60.34        13.13 o
   6 -18   7        549.33        605.85        17.75 o
   7 -28   4        190.05        159.06        15.42 o
   7 -26   5         60.54         37.97        14.59 o
   7 -21   7         17.45         -2.61        10.43 o
   0  -1  -5        107.84        119.90        18.34 o
   0  10  -5        191.17        258.73        16.19 o
   0  11  -5        621.68        657.08        19.17 o
   0  12  -1        808.57        802.78        26.62 o
   0  13  -4        352.65        305.99        17.47 o
   0  13  -2       1714.04       1690.28        28.32 o
   0  14  -3        613.49        705.39        20.27 o
   1  -7   2       2604.45       2512.05        40.21 o
   1  -5  -8         60.60         94.42        14.46 o
   1  -3   3      12958.04      12955.01        85.45 o
   1   2  -9        124.54        146.57        15.32 o
   1  14  -8        159.60        114.04        14.27 o
   1  15  -8        148.06        116.74        15.60 o
   1  18  -7        299.29        342.36        15.55 o
   1  20  -6        396.35        396.38        16.56 o
   1  21  -5        385.81        409.51        16.79 o
   1  22  -4        150.72        154.53        14.41 o
   2 -16   1       1292.73       1341.02        27.54 o
   2 -14   2        242.48        258.28        17.02 o
   2 -12   3       1056.76       1152.41        24.43 o
   2  -3   5        891.27       1005.43        24.66 o
   2  23  -8        202.04        193.82        14.87 o
   2  24   2        120.52        115.41        18.02 o
   2  25  -7         34.22         23.97        13.68 o
   2  26  -6         47.18         57.96        13.91 o
   2  27  -5        244.80        269.99        15.05 o
   2  28  -4         46.84         38.11        14.32 o
   2  28  -3        104.32         96.48        14.27 o
   3 -19   2          9.12          4.35        13.04 o
   3 -17   3       3387.89       3475.80        33.90 o
   3 -11   5        182.34        201.51        16.19 o
   3  -6   6        932.09        954.70        21.64 o
   3  29  -7         27.03         14.55         9.97 o
   3  32  -4         61.26         24.47        13.86 o
   3  32  -3         53.92         43.27        14.46 o
   4 -21   3        750.24        717.51        18.89 o
   4 -19   4         16.85          9.93        13.22 o
   4 -16   5         70.38         98.35        14.55 o
   4 -13   6        339.98        346.38        16.47 o
   4  26   5        415.44        452.65        33.35 o
   5 -28  -5         56.11         42.63        16.83 o
   5 -24   3         45.61         68.39        12.99 o
   5 -22   4        575.15        563.26        17.20 o
   5 -20   5        115.82        123.05        13.77 o
   5 -17   6        150.87        151.92        13.95 o
   5  32   4         61.21         43.69        21.50 o
   6 -25   4        230.66        219.85        14.50 o
   6 -23   5        194.22        206.45        14.46 o
   6 -20   6        287.04        318.48        15.87 o
   7 -29   3         24.97          1.01        14.82 o
   7 -27   4         93.16        108.69        14.91 o
   7 -25   5         52.49         24.15        14.55 o
   7 -23   6         14.07        -22.16        14.78 o
   7 -20   7         45.72         65.55        13.95 o
   8 -22   7         97.96         67.47        15.87 o
   0  -4  -4         87.34         81.79        23.60 o
   0  -2  -5        210.70        200.59        19.90 o
   0   1  -6       1655.42       1618.28        31.61 o
   0   2  -6       1358.78       1450.90        28.09 o
   0   3  -6       1156.32       1340.61        26.12 o
   0   4  -6         89.73        187.19        15.55 o
   0   5  -6        593.02        574.24        17.06 o
   0   6  -6         98.50         98.53        14.68 o
   0   7  -6          3.40         38.65        14.78 o
   0   8  -6       2059.55       2059.35        28.22 o
   0   9  -6        691.05        703.83        19.53 o
   0  12  -5        837.53        983.52        21.45 o
   0  13  -5       1024.75       1117.23        22.60 o
   0  13  -1        195.54        212.12        19.94 o
   0  14  -4        744.86        666.73        19.99 o
   0  14  -2       1944.13       1976.74        31.52 o
   0  15  -3       1009.51        913.85        22.87 o
   1  -9  -7         94.23        118.02        20.08 o
   1  -6  -8         21.85         35.04        16.88 o
   1  -2   3       3491.91       3197.44        47.71 o
   1  16  -8        534.66        504.34        17.47 o
   1  17   2       1210.44       1338.55        37.01 o
   1  19  -7        565.32        591.35        18.85 o
   1  21  -6         83.18         75.53        14.64 o
   1  22  -5         18.10         14.82        13.63 o
   1  23  -4        167.02        212.67        15.05 o
   1  23  -3        311.93        305.94        17.29 o
   1  23  -2          4.37         57.91        14.41 o
   2 -18  -4         13.48         -1.60        18.85 o
   2 -18  -2       3985.10       3959.15        50.18 o
   2 -11  -9        513.45        499.63        23.06 o
   2 -11   3        607.42        569.34        20.95 o
   2  -8   4        275.65        263.67        14.32 o
   2  -2   5       4556.36       4905.16        46.93 o
   2  -1   5       4406.06       4452.74        47.39 o
   2  24  -8         30.50         36.00        13.72 o
   2  26  -7         19.38         -0.69        14.59 o
   2  27  -6         74.44         85.96        14.23 o
   2  28  -5         83.95         81.70        14.55 o
   3 -22  -4        356.57        323.97        22.14 o
   3 -14   4        620.24        621.22        18.57 o
   3  -5   6        731.73        770.26        20.59 o
   3  15   6        129.57        138.06        27.86 o
   3  27   3        485.53        445.10        23.38 o
   3  29  -8         31.40         14.41        15.37 o
   3  29   2        187.69        179.78        18.71 o
   3  31  -6        107.11        105.85        11.53 o
   3  32  -5        137.11        130.51        15.19 o
   4 -25  -5        221.92        227.44        18.98 o
   4 -12   6        280.18        341.40        16.47 o
   4  31   3          2.50         14.82        16.74 o
   5 -28  -4        146.03        124.52        17.52 o
   5 -25  -8         16.56         -0.91        27.49 o
   5 -19   5        503.23        517.06        16.70 o
   5 -16   6        809.38        820.48        19.30 o
   5 -12   7         62.58         20.81        14.41 o
   5  34   3          6.84         -5.81        19.58 o
   6 -30  -5         20.09          1.78        18.07 o
   6 -26   3         55.17         23.74        12.44 o
   6 -22   5         69.77        105.53        14.23 o
   6  26   7        107.95         84.63        46.34 o
   7 -28   3        137.54        119.49        15.37 o
   7 -22   6        361.73        403.93        16.24 o
   8 -24   6        122.09        104.89        16.10 o
   8 -21   7         16.88         10.61        15.14 o
   0  -3  -5        484.78        473.78        26.62 o
   0   0  -6         79.85         51.65        16.19 o
   0  10  -6        206.03        238.47        16.83 o
   0  11  -6        525.52        538.10        18.07 o
   0  14  -5          4.11         22.78        14.23 o
   0  14  -1       3788.91       3889.57        44.65 o
   0  15  -4        365.85        361.02        17.52 o
   0  15  -2       4724.24       4854.93        44.51 o
   0  16  -3       1370.50       1490.01        26.35 o
   1 -11  -6        133.56        146.20        24.20 o
   1  -9   1       5843.64       5947.69        59.79 o
   1  -6   2       5042.04       4885.26        56.13 o
   1  -2  -9        124.51        156.63        15.83 o
   1  -1   3       9254.25       9554.55        80.56 o
   1  13   3        142.93        200.18        37.37 o
   1  18  -8       1178.28       1181.78        21.77 o
   1  20  -7        336.99        386.00        16.97 o
   1  22  -6        106.21        148.72        14.73 o
   1  23  -5         65.75        114.59        15.32 o
   1  24  -4        194.12        178.50        15.23 o
   1  24  -3        190.88        214.64        15.42 o
   2 -18  -3        294.60        240.66        20.45 o
   2  -7   4        283.01        274.10        20.27 o
   2   0   5       2467.81       2435.74        36.37 o
   2  11   5         29.71         29.14        23.15 o
   2  22   3        109.70        124.29        21.13 o
   2  25  -8         50.79         63.45        14.91 o
   2  28  -6         27.74         25.34        15.00 o
   2  29  -5        411.65        444.05        17.06 o
   2  29  -4        323.60        379.00        16.06 o
   2  29  -3         92.02        106.27        15.60 o
   2  29  -2        328.77        409.37        17.38 o
   3 -22  -3        294.26        283.99        19.99 o
   3 -18   2        183.71        216.65        15.51 o
   3 -16   3        374.57        389.29        17.38 o
   3 -10   5        635.35        682.88        19.76 o
   3  -4   6        107.98        114.36        15.55 o
   3  31  -7         28.28         24.29        15.19 o
   3  32  -6         39.88         32.48        15.19 o
   3  33  -5        209.50        223.01        17.25 o
   3  33  -4        158.05        173.97        16.10 o
   4 -25  -4         23.31         23.92        17.29 o
   4 -20   3        658.25        631.74        18.53 o
   4 -18   4        155.40        167.15        11.30 o
   4 -15   5        333.30        328.82        16.51 o
   4 -11   6         78.56         65.78        14.46 o
   4  -6   7         50.64         72.37        10.80 o
   4  -5   7        208.48        230.19        16.01 o
   4  16   7        155.64        138.01        23.38 o
   4  29   4         10.01         10.29        19.35 o
   5 -27  -6          8.13         -0.05        16.56 o
   5 -26  -7         50.12         40.16        22.60 o
   5 -23   3         38.55         35.36        13.36 o
   5 -21   4         76.84         68.21        13.95 o
   5 -11   7        817.32        882.79        20.95 o
   5  22   7         25.30         17.20        29.14 o
   5  30   5        201.00        176.53        29.00 o
   6 -30  -4         23.92         25.39        17.89 o
   6 -24   4        394.34        382.93        12.95 o
   6 -19   6        113.53        109.93        13.72 o
   7 -26   4        109.99        104.76        14.68 o
   7 -24   5         20.78          2.15        13.68 o
   7 -18   7        260.54        253.79        15.64 o
   8 -28   4         16.62          2.52        15.78 o
   8 -26   5          1.68          3.43        15.05 o
   0  -1  -6       1643.26       1624.73        31.11 o
   0   4  -7        760.06        855.20        21.59 o
   0   5  -7        546.03        543.36        18.98 o
   0   6  -7         49.06         75.48        13.86 o
   0   7  -7        404.71        438.10        17.89 o
   0   8  -7         10.55         43.87        13.72 o
   0  12  -6        293.01        323.74        13.08 o
   0  13  -6        639.96        641.57        18.57 o
   0  15  -5         24.02         38.97        13.04 o
   0  16  -4        143.59        177.95        15.87 o
   0  16  -2        166.37        298.67        18.62 o
   0  17  -3        125.73        134.95        16.61 o
   1  -7  -8       1313.22       1318.69        31.15 o
   1  -3  -9        163.39        240.21        16.79 o
   1  14  -9         73.48         70.04        10.20 o
   1  18   2       2551.56       2648.50        49.22 o
   1  19  -8       1485.51       1541.20        22.83 o
   1  21  -7        925.94       1010.55        20.31 o
   1  23  -6        652.61        676.11        18.53 o
   1  24  -5        196.81        232.34        15.14 o
   1  25  -3         10.83         46.11        13.63 o
   2 -14  -8        287.60        246.29        28.54 o
   2 -13   2       1638.19       1691.29        26.67 o
   2 -10   3         74.91         57.55        17.34 o
   2  -6   4       1938.18       2068.23        32.52 o
   2   1   5       4411.70       4356.90        47.39 o
   2  25   2        304.88        296.79        21.09 o
   2  26  -8        210.10        286.82        16.38 o
   2  27  -7          0.22         -8.78         9.79 o
   2  30  -4         69.28         29.69        14.18 o
   2  30  -3        186.16        160.84        15.14 o
   3 -13   4       2073.05       1993.62        25.02 o
   3  -9   5        836.11        748.62        20.36 o
   3  -3   6        792.04        790.43        21.13 o
   3   3 -13         23.85          2.97        15.28 o
   3   4 -13        550.18        611.34        19.90 o
   3  25   4        500.62        538.56        30.69 o
   3  33  -6         16.30          8.28        15.32 o
   3  34  -4          9.59          7.64        14.73 o
   4 -25  -3        525.69        581.79        19.99 o
   4 -24  -6         94.11         93.50        19.30 o
   4 -17   4        150.55        111.11        14.78 o
   4 -14   5        648.97        680.28        18.66 o
   4 -10   6        332.38        300.87        16.79 o
   4  -4   7        861.64        894.00        21.32 o
   5 -18   5        913.98       1011.52        20.59 o
   5 -15   6         76.11         76.85        14.59 o
   5 -10   7        115.05        147.16        15.10 o
   6 -29  -6         29.24         11.39        21.55 o
   6 -25   3         76.70         70.90        13.45 o
   6 -23   4        131.43        109.19        14.09 o
   6 -21   5         20.05         44.69        12.99 o
   6 -18   6        453.31        443.09        16.33 o
   7 -27   3         34.92          3.48        13.91 o
   7 -23   5        336.31        318.29        15.69 o
   7 -21   6         27.97         12.85        10.48 o
   8 -29   3         75.21         52.97        15.97 o
   8 -27   4        100.70         47.57        16.01 o
   8 -25   5         97.55         67.52        15.23 o
   8 -23   6         55.18         32.98        15.14 o
   8 -20   7          1.10         -7.55        14.55 o
   0  -5  -3       3425.90       3270.82        81.43 o
   0  -4  -5        217.92        242.17        23.60 o
   0  -2  -6       1354.87       1437.22        30.42 o
   0   2  -7        231.09        239.20        17.06 o
   0   3  -7          4.50         15.00        13.77 o
   0   9  -7        274.90        311.48        16.70 o
   0  10  -7        402.02        466.87        18.62 o
   0  11  -7        401.46        496.47        18.44 o
   0  14  -6        749.09        704.98        16.42 o
   0  15  -6       1372.16       1508.90        23.92 o
   0  16  -5        514.89        545.83        15.10 o
   0  17  -5        341.96        293.18        16.83 o
   0  17  -4        326.63        340.21        13.72 o
   0  17  -2       1129.81       1223.36        24.43 o
   0  18  -4         52.53         98.76        14.04 o
   0  18  -3       1688.07       1729.26        26.67 o
   1  -8   1      10988.80      11595.01        85.18 o
   1  -5   2      10165.86      10014.70        79.46 o
   1  -4  -9        439.07        512.35        19.94 o
   1   0   3       8320.42       8873.86        81.29 o
   1  22  -7         22.53         37.15        14.46 o
   1  24  -6        197.51        224.20        15.05 o
   1  25  -5        320.38        361.11        15.78 o
   1  25  -4         77.73         63.13        11.07 o
   1  25  -2        397.33        490.07        18.34 o
   2   2   5       4554.35       4861.56        51.65 o
   2   3   5        892.97        995.23        29.69 o
   2  10   5        236.19        236.27        26.30 o
   2  27  -8        140.18        159.47        15.10 o
   2  28  -7          2.52         46.93        14.36 o
   2  29  -6         62.65         49.86        10.48 o
   2  30  -5         11.43         20.77        14.00 o
   3 -17   2        376.42        376.57        17.38 o
   3 -15   3        267.38        299.04        16.61 o
   3 -12   4        416.86        409.51        17.93 o
   3  -8   5        659.22        663.99        19.81 o
   3  -2   6        377.33        411.11        17.75 o
   3  28   3        367.67        389.34        24.61 o
   3  34  -5        227.00        229.96        16.93 o
   4 -23  -7          0.23         -3.43        20.31 o
   4 -19   3         45.24         41.49        13.82 o
   4  -3   7         96.67         89.98        14.87 o
   5 -27  -5        317.65        323.92        19.94 o
   5 -22   3         61.69         84.35        13.22 o
   5 -20   4         98.74        117.52        14.41 o
   5 -17   5         32.37         51.14        13.59 o
   5 -14   6        479.37        450.54        16.79 o
   5  33   4         57.07         55.85        25.75 o
   6 -20   5        613.19        687.87        18.25 o
   6 -17   6        193.29        165.64        14.55 o
   6 -14   7        634.39        662.30        15.10 o
   7 -25   4         56.64         45.01        14.18 o
   7 -20   6         21.45        -16.97        13.95 o
   7 -17   7         81.25         62.72         9.93 o
   8 -22   6         20.56         13.82        14.59 o
   8 -19   7        181.43        157.87        15.74 o
   0  -5  -4        972.05       1041.80        39.34 o
   0  -3  -6       1143.70       1358.95        31.20 o
   0   0  -7        369.68        392.90        20.86 o
   0   1  -7         45.41         18.30        14.68 o
   0  12  -7        894.52       1002.73        19.03 o
   0  13  -7        644.46        761.52        19.81 o
   0  14  -7        259.80        277.81        16.51 o
   0  16  -6        527.11        562.71        18.85 o
   0  18  -5        139.52        114.87        15.92 o
   0  18  -2         18.53         60.75        15.55 o
   0  19  -4        371.88        420.31        17.66 o
   0  19  -3         89.33         93.73        15.28 o
   1 -12  -2       3303.14       3125.63        58.32 o
   1 -10  -7        296.04        330.05        25.57 o
   1  -8  -8        375.38        378.72        22.28 o
   1   1   3       9225.76       9745.35        91.26 o
   1  23  -7        469.59        501.18        14.46 o
   1  25  -6        269.53        291.81        16.15 o
   1  26  -5         26.15        -10.16        14.23 o
   1  26  -4        333.66        363.67        16.29 o
   1  26  -3         45.58         53.84        15.51 o
   2 -17  -5        446.77        466.55        35.59 o
   2 -17  -2       1444.78       1372.17        33.30 o
   2 -14   1       1862.64       1751.81        32.30 o
   2 -12   2        610.40        617.65        23.60 o
   2  -9   3       3847.27       3667.38        40.85 o
   2  -5   4       1857.92       1755.33        30.01 o
   2   4   5       2649.63       2609.67        41.08 o
   2   5   5        704.78        733.29        28.04 o
   2   6   5        200.91        212.12        22.42 o
   2   7   5        760.95        807.49        32.71 o
   2   8   5       1247.12       1174.05        37.69 o
   2   9   5       2292.45       2217.81        47.99 o
   2  19   4        962.25        877.30        49.68 o
   2  23   3          9.73         10.89        19.58 o
   2  28  -8        204.89        238.33        16.19 o
   2  29  -7         85.40         68.39        15.10 o
   2  30  -6         78.21         80.01        14.55 o
   2  31  -5        159.70        119.03        15.42 o
   2  31  -4         67.73         58.10        13.91 o
   2  31  -3          8.42         -3.52        13.36 o
   3 -21  -5        189.60        191.99        20.95 o
   3  -2 -13         54.42         41.90        15.69 o
   3  -1   6        796.25        862.25        22.00 o
   3  14   6        563.44        580.32        31.98 o
   3  35  -4         48.60         14.09        15.69 o
   3  35  -3         44.79         47.12        15.14 o
   4 -16   4        429.48        484.85        18.25 o
   4 -13   5        142.74        145.42        15.19 o
   4  -9   6        876.06        749.72        17.66 o
   4  -2   7        276.21        247.98        16.65 o
   4  15   7         47.09         47.71        20.86 o
   4  32   3          5.45         -6.45        17.70 o
   5 -27  -4        188.69        208.32        17.84 o
   5 -19   4         87.48         96.75        13.49 o
   5 -13   6         91.11         81.11        14.14 o
   5  -9   7        369.51        428.08        13.54 o
   6 -29  -5         84.65         65.14        18.66 o
   6 -28  -7         13.94          7.73        22.05 o
   6 -24   3        110.29        105.17        14.23 o
   6 -22   4        291.65        303.66        15.19 o
   6 -13   7        245.73        225.16        15.92 o
   7 -31  -3          9.44          9.19        18.66 o
   7 -26   3         24.97         22.69        13.45 o
   7 -24   4        302.98        341.17        16.24 o
   7 -22   5        272.87        288.74        15.60 o
   7 -19   6         61.26         31.61        14.09 o
   7 -16   7          7.95        -15.37        14.36 o
   8 -28   3         39.55         22.42        10.89 o
   8 -26   4        130.48        113.59        15.55 o
   8 -24   5        195.37        221.91        15.87 o
   8 -21   6         70.66         42.95        15.42 o
   8 -18   7        184.17        228.13        16.10 o
   0  -1  -7         45.42         60.84        17.43 o
   0   4  -8         10.03         45.70        17.43 o
   0   5  -8         23.27         56.68        14.36 o
   0   6  -8         41.45         80.05        14.41 o
   0   7  -8        208.85        325.71        16.38 o
   0   8  -8       1248.02       1247.74        23.83 o
   0   9  -8        220.66        306.68        16.33 o
   0  10  -8        326.48        360.01        16.47 o
   0  15  -7        179.09        269.94        16.19 o
   0  17  -6         33.77         49.77        11.07 o
   0  17  -1        409.54        403.79        19.03 o
   0  18  -6        177.25        194.28        15.74 o
   0  19  -5        590.82        603.15        18.34 o
   0  19  -2        468.88        555.85        19.81 o
   0  20  -4         46.60         36.64        14.50 o
   0  20  -3         19.52         50.73        14.09 o
   1  19   2        878.55        920.53        31.84 o
   1  22  -8         44.36         46.29         9.74 o
   1  23  -8        145.44        108.00        14.23 o
   1  24  -7          7.65          1.83         9.56 o
   1  25  -7        241.00        296.66        15.32 o
   1  26  -6        570.29        526.98        17.61 o
   1  27  -5         64.15         70.04        13.95 o
   1  27  -4          8.30         11.39        13.63 o
   1  27  -3        896.07        891.21        20.27 o
   2  -4   4        414.67        418.61        20.77 o
   2  26   2        950.39        952.05        28.73 o
   2  29  -8        123.55         98.63        15.87 o
   2  30  -7         23.63         11.99        14.73 o
   2  31  -6         53.72         25.30        15.10 o
   2  32  -4         37.72         10.89        14.41 o
   2  32  -3         72.78         85.31        14.23 o
   3 -21  -4        804.84        867.60        28.77 o
   3 -21  -3        250.00        196.29        18.76 o
   3 -18   1        428.13        397.16        18.21 o
   3 -16   2         61.61         83.62        14.41 o
   3 -14   3        462.04        424.29        17.70 o
   3 -11   4       1427.62       1384.66        24.75 o
   3  -7   5        732.32        768.01        21.04 o
   3   0   6        931.77       1028.58        24.02 o
   3   1   6        805.33        834.30        23.51 o
   4 -24  -5        104.99         71.36        16.33 o
   4 -24  -3        111.09        130.24        16.88 o
   4 -18   3       1304.09       1271.99        20.72 o
   4 -12   5         81.36         82.43        14.78 o
   4  -8   6         93.58         88.61        15.55 o
   4  -1   7        715.02        747.93        20.91 o
   4   0   7         16.75          6.31        14.73 o
   4  14   7        210.18        219.03        23.92 o
   4  30   4        153.19        186.37        23.24 o
   5 -21   3        250.30        251.19        15.28 o
   5 -16   5        210.95        221.45        15.05 o
   5  -8   7         26.91         16.79         9.70 o
   6 -29  -4         64.97         33.90        14.27 o
   6 -19   5         30.32         37.83        13.40 o
   6 -16   6         76.15         81.47        13.59 o
   7 -21   5          0.08         23.24        13.22 o
   7 -15   7        151.32        208.32        14.23 o
   8 -27   3         89.98         72.78        15.00 o
   8 -23   5        143.75        147.71        15.42 o
   8 -17   7        132.45         94.42        15.32 o
   9 -19   7         10.91          5.26        16.01 o
   0  -5  -5       1378.20       1612.97        40.48 o
   0  -4  -6         89.17        205.35        18.76 o
   0  -2  -7        230.39        261.80        20.17 o
   0   2  -8        248.42        274.29        16.83 o
   0   3  -8        136.37        141.86        15.37 o
   0  11  -8          1.52        -13.91         9.42 o
   0  12  -8        567.36        546.43        17.98 o
   0  13  -8          3.23          8.10        13.86 o
   0  16  -7        863.97        850.54        17.47 o
   0  17  -7        983.83        982.74        20.13 o
   0  18  -1        646.52        707.63        21.45 o
   0  19  -6         97.73         72.46        14.78 o
   0  20  -5        229.93        259.97        16.93 o
   0  20  -2        454.17        450.63        19.08 o
   0  21  -4        121.82        182.89        15.28 o
   0  21  -3         22.79         38.24        14.23 o
   1  -7   1      16516.38      16427.38       103.89 o
   1  -4   2       1821.70       2055.65        41.45 o
   1   2   3       3540.93       3309.15        57.36 o
   1  14   3        272.55        262.21        36.50 o
   1  24  -8         25.59         10.43        14.14 o
   1  26  -7        367.28        344.05        16.61 o
   1  27  -6        168.13        133.39        15.28 o
   1  27  -2        249.83        393.13        18.57 o
   1  28  -4        621.24        642.44        18.85 o
   1  28  -3        195.98        181.61        16.01 o
   2 -17  -3       1171.55       1350.30        34.90 o
   2 -11   2        277.31        244.23        19.08 o
   2  -8   3        219.94        239.43        19.67 o
   2  30  -8          2.53         -5.40        16.01 o
   2  31  -7         78.90         88.79        15.28 o
   2  32  -6         40.06         30.15        15.10 o
   2  32  -5          0.84          4.48         9.97 o
   3 -10   4       2807.76       2731.62        32.80 o
   3  -6   5         97.85         69.99        15.14 o
   3   2   6        377.68        428.77        19.35 o
   3  13   6        889.72        919.93        35.86 o
   3  36  -3         78.20         55.76        16.51 o
   4 -24  -4        523.33        575.47        22.32 o
   4 -17   3        218.88        175.25        15.78 o
   4 -15   4        468.77        477.26        14.46 o
   4  -7   6        371.01        356.45        16.88 o
   4   1   7        722.82        754.66        21.50 o
   4   2   7        277.83        266.65        19.44 o
   4  13   7         50.95         62.35        20.08 o
   4  27   5         89.75         65.05        28.91 o
   5 -26  -6         38.71         29.28        16.79 o
   5 -18   4        158.62        152.51        13.91 o
   5 -15   5        117.79         99.59        15.10 o
   5 -12   6        247.29        244.78        12.44 o
   6 -23   3         93.12         89.20        13.68 o
   6 -21   4         45.49         39.57        13.13 o
   6 -18   5        659.23        767.19        18.85 o
   6 -15   6        185.17        138.01        14.18 o
   7 -25   3        156.13        158.37        14.64 o
   7 -23   4        209.47        215.83        15.46 o
   7 -18   6        292.81        283.76        15.78 o
   7 -14   7         86.72         66.88        13.95 o
   8 -25   4         37.96          3.89        14.73 o
   8 -20   6         70.24         69.72        14.41 o
   0   1  -8        156.02        206.04        16.33 o
   0  14  -8        363.57        380.05        13.31 o
   0  15  -8        190.81        290.30        16.19 o
   0  16  -8        838.05        871.54        19.67 o
   0  18  -7        733.92        831.42        20.17 o
   0  19  -7        707.82        824.14        20.27 o
   0  20  -6         91.75        140.44        14.96 o
   0  21  -5        200.37        214.45        15.60 o
   0  21  -2        361.19        389.29        17.93 o
   0  22  -4        210.17        217.61        15.78 o
   1 -12  -3        283.52        301.14        32.89 o
   1  -9  -8        151.96        146.43        18.66 o
   1  20   2        301.06        298.94        23.10 o
   1  27  -7         87.42        126.35        14.87 o
   1  28  -6         41.37         50.50        14.00 o
   1  28  -5        292.84        268.34        16.19 o
   2 -17  -4       1074.97       1058.22        36.60 o
   2  -3   4       1037.56       1015.27        27.49 o
   2  24   3        324.12        345.56        25.71 o
   2  27   2         92.68         96.52        19.53 o
   2  32  -7         41.43          2.84        15.69 o
   2  33  -6         75.72         35.09        15.64 o
   2  33  -5        167.82        222.00        16.61 o
   2  33  -4          1.25         -0.82        14.50 o
   2  33  -3        215.20        177.40        15.69 o
   3 -20  -6         37.08         45.97        23.15 o
   3 -15   2        386.96        395.47        17.43 o
   3 -13   3        401.42        466.83        17.98 o
   3  -5   5        657.98        688.33        20.31 o
   3   3   6        780.41        746.97        22.83 o
   3   4   6        109.89        105.58        18.62 o
   3  12   6        657.94        675.84        30.79 o
   3  26   4        295.49        285.27        25.66 o
   3  29   3        372.24        377.72        22.87 o
   4 -14   4       1258.49       1216.13        22.05 o
   4 -11   5       1229.88       1282.01        20.86 o
   4  -6   6         82.58        106.91        14.55 o
   4   3   7         93.21         75.62        14.87 o
   4   4   7        870.36        894.00        25.39 o
   4  12   7        776.79        781.33        29.41 o
   4  33   3         81.38         80.15        19.35 o
   5 -20   3        140.72        136.96        10.75 o
   5 -11   6        194.88        153.79        14.68 o
   5  -6   7        252.27        222.82        15.87 o
   5  31   5          6.40          0.50        26.58 o
   6 -28  -6         67.94         22.51        18.21 o
   6 -20   4         35.22         17.11        12.99 o
   6 -14   6        156.00        178.09        14.41 o
   7 -30  -3        210.01        177.67        19.49 o
   7 -20   5        240.62        225.98        15.23 o
   7 -17   6         54.30         33.26        13.86 o
   8 -26   3         36.64         21.87        14.59 o
   8 -24   4        171.39        173.60        15.64 o
   8 -22   5         83.84         79.18        14.32 o
   8 -19   6         24.31          8.60        14.04 o
   8 -16   7        173.59        192.08        15.28 o
   9 -21   6         12.22         -5.31        15.37 o
   9 -18   7         51.95         46.25        11.30 o
   0  -3  -7          5.19         26.81        13.82 o
   0   0  -8        288.08        239.57        16.70 o
   0   7   1        933.62        970.57        51.92 o
   0   8   1      23487.02      25153.40       189.43 o
   0   9   1       8953.30       9089.14       106.68 o
   0  10   1       5766.89       6292.24        83.21 o
   0  17  -8        333.11        306.08        16.24 o
   0  18  -8        473.68        577.49        17.25 o
   0  20  -7         50.83         25.85        13.59 o
   0  21  -6          1.71         11.25        11.12 o
   0  22  -6        180.70        180.33        15.37 o
   0  22  -5        121.79        160.06        14.32 o
   0  22  -3         12.02         23.65        13.63 o
   0  23  -4       1165.66       1194.22        22.51 o
   1  -3   2        376.03        328.59        27.04 o
   1   3   3      12949.22      12594.91       113.04 o
   1  28  -7         47.22         21.36        14.64 o
   1  29  -6          0.50         40.39        13.95 o
   1  29  -5        158.54        202.33        14.78 o
   1  29  -4         84.04         90.03        14.36 o
   1  29  -3         73.21         87.88        15.46 o
   2 -10   2          2.51        -10.80        17.06 o
   2  -7   3       3521.74       3403.53        40.85 o
   2  -2   4       1399.12       1435.02        31.61 o
   2   5 -13          4.90          7.64        15.46 o
   2   6 -13        129.60        163.77        16.74 o
   2   7 -13         10.39         -5.76        15.42 o
   2   8 -13         42.67         43.14        16.10 o
   2   9 -13         19.47         -0.55        16.24 o
   2  33  -2         41.78         60.93        14.59 o
   2  34  -5         26.44         56.04        15.42 o
   2  34  -4         14.02          3.39        15.32 o
   3  -9   4        835.24        789.38        21.91 o
   3   5   6        735.37        765.04        24.06 o
   3   6   6        931.06        978.99        27.90 o
   3   7   6        711.32        725.88        25.39 o
   3   8   6        463.49        467.97        23.42 o
   3   9   6        336.49        318.48        23.92 o
   3  10   6        130.63        139.98        22.42 o
   3  11   6       1217.34       1188.05        34.58 o
   3  32   2        260.34        257.64        20.91 o
   4 -23  -6        101.46        121.77        19.67 o
   4 -16   3       1840.28       1931.63        26.67 o
   4 -10   5        599.42        530.09        18.76 o
   4  -5   6        479.85        481.83        18.30 o
   4   5   7        207.13        222.50        16.24 o
   4   6   7         52.35         76.26        18.21 o
   4   7   7        333.94        343.45        21.59 o
   4   8   7        360.83        393.13        21.77 o
   4   9   7        373.47        342.68        21.04 o
   4  10   7        499.24        539.20        24.15 o
   4  11   7       1092.46       1187.95        30.42 o
   5 -26  -5        315.52        311.20        19.53 o
   5 -26  -4          9.60          9.56        15.37 o
   5 -25  -7         93.34         68.43        20.68 o
   5 -19   3        258.58        280.33        15.42 o
   5 -17   4         92.36         75.07        14.04 o
   5 -14   5        324.77        367.47        16.10 o
   5 -10   6         95.24         59.79        15.19 o
   5  -5   7        103.16         99.63        15.00 o
   5  21   7        255.42        281.61        29.92 o
   6 -28  -5          7.07          8.01        17.34 o
   6 -28  -4        123.84         98.76        18.16 o
   6 -22   3        191.48        161.66        11.12 o
   6 -17   5        459.46        472.68        16.42 o
   7 -22   4         31.68         26.30        13.72 o
   7 -19   5         94.91         63.77        13.95 o
   7 -16   6         31.68         17.20        13.27 o
   8 -21   5         76.28         58.00        14.59 o
   8 -15   7         44.34         17.57        14.41 o
   9 -25   4         43.51         16.10        15.74 o
   9 -23   5         31.54          9.24        15.46 o
   9 -20   6         91.76         26.72        15.60 o
   9 -17   7         40.27         19.85        15.51 o
   0  -6  -4       1716.87       1805.92        54.25 o
   0  -5  -6        599.22        601.91        24.06 o
   0  -1  -8        155.24        166.28        15.97 o
   0  11   1       1872.40       1768.09        46.98 o
   0  12   1        808.57        830.73        33.99 o
   0  13  -9        515.71        539.79        14.23 o
   0  19  -8        386.71        423.69        16.47 o
   0  21  -7        369.90        403.79        16.79 o
   0  22  -2        615.73        692.76        20.22 o
   0  23  -6         34.86         68.57        13.95 o
   0  23  -5         96.21        106.63        12.03 o
   0  23  -3        466.30        494.00        18.44 o
   0  24  -5        443.17        522.77        17.93 o
   0  24  -4         36.79         13.95        14.73 o
   1 -11  -7       1676.65       1839.73        49.91 o
   1   4   3       3719.37       3755.81        71.23 o
   1  21   2        318.85        426.12        24.89 o
   1  29  -7         79.15        -12.99        15.64 o
   1  29  -2        636.08        642.49        19.94 o
   1  30  -5        192.33        211.25        15.64 o
   1  30  -4        143.11        107.87        15.74 o
   1  30  -3        244.16        242.08        16.38 o
   2   2 -13         91.23         43.96        16.15 o
   3 -20  -3         36.18         64.00        16.51 o
   3 -12   3        566.98        587.92        19.94 o
   3  -7 -13         26.24          5.17        16.06 o
   3  -4   5       1316.41       1354.19        25.80 o
   4 -18   2        118.15        135.27        15.37 o
   4 -13   4        809.08        855.98        20.54 o
   4  -4   6        886.86        855.66        21.73 o
   4  31   4        139.27         41.49        23.15 o
   5 -13   5        202.34        191.85        16.24 o
   5  -9   6        813.80        877.39        20.63 o
   5  -4   7       1118.62       1167.05        22.37 o
   5  -3   7       1230.96       1269.75        25.94 o
   6 -27  -7         66.69         31.88        21.96 o
   6 -21   3        278.79        300.64        15.64 o
   6 -19   4        226.27        286.91        15.51 o
   6 -16   5         68.77         33.49        14.41 o
   6 -13   6         67.12         92.91        14.55 o
   6  -8   7         35.26         49.86        14.14 o
   7 -21   4        250.88        232.84        15.46 o
   7 -12   7          1.81          8.69         9.51 o
   8 -25   3         44.02         18.21        14.04 o
   8 -23   4         22.12         -4.53        14.59 o
   8 -18   6        792.62        847.93        16.88 o
   8 -14   7         12.95          4.71        14.73 o
   9 -22   5         78.79         40.26        15.69 o
   9 -19   6         56.16         34.58        15.42 o
   9 -16   7         59.01         38.24        15.05 o
   0  -6  -5       1575.24       1842.70        44.46 o
   0  -4  -7        746.74        819.02        23.92 o
   0  -2  -8        247.19        268.11        17.43 o
   0   1  -9        424.45        378.91        18.25 o
   0   6   1       6108.58       6342.33       122.87 o
   0  13   1        195.54        231.88        25.02 o
   0  20  -8         41.42         74.93        10.38 o
   0  21  -8        550.82        597.07        17.66 o
   0  22  -7         31.48          8.05        11.25 o
   0  23  -7        687.83        671.95        18.89 o
   0  23  -2        659.70        743.95        20.91 o
   0  24  -6        137.47        121.64        13.91 o
   0  24  -3        111.21        103.43        14.73 o
   0  25  -5        199.76        230.83        15.23 o
   0  25  -4        258.75        331.51        16.65 o
   1 -12  -6        647.73        698.02        47.94 o
   1  -6   1       2975.54       2874.16        49.27 o
   1  15   3       1623.56       1630.26        57.41 o
   1  30  -7        245.21        228.73        16.70 o
   1  30  -6         18.70          1.51        10.43 o
   1  31  -5        174.59        187.88        15.92 o
   1  31  -4         59.43         48.22        14.73 o
   2  -6   3        985.21        991.11        27.63 o
   2  -1   4       2335.67       2302.99        37.37 o
   2   0 -13         60.41         16.65        15.74 o
   2  20   4        884.98        851.27        47.76 o
   2  35  -5         15.87         -8.05        16.47 o
   2  35  -4         44.03         -9.47        15.51 o
   2  35  -3         26.63         -5.17        14.87 o
   3 -16   1        905.65        876.80        22.60 o
   3 -14   2       1349.04       1144.91        24.52 o
   3  -8   4       1032.52       1074.37        23.92 o
   3  -3   5         29.83         35.13        14.78 o
   3  30   3         63.71         72.41        18.21 o
   4 -23  -5        183.97        189.38        17.98 o
   4 -23  -4         41.15         46.07        16.15 o
   4 -15   3        128.59        113.17        15.19 o
   4  -9   5        327.87        348.30        13.72 o
   4  -3   6       1980.61       1967.22        30.79 o
   4  34   3        212.51        194.60        22.46 o
   5 -24  -8         30.54         23.65        25.34 o
   5 -18   3        525.91        594.69        18.48 o
   5 -16   4         79.82         88.43        10.80 o
   5  -2   7         48.16         49.04        15.05 o
   6 -12   6        106.42         98.08        15.87 o
   6  -7   7         67.27         51.55        14.78 o
   7 -29  -3         46.70         26.07        14.59 o
   7 -18   5         65.93        108.23        14.14 o
   7 -15   6        333.19        370.49        16.19 o
   7 -11   7         71.15         73.65        14.55 o
   8 -20   5         67.05         70.58        14.27 o
   8 -17   6        236.15        218.66        15.64 o
   8 -13   7         92.34         96.84        14.73 o
   9 -26   3         34.71         12.26        11.02 o
   9 -24   4        119.09         82.71        15.51 o
   9 -15   7        129.26        109.24        16.19 o
  -1   6  -5        560.53        625.56        21.09 o
  -1   6  -4        702.94        823.37        25.89 o
  -1   7  -5        881.54        875.56        22.28 o
  -1   7  -4        149.98        155.44        18.48 o
  -1   8  -5       1004.51       1043.58        24.11 o
  -1   8  -4       3287.54       3350.69        39.34 o
  -1   9  -6        823.30        927.85        21.73 o
  -1   9  -5        804.90        726.75        21.23 o
  -1   9  -4        106.48        113.36        13.91 o
  -1   9  -3        353.51        394.37        22.00 o
  -1  10  -6         50.67         71.77        15.10 o
  -1  10  -5       1660.29       1655.93        26.94 o
  -1  10  -4        158.68        178.31        13.31 o
  -1  10  -3        218.49        235.27        19.99 o
  -1  11  -6        100.87        138.29        14.55 o
  -1  11  -5        278.35        282.93        17.52 o
  -1  11  -4         80.65        189.11        13.36 o
  -1  11  -3       1066.57       1135.03        27.08 o
  -1  12  -5        634.90        680.60        20.36 o
  -1  12  -4       3047.32       2944.52        34.49 o
  -1  13  -5        680.37        667.70        20.08 o
  -1  13  -4        965.73       1096.01        23.51 o
  -1  14  -5        455.08        526.43        18.62 o
  -1  14  -4        385.24        386.64        18.02 o
   0  -3  -8        136.49        145.29        18.94 o
   0   0  -9        466.65        517.97        19.21 o
   0  14   1       3788.92       4112.53        57.68 o
   0  24  -7        176.11        200.59        14.68 o
   0  24  -2        172.46        204.21        16.74 o
   0  25  -6        152.36        128.86        14.68 o
   0  25  -3        570.66        655.98        18.76 o
   0  26  -5        226.55        270.67        15.78 o
   0  26  -4        301.65        355.94        16.51 o
   1 -12  -4         93.99        121.09        36.92 o
   1 -11  -2       1360.02       1330.04        43.46 o
   1 -10  -8        274.61        273.10        21.36 o
   1  -2   2      14356.16      14873.74       106.95 o
   1   5   3       2032.98       1918.05        58.10 o
   1  22   2       1919.66       2008.71        39.94 o
   1  31  -6          0.90          6.91        14.78 o
   1  31  -3         72.57         85.27        14.96 o
   1  32  -5        379.45        395.19        17.93 o
   1  32  -4         49.27         40.26        14.91 o
   2 -15  -8        503.33        572.68        44.97 o
   2  -9   2        651.85        559.92        24.84 o
   2  -1 -13         23.42         15.14        15.23 o
   2  25   3       2736.16       3065.93        49.86 o
   2  36  -4         69.42         42.41        16.42 o
   3 -20  -5         54.25         72.64        19.12 o
   3 -20  -4        190.45        247.02        20.04 o
   3 -11   3       2797.91       2785.33        33.67 o
   3  -2   5       1155.28       1162.61        25.43 o
   3  27   4        219.37        212.85        25.98 o
   4 -17   2        951.20        919.80        21.18 o
   4 -12   4       1882.53       2054.60        27.54 o
   4  -8   5       1540.00       1603.05        25.94 o
   5 -25  -6          0.19          5.67        18.62 o
   5 -15   4         95.04        122.28        14.41 o
   5 -12   5        240.51        280.51        15.92 o
   5  -8   6        543.08        540.66        18.89 o
   5  -1   7        180.79        197.07        15.97 o
   5  20   7         18.43         21.36        24.15 o
   6 -20   3         33.32         32.25        13.36 o
   6 -18   4         44.77         58.74        14.18 o
   6 -15   5        200.68        230.05        15.55 o
   6 -11   6       1689.92       1932.46        26.12 o
   6  -6   7         67.91        118.53        14.50 o
   7 -29  -5         44.27          9.15        19.26 o
   7 -22   3        824.90        945.09        19.21 o
   7 -20   4        337.39        356.49        15.64 o
   7 -14   6         22.63         35.54        13.49 o
   7 -10   7        261.15        270.58        16.06 o
   8 -22   4        320.70        340.16        13.17 o
   8 -19   5        109.22        119.81        14.64 o
   8 -16   6          8.71          6.54        13.77 o
   8 -12   7         42.31         18.39        14.14 o
   9 -25   3        109.61        100.78        15.69 o
   9 -23   4          8.57         35.91        15.14 o
   9 -21   5        143.95         87.51        15.60 o
   9 -18   6        201.13        170.17        16.19 o
   9 -14   7         13.64          1.65        15.42 o
  -1   4  -5        350.75        326.57        19.62 o
  -1   5  -5        272.64        302.10        18.48 o
  -1   5  -4       1342.87       1442.30        30.37 o
  -1   6  -6        817.95        733.11        20.95 o
  -1   6  -3       1204.83       1157.72        31.66 o
  -1   7  -6       1214.41       1253.78        24.57 o
  -1   7  -3       5709.85       5811.78        53.52 o
  -1   8  -6        729.98        878.08        19.26 o
  -1   8  -3        561.69        605.02        21.59 o
  -1  12  -6        689.79        750.27        17.70 o
  -1  12  -3       1448.21       1454.05        25.94 o
  -1  13  -6          8.45         -6.63        14.41 o
  -1  13  -3        142.93        219.99        17.61 o
  -1  14  -6         69.79         97.39        15.55 o
  -1  14  -3        272.54        288.70        17.70 o
  -1  15  -6       1126.49       1180.27        22.96 o
  -1  15  -5        116.19        125.75        15.23 o
  -1  15  -4        118.06        149.40        16.06 o
  -1  16  -5         87.66         77.81        14.46 o
  -1  16  -4        209.09        217.61        16.29 o
   0  -6  -6         94.81        106.72        17.79 o
   0  -5  -7        550.97        551.05        21.96 o
   0  -1  -9        416.21        383.98        18.25 o
   0  23  -8        147.90        178.68        11.21 o
   0  24  -8          2.51         -0.18        14.59 o
   0  25  -7          6.95         52.61        14.55 o
   0  25  -2        363.60        433.34        18.39 o
   0  26  -6          1.18        -21.34        14.23 o
   0  26  -3        142.06        186.50        16.47 o
   0  27  -5        119.93        116.92        15.14 o
   0  27  -4        277.85        288.10        15.92 o
   1  16   3        118.26         85.22        27.68 o
   1  31  -7         67.18         61.53        11.25 o
   1  31  -2        101.68        120.54        14.78 o
   1  32  -6         57.07         42.27        15.46 o
   1  32  -3        423.19        452.56        17.47 o
   2 -16  -3        129.87         96.52        17.79 o
   2 -11   1        218.91        225.16        20.13 o
   2  -5   3       1100.56       1025.33        27.54 o
   2   0   4        816.29        895.78        28.00 o
   2  29   2         21.78         26.35        17.38 o
   3 -13   2        299.73        303.43        17.75 o
   3  -7   4       1401.52       1395.87        23.88 o
   4 -22  -7        368.70        363.26        27.77 o
   4 -14   3       2851.08       2809.53        31.38 o
   4 -11   4        135.60        135.18        14.68 o
   4  -2   6        634.54        658.91        20.36 o
   4  28   5        138.66        154.39        34.26 o
   5 -25  -5        344.39        308.37        19.67 o
   5 -25  -4        187.93        187.97        17.70 o
   5 -17   3        354.11        283.48        16.74 o
   5  -7   6        646.33        658.96        19.26 o
   5   0   7          0.40         -2.29        14.23 o
   6 -27  -6         43.48         25.16        18.25 o
   6 -27  -5        155.45        131.11        18.85 o
   6 -26  -8         48.80         13.36        23.06 o
   6 -17   4        249.96        272.78        16.33 o
   7 -17   5          7.21          7.46         9.33 o
   7 -13   6         46.45         72.60        14.23 o
   7  -9   7        195.18        181.33        15.69 o
   8 -21   4        165.29        212.35        15.28 o
   9 -20   5        160.68        138.61        15.92 o
   9 -17   6         24.06          7.78        14.96 o
  -1   3  -5        145.84        224.61        19.85 o
  -1   4  -6        533.01        571.45        20.27 o
  -1   4  -4       2090.56       2186.48        36.23 o
  -1   5  -6       4625.02       4711.65        42.91 o
  -1   5  -3       2032.99       1821.30        36.00 o
  -1   6  -7        374.26        408.73        17.75 o
  -1   7  -7        345.70        472.78        17.79 o
  -1   8  -7         39.86         67.25        14.96 o
  -1   9  -7       2645.50       2686.75        31.47 o
  -1  10  -7       1655.91       1720.34        26.62 o
  -1  11  -7       1016.56        989.74        21.91 o
  -1  12  -7        341.88        365.41        17.20 o
  -1  13  -7        775.01        792.40        19.90 o
  -1  14  -7         54.89         36.73        14.87 o
  -1  15  -7       1056.85       1142.76        21.45 o
  -1  15  -3       1623.55       1562.47        27.13 o
  -1  16  -6         36.48         56.63        14.32 o
  -1  16  -3        118.26         74.75        16.47 o
  -1  17  -6        242.80        264.54        16.47 o
  -1  17  -5        491.15        498.39        18.25 o
  -1  17  -4        635.76        561.75        18.76 o
  -1  18  -5         21.51         60.80        14.50 o
  -1  18  -4        612.83        603.01        18.76 o
   0  -6  -3       1270.19       1349.34        71.32 o
   0  -4  -8         11.30         60.52        14.23 o
   0  26  -7        294.08        340.48        16.29 o
   0  27  -6         38.87         52.61        13.72 o
   0  27  -3        285.57        331.10        16.56 o
   0  28  -5        183.96        206.13        14.96 o
   1  23   2        186.90        213.72        21.09 o
   1  32  -7         85.02         71.00        11.66 o
   1  33  -6          9.93        -10.93        15.46 o
   1  33  -5         72.23         65.00        15.55 o
   1  33  -4        150.87        116.28        15.14 o
   1  33  -3         11.98         27.58        14.50 o
   2 -16  -7         22.05         -0.14        12.17 o
   2  -8   2       1053.22       1074.69        28.68 o
   2   1   4       2347.80       2408.34        40.03 o
   2  26   3        493.77        447.02        29.83 o
   2  36  -2         14.02          5.67        15.37 o
   3 -19  -7         66.33         48.95        25.94 o
   3 -10   3       1835.26       1810.59        29.00 o
   3  -6   4       2365.37       2325.27        32.30 o
   3  -1   5        642.20        676.16        22.37 o
   3  31   3         24.57         30.15        17.29 o
   3  34   2         88.74         87.14        18.89 o
   4 -16   2        507.89        484.12        18.80 o
   4  -7   5        634.39        620.17        16.97 o
   4  -1   6       1412.56       1475.33        26.03 o
   4  32   4          0.62        -11.02        24.02 o
   4  35   3          7.13          3.16        22.64 o
   5 -19   2         15.81         -1.60        13.49 o
   5 -14   4        693.03        636.18        18.85 o
   5 -11   5       2474.96       2560.22        27.90 o
   5  -6   6        245.26        265.23        17.02 o
   5   1   7        183.09        201.55        16.51 o
   5  32   5         57.79         43.96        31.34 o
   6 -19   3        296.38        272.32        16.93 o
   6 -14   5         56.19         57.87        10.52 o
   6 -10   6        162.13        131.70        15.51 o
   6  -5   7        286.87        280.19        17.29 o
   6  25   7         74.78         75.11        30.28 o
   7 -28  -3          8.77          0.78        14.27 o
   7 -21   3         32.34         34.08        13.86 o
   7 -16   5        641.78        707.77        18.44 o
   7  -8   7          6.78        -18.80        13.86 o
   8 -18   5        129.23        130.60        14.41 o
   8 -11   7         27.09         15.69        14.41 o
   9 -24   3         32.83         -8.05        14.96 o
   9 -22   4        154.60        139.07        15.83 o
   9 -13   7        165.50        138.38        11.94 o
  10 -14   7         71.28         43.00        16.47 o
  -1   2  -5       1274.25       1480.13        31.02 o
  -1   3  -6       2268.06       2411.00        33.30 o
  -1   3  -4        232.25        353.79        22.83 o
  -1   4  -3       3719.36       3864.00        51.05 o
  -1   5  -7        104.44        153.57        15.46 o
  -1   8  -2       4253.21       4182.61        52.79 o
  -1   9  -8        390.74        368.43        16.88 o
  -1   9  -2       2802.80       2787.02        42.27 o
  -1  10  -8        671.54        691.76        18.80 o
  -1  10  -2       1216.16       1203.37        26.76 o
  -1  11  -8        466.19        495.14        17.93 o
  -1  11  -2        195.31        185.95        15.74 o
  -1  12  -8        695.34        800.72        18.89 o
  -1  12  -2       1804.07       1812.05        32.16 o
  -1  13  -8        321.77        307.59        16.56 o
  -1  13  -2       2448.29       2635.65        36.55 o
  -1  14  -2       1869.95       1977.24        32.25 o
  -1  16  -7        440.84        431.15        16.93 o
  -1  17  -7        667.51        622.87        17.93 o
  -1  17  -3        509.12        511.29        19.17 o
  -1  18  -7        336.65        475.57        17.98 o
  -1  18  -6        283.00        314.54        13.36 o
  -1  18  -3        113.91         93.50        15.10 o
  -1  19  -6        363.56        419.94        16.42 o
  -1  19  -5       1222.47       1280.77        23.65 o
  -1  19  -4          8.86         50.46        14.68 o
  -1  20  -5        377.38        393.55        16.93 o
   0  -6  -7         48.83         69.53        16.79 o
   0  27  -7         95.07        121.54        10.89 o
   0  28  -7         11.61         57.27        15.14 o
   0  28  -6        251.17        236.04        16.38 o
   0  28  -4        499.83        505.67        17.61 o
   0  28  -3        330.88        393.45        16.70 o
   0  29  -5         89.32        127.95        14.73 o
   1  -5   1      10996.41      11512.44        94.46 o
   1   6   3       1204.83       1198.75        52.74 o
   1   8 -13        110.41        119.81        16.56 o
   1   9 -13         50.99         48.58        16.56 o
   1  10 -13         35.96         50.14        16.61 o
   1  34  -6        112.27        110.89        16.83 o
   1  34  -5        260.89        282.25        17.02 o
   1  34  -4         21.33          7.46        15.00 o
   2 -16  -6        104.56        117.79        33.99 o
   2  -4   3        992.15       1037.50        29.46 o
   2  21   4        871.00        941.48        49.18 o
   3 -19  -3        575.45        592.67        24.43 o
   3 -12   2        358.69        426.12        19.44 o
   3   0   5       7333.72       7412.63        56.82 o
   4 -13   3        258.21        285.22        16.70 o
   4 -10   4       3187.15       3324.71        33.30 o
   4  -6   5       3654.21       3664.41        36.32 o
   4   0   6        106.85        138.74        15.64 o
   4  21   6        466.63        539.88        43.50 o
   5 -16   3        207.69        237.33        16.83 o
   5 -10   5        131.01        128.27        16.01 o
   5   2   7         48.22         66.10        14.68 o
   5  19   7         32.43         37.10        21.32 o
   6 -26  -3        136.76        137.19        17.29 o
   6 -16   4        130.93        177.90        14.55 o
   6 -13   5        161.11        136.55        14.96 o
   6  -9   6       2169.83       2241.24        27.08 o
   6  -4   7        442.62        470.90        18.94 o
   7 -12   6        917.78       1002.69        19.72 o
   7  -7   7          0.45          5.31        13.08 o
   8 -29  -3          2.28          3.34        19.17 o
   8 -22   3         23.51         19.72        14.50 o
   8 -20   4        504.62        552.65        17.57 o
   8 -17   5        413.50        446.11        16.79 o
   8 -10   7        211.85        260.79        15.37 o
   9 -19   5         40.79         22.09        14.55 o
   9 -16   6        164.49        124.88        11.99 o
   9 -12   7         21.85         33.12        14.59 o
  10 -20   5         18.50         15.42        16.01 o
  10 -17   6         84.42         41.35        15.97 o
  10 -13   7          7.39          5.17        15.64 o
  -1   2  -6        735.50        811.43        22.74 o
  -1   2  -4       2944.32       2989.49        42.77 o
  -1   3  -7          5.91         36.92        13.95 o
  -1   4  -7        280.73        301.46        16.97 o
  -1   6  -8        130.08        116.97        15.14 o
  -1   7  -8       2080.29       2142.20        28.13 o
  -1   7  -2       2583.11       2444.62        42.04 o
  -1   8  -8       1073.00       1027.11        22.32 o
  -1  14  -8        299.78        358.23        13.54 o
  -1  15  -2        351.76        419.30        16.61 o
  -1  16  -8        476.28        471.81        17.57 o
  -1  16  -2       3252.41       3395.16        38.47 o
  -1  17  -8        261.20        267.29        15.46 o
  -1  19  -7         77.78        100.41        14.50 o
  -1  19  -3        138.76        135.36        15.37 o
  -1  20  -7        257.19        278.95        15.51 o
  -1  20  -6         30.24         39.39        14.04 o
  -1  20  -4         92.98         74.66        15.69 o
  -1  21  -6        376.37        328.27        16.79 o
  -1  21  -5        124.66        136.73        15.46 o
  -1  21  -4        357.04        324.15        16.83 o
   0  -7  -5       2150.79       2437.89        52.79 o
   0  -5  -8         23.54         34.95        18.02 o
   0   5   1       1699.79       1533.88        78.50 o
   0  27  -8        118.84        101.60        11.16 o
   0  28  -8         10.23         15.32        15.10 o
   0  29  -7        122.56         99.04        14.87 o
   0  29  -6        136.25        195.06        15.60 o
   0  29  -4        192.37        180.97        15.10 o
   0  29  -3         35.12         50.82        14.68 o
   0  30  -5        208.04        237.51        16.19 o
   1 -11  -8       1500.99       1619.65        42.86 o
   1  -1   2       2431.25       2550.52        50.87 o
   1   4 -13         32.12          3.02        16.06 o
   1   5 -13         25.20         22.32        15.64 o
   1  17   3        509.12        534.94        34.95 o
   1  24   2         50.09         46.16        18.07 o
   1  33  -2        176.14        183.80        15.14 o
   1  34  -3         25.07         -1.28        14.91 o
   1  35  -5         84.62         60.38        16.10 o
   1  35  -4         86.81         93.59        15.64 o
   2 -16  -4       1006.80       1025.74        37.19 o
   2 -10   1        321.70        303.29        20.91 o
   2  -5 -13          4.65          2.10        15.64 o
   2   2   4       1394.00       1477.48        34.03 o
   3  -9   3       1288.44       1235.03        25.53 o
   3  -5   4        252.68        203.20        17.89 o
   3   1   5        636.83        669.57        25.66 o
   3  28   4        104.80         99.45        23.19 o
   4 -22  -6        373.07        376.53        24.47 o
   4 -22  -5        563.61        570.58        25.07 o
   4 -22  -4        236.74        220.58        19.26 o
   4   1   6       1421.41       1426.42        26.67 o
   5 -24  -7        397.56        387.55        25.39 o
   5 -18   2        176.83        193.18        15.37 o
   5 -13   4        311.06        334.95        17.06 o
   5  -5   6       1653.01       1541.06        22.87 o
   5   3   7       1233.64       1248.38        24.70 o
   5   4   7       1110.38       1199.80        26.62 o
   6 -26  -7         74.77         47.12        19.17 o
   6 -18   3        231.40        264.32        15.19 o
   6  -8   6        122.29        156.22        14.91 o
   6  -3   7       1573.32       1580.58        25.57 o
   7 -28  -6         33.07         -0.50        16.42 o
   7 -28  -5          6.07         -3.43        14.96 o
   7 -20   3        333.59        294.92        16.19 o
   7 -15   5        100.18        111.76        10.48 o
   7 -11   6        318.19        342.45        15.97 o
   7  -6   7        313.98        332.93        16.33 o
   8 -29  -4         31.06         18.89        19.99 o
   8 -13   6        242.79        284.31        15.92 o
   8  -9   7        113.76        111.89        15.10 o
   9 -23   3         88.28         86.23        15.23 o
   9 -21   4          1.20          8.60        10.02 o
   9 -18   5        211.29        220.86        15.32 o
   9 -15   6        129.81        126.03        15.05 o
   9 -11   7         32.17         15.23        14.55 o
  10 -22   4        143.15        138.42        12.63 o
  10 -19   5         96.65         93.64        16.15 o
  10 -16   6         83.59         63.45        16.33 o
  10 -12   7         53.32         16.61        15.87 o
  -1   1  -6        428.46        661.89        21.55 o
  -1   1  -5        289.22        278.04        21.32 o
  -1   2  -7        900.79       1005.11        23.33 o
  -1   3  -3      12949.24      12291.98        86.64 o
  -1   4  -8         49.59         53.16        15.19 o
  -1   5  -8        167.94        226.67        15.83 o
  -1   6  -2       5030.09       4779.77        56.50 o
  -1  17  -2       1210.44       1318.69        24.70 o
  -1  18  -2       2551.56       2574.90        33.03 o
  -1  19  -8        137.90        145.52        14.96 o
  -1  20  -3       1022.62       1100.76        20.68 o
  -1  21  -7        417.35        455.85        16.83 o
  -1  21  -3        614.30        670.85        20.40 o
  -1  22  -6        381.22        372.41        16.65 o
  -1  22  -5         11.68         23.24        14.09 o
  -1  22  -4         46.65         73.79        14.64 o
  -1  23  -5         72.55         54.62        15.10 o
   0  -7  -6          2.66         21.64        16.38 o
   0  28  -2        328.96        340.80        17.11 o
   0  30  -7        169.14        157.41        15.83 o
   0  30  -6         33.15         43.60        14.23 o
   0  30  -4          8.40          8.19        13.72 o
   1   7   3       5709.87       5756.33       112.21 o
   1  35  -3         38.41         25.94        15.28 o
   2 -16  -5         65.56         57.59        24.93 o
   2  -7   2       4301.44       4073.37        46.93 o
   2  27   3        516.32        527.67        27.40 o
   3 -19  -4        782.00        741.85        27.36 o
   3  32   3        155.23        160.38        20.77 o
   4 -21  -8        250.90        278.31        31.06 o
   4 -12   3        914.28        866.23        21.36 o
   4  -9   4         49.93         39.57        14.78 o
   4  -5   5        194.20        210.11        16.56 o
   4   2   6        641.87        671.95        21.09 o
   5 -24  -4        118.72        150.09        14.41 o
   5 -15   3        339.50        326.62        17.70 o
   5  -9   5        147.97        149.77        11.44 o
   5  -4   6        525.78        576.71        18.98 o
   5   5   7        104.66         99.68        15.74 o
   5  18   7         31.62         46.07        19.67 o
   6 -26  -6        171.17        173.88        19.35 o
   6 -26  -5         77.01         74.75        17.61 o
   6 -15   4        333.56        419.07        16.42 o
   6 -12   5        229.58        268.20        12.67 o
   6  -2   7        222.61        233.16        15.69 o
   7 -27  -3         24.81         14.00        14.27 o
   7 -17   4         30.91         52.79        13.22 o
   7 -14   5        392.25        420.49        16.42 o
   7 -10   6        322.48        362.99        16.51 o
   7  -5   7        152.56        204.21        14.87 o
   8 -21   3         56.55         41.49        13.22 o
   8 -19   4        143.16        145.33        11.39 o
   8 -16   5        247.15        337.78        15.42 o
   8  -8   7        573.66        627.99        18.76 o
   9 -24   2        102.00         68.66        15.83 o
   9 -20   4          1.74         -6.27        14.27 o
   9 -10   7          5.00         27.90        14.27 o
  10 -21   4          7.74         12.08        15.42 o
  10 -15   6        151.67         88.47        16.06 o
  -1   0  -5       3588.50       3850.82        48.90 o
  -1   1  -7       1011.87       1102.46        25.02 o
  -1   1  -4       4005.30       4068.71        50.87 o
  -1   2  -3       3540.93       3204.90        49.91 o
  -1   3  -8         41.48         60.70        15.05 o
  -1   5  -2      10160.14       9961.68        84.03 o
  -1  19  -2        878.57        866.14        23.06 o
  -1  20  -8        129.35        102.38        10.20 o
  -1  20  -2        301.06        294.32        17.25 o
  -1  22  -7        133.48        172.14        11.48 o
  -1  22  -3       1321.55       1270.30        23.47 o
  -1  23  -7          1.22         49.86        13.45 o
  -1  23  -6        720.79        719.57        16.10 o
  -1  23  -4        143.26        183.03        15.55 o
  -1  24  -6         38.76         87.28        13.54 o
  -1  24  -5        182.67        152.93        15.60 o
   0  -7  -4        981.24       1009.09        48.81 o
   0  -6  -8         41.93         94.83        17.61 o
   0  29  -2        620.66        679.36        19.17 o
   0  30  -3        106.16        110.43        14.27 o
   0  31  -7        123.08        109.74        16.06 o
   0  31  -6        123.89        145.70        15.55 o
   0  31  -5        202.13        183.58        11.99 o
   0  31  -4         16.13         10.38        14.82 o
   1 -12  -7        881.47        952.46        43.96 o
   1   1 -13          1.66         -6.40        14.91 o
   1  18   3        113.91         75.02        23.92 o
   1  25   2        622.75        590.29        24.52 o
   1  36  -4         59.97         64.91        16.51 o
   2  -3   3        590.73        565.46        26.53 o
   2   3   4       1024.15       1004.56        30.74 o
   3 -11   2       3056.03       2880.34        35.50 o
   3  -8   3       1170.85       1122.81        25.75 o
   3  -4   4        487.43        489.11        21.18 o
   3   2   5       1151.75       1079.45        26.30 o
   4  -4   5        466.89        464.45        18.89 o
   4   3   6       1975.95       1928.34        30.33 o
   4  33   4         22.32         20.91        24.43 o
   5 -24  -6          1.00          8.05        15.78 o
   5 -24  -5        104.11        124.66        17.06 o
   5 -12   4         49.79         40.62        10.66 o
   5  -8   5       1242.18       1324.73        24.29 o
   5  -3   6         39.11         81.33        14.73 o
   5   6   7        252.54        256.04        17.11 o
   5   7   7          9.48         22.87        17.11 o
   5  17   7        510.84        531.05        27.77 o
   6 -17   3        214.06        210.93        15.14 o
   6 -11   5        203.46        202.38        15.10 o
   6  -7   6        259.89        267.29        15.92 o
   6  -1   7        738.61        865.22        21.00 o
   7 -19   3        159.73        175.94        14.04 o
   7  -4   7        127.96        122.96        15.05 o
   8 -28  -3         25.32          4.35        15.10 o
   8 -18   4         12.62         -0.41        13.68 o
   8 -15   5         33.32         34.90        13.59 o
   8  -7   7         54.72         60.93        14.32 o
   9 -22   3         14.23          4.62         9.88 o
   9 -17   5         18.09         -5.21        10.11 o
   9  -9   7         16.29          9.70        14.32 o
  10 -23   3          8.27          6.82        10.98 o
  10 -18   5        171.37        204.21        16.65 o
  10 -11   7        113.29        158.60        12.35 o
  -1   0  -6       1526.85       1941.51        33.35 o
  -1   2  -8         93.25        125.43        14.73 o
  -1   4  -2       1825.77       1968.69        43.00 o
  -1  10  -1       7679.02       7278.96        66.28 o
  -1  11  -1       4105.59       4445.60        51.14 o
  -1  12  -1       1266.85       1278.21        31.98 o
  -1  13  -1        549.02        546.61        24.02 o
  -1  14  -1        677.96        630.87        23.74 o
  -1  15  -1        835.12        893.45        25.02 o
  -1  21  -2        318.85        429.36        19.12 o
  -1  22  -8         35.12         17.61         9.93 o
  -1  23  -3         45.41         63.04        15.46 o
  -1  24  -7        335.95        339.15        16.38 o
  -1  24  -4        579.16        610.29        15.46 o
  -1  25  -7        142.67        165.41        15.14 o
  -1  25  -6         18.63         38.52        13.68 o
  -1  25  -5         75.74         84.22        14.73 o
  -1  25  -4         20.94         14.68        14.59 o
   0  -7  -7        402.63        458.59        23.51 o
   0  31  -3         54.14         70.13        14.18 o
   0  32  -7         28.57         -1.69        15.74 o
   0  32  -6         56.98         55.99        15.28 o
   0  32  -5         24.39         25.80        14.46 o
   0  32  -4         50.52         51.33        14.73 o
   1  -4   1       8227.59       7631.15        81.24 o
   1   0 -13          3.45          2.88        15.32 o
   1   0   2       6435.73       6906.59        84.77 o
   1  36  -3        124.04        110.75        16.19 o
   2 -15  -3         52.04         34.81        17.75 o
   2   4   4        407.84        440.21        27.13 o
   3 -19  -6        165.75        168.20        23.28 o
   3 -19  -5        209.84        204.11        21.77 o
   3   3   5         31.09         29.96        14.91 o
   4 -20  -2        283.33        269.53        17.70 o
   4 -14   2       2295.59       2221.98        29.83 o
   4  -8   4        731.53        701.14        20.27 o
   4   4   6        882.82        914.03        23.47 o
   5 -14   3        155.37        212.26        16.06 o
   5 -11   4        586.35        575.29        18.39 o
   5  -2   6        287.01        316.14        17.52 o
   5   8   7         30.26         25.30        14.18 o
   5   9   7        373.05        447.75        22.00 o
   5  10   7        115.56        114.13        18.48 o
   5  15   7       1135.08       1215.58        32.98 o
   5  16   7        800.94        857.95        29.19 o
   6 -25  -8         72.61         36.41        22.60 o
   6  -6   6          9.15         27.72        14.36 o
   6   0   7        592.64        701.09        19.99 o
   6   1   7        734.16        770.85        23.47 o
   6  24   7        264.03        304.34        30.15 o
   7 -27  -5        120.97         79.64        19.17 o
   7 -16   4         39.92         53.89        13.45 o
   7 -13   5        480.61        518.93        17.15 o
   7  -9   6        219.23        270.58        15.83 o
   8 -28  -4        105.34         68.85        19.76 o
   8 -20   3        157.73        101.55        14.73 o
   8  -6   7         16.78         25.57        14.00 o
   9 -21   3         15.43          8.55        14.27 o
   9 -16   5         81.08         74.79        14.87 o
   9  -8   7        113.79        116.10        15.28 o
  10 -22   3         12.12          0.69        15.55 o
  10 -17   5        320.96        311.75        17.20 o
  10 -14   6         96.27         69.26        16.10 o
  10 -10   7          5.71          1.14        14.96 o
  -1  -1  -6        422.66        623.14        25.57 o
  -1   0  -7         17.95         39.16        14.64 o
  -1   0  -4         59.15         60.70        19.72 o
  -1   1  -8         50.36         48.40        15.42 o
  -1   8  -1      10924.54      11419.71        89.07 o
  -1   9  -1       5806.76       5967.13        63.49 o
  -1  17  -1       1123.23       1225.42        26.39 o
  -1  22  -2       1919.66       2090.00        30.74 o
  -1  24  -8        325.18        349.04        13.36 o
  -1  24  -3        125.08        140.53        15.60 o
  -1  25  -8        121.67        120.08        15.37 o
  -1  25  -3         38.79        112.99        14.36 o
  -1  26  -7        348.52        345.79        16.42 o
  -1  26  -6         90.24        116.70        14.09 o
  -1  26  -5          5.81          8.01        13.82 o
  -1  26  -4        402.24        473.74        17.11 o
  -1  27  -6         91.99        158.28        15.23 o
  -1  27  -5        120.91        139.66        14.27 o
   0   4 -12          5.36        -11.16        14.87 o
   0  32  -3        140.56        210.84        15.74 o
   0  33  -6        247.82        187.74        16.65 o
   0  33  -5         94.12         73.01        15.83 o
   0  33  -4         64.24         55.17        14.41 o
   1 -11  -3        490.25        561.48        40.53 o
   1 -10  -2        267.47        258.78        28.45 o
   1  19   3        138.76        148.53        24.11 o
   1  26   2        858.08        936.68        27.90 o
   1  37  -3         13.75         10.48        16.79 o
   2  -9   1        473.18        505.44        20.77 o
   2  -6   2          9.03          0.50        21.09 o
   2  -2   3        418.79        387.74        25.11 o
   2  22   4        419.01        410.01        36.50 o
   2  28   3        119.62        109.56        19.85 o
   3 -18  -3       1807.49       1898.28        35.68 o
   3  -7   3        951.79       1003.10        26.07 o
   3  -3   4        551.86        561.52        21.91 o
   3   4   5       1310.10       1305.34        31.02 o
   3  29   4        221.43        246.75        26.03 o
   3  33   3         59.75         46.34        19.12 o
   4 -21  -4        162.48        187.60        17.70 o
   4 -11   3        198.43        208.05        16.61 o
   4  -3   5        229.52        255.35        16.74 o
   4   5   6        479.76        504.93        20.13 o
   4  20   6        364.10        376.02        34.31 o
   5 -23  -8          0.12         -1.83        21.64 o
   5  -7   5         44.43         22.05        14.78 o
   5  -1   6       1721.84       1779.85        30.47 o
   5  11   7        811.77        835.44        24.93 o
   5  12   7         67.20         49.18        18.94 o
   5  13   7        195.76        203.38        19.99 o
   5  14   7        200.04        175.75        20.27 o
   6 -16   3        703.72        767.15        18.57 o
   6 -10   5        678.79        712.89        19.40 o
   6  -5   6        363.81        410.06        17.02 o
   6   2   7        221.72        238.79        19.62 o
   7 -27  -6         26.12          4.35        15.32 o
   7 -26  -3         28.92         32.07        14.09 o
   7 -18   3        265.42        231.42        15.32 o
   7 -12   5         74.70         40.30        14.91 o
   7  -8   6         91.58        106.86        14.46 o
   7  -3   7        411.84        508.96        18.12 o
   8 -17   4        111.06        104.12        14.87 o
   8 -14   5        215.18        182.25        14.91 o
   8 -10   6         86.63         93.27        14.46 o
   8  -5   7         80.93        102.65        14.36 o
   9 -12   6        154.51        163.49        14.82 o
   9  -7   7         63.09         56.72        14.68 o
  10 -13   6         73.47         59.42        15.55 o
  -1  -1  -7       1012.47       1102.82        27.90 o
  -1  -1  -5        286.10        265.92        20.77 o
  -1   0  -8        582.42        704.15        20.72 o
  -1   1  -3       9225.76       8936.17        83.12 o
  -1  23  -2        186.90        222.73        16.88 o
  -1  26  -3        894.15        940.29        21.68 o
  -1  27  -7        326.78        300.96        16.51 o
  -1  27  -4        411.85        466.33        17.15 o
  -1  28  -6        200.49        218.62        16.38 o
  -1  28  -5         25.92         15.00        13.91 o
   0  -7  -8        208.87        310.24        20.91 o
   0   9 -13         26.46         28.41        16.24 o
   0  10 -13          9.51        -11.39        16.47 o
   0  33  -3         26.29         12.35        14.87 o
   0  34  -6        270.07        233.99        18.21 o
   0  34  -5          6.71         13.86        15.78 o
   0  34  -4         33.05          7.55        15.60 o
   1  -2 -13        114.64        126.44        16.51 o
   1   8   3        561.69        566.32        50.27 o
   2   5   4       1854.24       1758.81        40.90 o
   3 -10   2       3561.89       3439.16        39.52 o
   4 -13   2       2649.42       2586.15        31.56 o
   4  -7   4        627.75        678.03        20.04 o
   4  -2   5       1854.72       1829.53        28.73 o
   4   6   6         84.54         86.96        16.01 o
   4  29   5         12.82          3.06        34.31 o
   5 -23  -4         92.05         95.70        15.92 o
   5 -13   3        355.53        309.83        16.65 o
   5 -10   4        900.42        934.21        20.59 o
   5  -6   5       3760.01       3861.34        35.68 o
   6 -25  -7        345.49        317.20        24.34 o
   6 -25  -5         17.24          9.74        16.47 o
   6 -18   2        436.06        419.99        14.04 o
   6  -9   5        339.11        366.69        17.61 o
   6   3   7       1564.35       1658.85        27.72 o
   7 -15   4        138.62        124.84        11.21 o
   7  -7   6        332.85        381.01        16.97 o
   7  -2   7        312.18        384.44        17.25 o
   8 -27  -3         32.51         16.24        15.19 o
   8 -19   3        317.44        282.98        15.64 o
   8 -13   5        404.20        387.83        17.29 o
   8  -4   7        293.90        252.01        16.15 o
   9 -20   3         56.60         52.10        14.73 o
   9 -15   5        142.47        159.70        11.25 o
   9 -11   6         15.93         22.28        13.63 o
   9  -6   7        195.10        145.93        16.83 o
  10 -21   3         79.60         98.67        15.64 o
  10 -16   5         47.51         14.18        11.07 o
  10 -12   6         61.68         36.69        15.37 o
  -2  13  -6         28.57         21.04        15.19 o
  -2  14  -6        295.91        319.71        17.75 o
  -2  15  -6        110.76        127.67        15.32 o
  -1  -1  -4       4038.92       4080.23        56.95 o
  -1   3  -2        368.35        317.79        22.42 o
  -1   7  -1      16500.20      17028.47       108.74 o
  -1  20  -1        881.21        890.89        23.19 o
  -1  24  -2         50.09         77.77        14.91 o
  -1  27  -8         16.08         26.85        10.98 o
  -1  27  -3        156.30        158.19        15.55 o
  -1  28  -8         41.19         19.17        15.46 o
  -1  28  -7        143.97        110.61        11.62 o
  -1  28  -4         10.17          4.99        14.18 o
  -1  29  -7         41.82         24.84        15.28 o
  -1  29  -6         11.42         39.62        14.96 o
  -1  29  -5         19.08         37.74        14.14 o
   0  -8  -6       2063.10       2154.37        48.08 o
   0   6 -13         59.71         63.49        16.51 o
   0   7 -13         22.75         -1.97        16.51 o
   0  32  -2          1.31         -0.59        13.95 o
   0  35  -5        102.99         89.11        16.33 o
   1  -3 -13         14.89         -5.58        15.55 o
   1  20   3       1022.62       1060.42        38.88 o
   1  27   2        503.97        542.03        25.25 o
   2  29   3        137.07        128.59        21.82 o
   2  33   2        133.80        142.45        19.40 o
   3  -2   4        359.10        347.39        20.77 o
   3   5   5        646.55        635.03        23.01 o
   4 -21  -7        136.54        191.40        23.83 o
   4 -21  -5         31.62         29.87        15.64 o
   4 -10   3        981.05        968.97        22.60 o
   4   7   6        371.55        399.17        19.81 o
   4   8   6         95.18         84.13        19.40 o
   4  19   6        342.60        370.58        31.84 o
   4  34   4         10.72          2.15        25.21 o
   5 -23  -7        144.60        139.93        21.32 o
   5 -23  -5         67.62         57.64        15.97 o
   5   0   6         11.54         43.23        15.32 o
   6 -25  -6        159.32        154.62        19.03 o
   6 -15   3        322.83        357.04        16.83 o
   6 -12   4        191.62        205.40        16.29 o
   6  -4   6         67.33         71.82        14.59 o
   6   4   7        433.83        475.25        19.62 o
   6  23   7        104.06        108.74        25.39 o
   7 -26  -4         55.89         36.87        14.55 o
   7 -17   3        307.34        323.92        16.24 o
   7 -14   4        437.44        486.96        17.06 o
   7 -11   5        172.57        191.49        15.87 o
   7  -1   7        647.69        661.52        19.08 o
   8 -27  -4         91.40         64.78        18.98 o
   8 -16   4         59.34         57.82         9.79 o
   8  -9   6        202.25        240.71        12.08 o
   8  -3   7        144.97        124.75        14.82 o
   9 -17   4        158.99        175.52        15.05 o
   9 -10   6        130.42        137.42        15.28 o
   9  -5   7         53.60         39.48        14.36 o
  11 -12   6         12.63          6.08        16.42 o
  -2   9  -6         23.06         -0.09        14.32 o
  -2  10  -7        491.93        489.66        18.89 o
  -2  10  -6        375.02        398.03        17.34 o
  -2  10  -5        236.19        232.98        17.52 o
  -2  11  -7        250.54        151.74        16.93 o
  -2  11  -6        633.62        594.91        18.76 o
  -2  11  -5         29.71         14.68        14.59 o
  -2  12  -7       1219.78       1285.53        23.51 o
  -2  12  -6        218.82        205.35        13.13 o
  -2  12  -5        455.61        498.21        18.53 o
  -2  13  -7        626.32        680.23        19.85 o
  -2  13  -5        484.06        495.74        18.57 o
  -2  14  -7        689.75        713.17        19.26 o
  -2  14  -5        306.93        301.19        13.45 o
  -2  15  -7       1176.38       1252.36        22.69 o
  -2  15  -5        571.38        653.47        19.21 o
  -2  16  -7         21.82         -3.57        14.09 o
  -2  16  -6        505.90        456.03        15.10 o
  -2  16  -5        569.76        589.24        19.30 o
  -2  17  -7        991.36        892.49        21.27 o
  -2  17  -6        743.09        776.93        19.85 o
  -2  17  -5          8.68         -0.69        15.10 o
  -2  18  -7       1135.89       1215.17        22.83 o
  -2  18  -6        480.54        408.82        17.43 o
  -2  18  -5        734.48        671.45        19.99 o
  -2  19  -6        363.05        373.05        16.33 o
  -1  -2  -7        892.70        975.15        25.07 o
  -1  -2  -6        737.41        839.83        24.57 o
  -1  -2  -5       1278.97       1449.07        35.86 o
  -1  -1  -8         49.17         90.85        15.74 o
  -1   6  -1       2956.51       2822.06        51.05 o
  -1  28  -3         82.10        123.01        15.32 o
  -1  29  -4         69.71         89.48        14.27 o
  -1  30  -7         18.00          8.05        15.46 o
  -1  30  -6         33.00         10.48        14.36 o
  -1  30  -5        198.07        206.54        15.69 o
   0  -8  -7          9.40         12.12        15.74 o
   0  -8  -5        439.88        511.34        33.07 o
   0   4 -13        101.83        121.36        16.24 o
   0  35  -4        117.17        111.07        16.33 o
   1 -12  -8       1025.83       1151.59        41.63 o
   2  -8   1       2656.16       2475.13        40.71 o
   2  -5   2        798.16        759.46        28.09 o
   2  -1   3       3574.50       3510.43        48.03 o
   2   6   4       1947.16       2022.89        46.29 o
   2  23   4        438.25        395.24        36.92 o
   3 -18  -4        312.09        321.18        21.96 o
   3  -9   2        251.32        223.92        18.80 o
   3  -6   3       1154.20       1140.65        26.67 o
   3   6   5         96.82         85.82        19.35 o
   3  30   4         21.27         28.45        22.78 o
   3  34   3         56.16         56.77        19.67 o
   4 -21  -6        139.43        137.01        19.81 o
   4  -6   4       2917.26       2748.23        33.30 o
   4  -1   5        808.99        809.51        21.82 o
   4   9   6        881.66        820.07        27.95 o
   5 -23  -6        114.52         97.85        17.25 o
   5 -15   2        235.43        244.92        12.90 o
   5  -9   4        268.16        238.70        16.24 o
   5  -5   5         19.15         39.98        14.32 o
   5   1   6       1728.89       1874.50        28.77 o
   6  -8   5        623.48        638.92        19.53 o
   6  -3   6       1169.07       1205.06        22.92 o
   6   5   7        280.79        277.58        17.57 o
   7 -25  -3         51.39         43.92        13.82 o
   7 -10   5        452.07        480.28        18.21 o
   7  -6   6        608.94        651.64        19.67 o
   7   0   7        109.83         95.33        15.00 o
   8 -18   3        869.98        853.60        16.97 o
   8 -15   4        407.33        435.45        17.11 o
   8 -12   5         28.68         29.69        13.95 o
   8  -8   6         83.01         50.96        14.68 o
   8  -2   7         74.18         82.25        14.64 o
   9 -19   3         48.90         47.99        13.63 o
  10 -20   3         49.99         41.45        11.21 o
  10 -11   6         61.57         85.68        11.12 o
  -2   7  -6       1762.90       1665.81        26.62 o
  -2   8  -7        687.54        597.89        20.27 o
  -2   8  -6         68.40         79.83        16.01 o
  -2   8  -5       1247.13       1122.17        24.79 o
  -2   9  -7       1189.53       1299.71        24.06 o
  -2   9  -5       2292.45       2188.17        30.33 o
  -2  10  -8        678.95        638.42        19.76 o
  -2  10  -4        436.19        396.79        18.71 o
  -2  11  -8        316.63        298.40        16.70 o
  -2  11  -4        561.36        521.86        20.17 o
  -2  12  -8        124.77         84.77        14.64 o
  -2  12  -4        763.66        696.97        21.50 o
  -2  13  -4        640.05        608.32        20.17 o
  -2  14  -8        194.90        184.26        11.94 o
  -2  14  -4       1407.03       1348.75        22.32 o
  -2  15  -8       1276.24       1303.92        20.49 o
  -2  15  -4        542.37        498.12        17.34 o
  -2  16  -4        344.86        314.91        16.56 o
  -2  17  -4        428.51        359.79        18.30 o
  -2  18  -8         89.73        116.15        13.40 o
  -2  18  -4        817.60        873.91        21.96 o
  -2  19  -8        113.29        103.02        15.19 o
  -2  19  -7       1074.64        995.14        18.16 o
  -2  19  -5         62.11         46.34        11.34 o
  -2  19  -4        962.26        917.83        21.91 o
  -2  20  -7         84.30         71.27        13.63 o
  -2  20  -6         63.68         38.15        11.57 o
  -2  20  -5         68.29         89.02        14.32 o
  -2  21  -7        346.91        373.33        16.61 o
  -2  21  -6        225.48        217.66        15.83 o
  -2  21  -5        357.65        385.49        16.93 o
  -2  22  -6         28.44         62.81        12.67 o
  -1  -2  -8         91.09         98.90        17.79 o
  -1   0  -3       8320.42       8387.68        84.45 o
  -1   2  -2      14463.51      14553.30       109.93 o
  -1  29  -3         29.10         59.83        14.36 o
  -1  30  -4         15.44         12.31        13.95 o
  -1  31  -7         30.82         34.72        15.51 o
  -1  31  -6        140.98        141.26        15.69 o
  -1  31  -5         53.82         77.90        14.41 o
   0  -5  -2       2859.73       3107.51       203.43 o
   0   3 -13         27.32         16.33        15.46 o
   0  35  -3         65.25         51.92        15.87 o
   0  36  -4         35.93         15.60        16.29 o
   1  -3   1       2520.56       2451.30        51.51 o
   1   1   2       2442.45       2418.95        55.21 o
   1  21   3        614.29        662.94        33.26 o
   1  28   2         76.96         69.67        18.71 o
   2 -15  -4       2766.62       2837.93        56.82 o
   3  -1   4       2178.92       2140.69        34.22 o
   3   7   5        727.45        755.07        28.04 o
   4 -12   2        517.74        549.58        19.58 o
   4  -9   3        705.72        671.63        22.14 o
   4   0   5        373.72        392.86        18.57 o
   4  10   6        332.33        326.12        22.51 o
   4  11   6         74.42         84.54        19.08 o
   4  18   6        121.03        137.56        26.03 o
   5 -12   3         85.65         54.76        10.11 o
   5  -4   5       1143.41       1155.20        23.56 o
   5   2   6        289.97        324.70        17.70 o
   6 -14   3        630.04        602.74        18.57 o
   6 -11   4       1240.86       1271.12        22.64 o
   6  -7   5         22.62         20.63        14.04 o
   6  -2   6         96.15        122.00        15.83 o
   6   6   7         67.26         75.71        15.78 o
   6   7   7         69.26         71.82        18.71 o
   6  22   7         62.30         66.42        21.73 o
   7 -26  -7         50.40         15.78        19.30 o
   7 -26  -6         59.66         29.19        15.23 o
   7 -16   3          1.32        -11.80        11.07 o
   7 -13   4        148.24        144.23        14.23 o
   7  -5   6       1016.71       1043.99        21.96 o
   7   1   7        649.16        630.23        19.35 o
   7   2   7        316.82        327.63        19.85 o
   8 -26  -3         10.29         -5.67        14.96 o
   8 -17   3        298.74        298.53        15.64 o
   8 -11   5        739.34        775.61        19.26 o
   8  -7   6        318.07        382.93        16.47 o
   8  -1   7        304.32        363.12        16.93 o
   9 -27  -3          3.37         -5.54        15.87 o
   9 -16   4         88.63         80.69        10.48 o
   9  -4   7         25.84         19.35        10.11 o
  10 -19   3          1.85         -7.78        15.19 o
  10 -10   6         11.79         32.80        14.68 o
  11 -11   6         59.57         37.05        11.89 o
  -2   6  -7         91.64         43.37        16.33 o
  -2   6  -6        951.35        897.56        22.96 o
  -2   7  -7        335.38        321.18        18.71 o
  -2   7  -5        760.95        793.86        23.33 o
  -2   8  -8        192.55        183.94        16.47 o
  -2   9  -8       1241.45       1316.36        21.18 o
  -2   9  -4        444.03        436.82        19.99 o
  -2  15  -3       2868.83       2917.90        33.76 o
  -2  20  -8         64.16        109.74        10.61 o
  -2  20  -4        884.98        932.29        21.41 o
  -2  21  -4        871.00        934.94        21.04 o
  -2  22  -8         52.22         -8.74        14.78 o
  -2  22  -7         59.73         65.74        11.02 o
  -2  22  -5        223.26        286.68        16.33 o
  -2  23  -7         26.14         -8.92        13.95 o
  -2  23  -6          0.09        -20.65        13.77 o
  -2  23  -5        131.55        128.50        15.42 o
  -2  24  -6        134.92        161.75        15.19 o
  -1  -3  -7          6.76          8.05        16.79 o
  -1  -3  -6       2290.84       2565.66        41.08 o
  -1  30  -3         66.12         45.42        13.91 o
  -1  31  -4         79.01         90.30        14.78 o
  -1  32  -7        280.25        253.02        18.25 o
  -1  32  -6         34.87         31.66        15.32 o
  -1  32  -5         36.83         33.44        15.46 o
   0  -8  -8       1245.75       1307.30        33.49 o
   0  36  -3         63.49         58.65        15.69 o
   1  -5 -13         24.81         23.65        18.98 o
   1  22   3       1321.55       1290.01        39.94 o
   2   7   4        279.50        263.22        25.53 o
   2  30   3         55.46         73.42        18.44 o
   3 -17  -3        342.94        358.92        21.09 o
   3  -5   3        748.95        759.83        24.20 o
   3  35   3         57.27         31.98        22.32 o
   4 -20  -4        193.28        164.82        18.53 o
   4  -5   4        362.31        323.10        18.16 o
   4  12   6        278.18        303.70        22.74 o
   4  13   6        341.08        331.06        25.16 o
   4  14   6        257.95        236.41        23.06 o
   4  15   6        485.68        556.81        28.36 o
   4  16   6        354.22        348.76        25.62 o
   4  17   6         57.51         62.21        22.51 o
   5 -14   2        264.28        250.13        15.51 o
   5  -8   4       1426.90       1487.13        24.75 o
   5   3   6         37.69         38.01        14.91 o
   6 -24  -8        139.84        132.02        23.28 o
   6 -24  -5         56.75         29.46        16.51 o
   6 -23  -3        161.75        157.64        14.91 o
   6  -1   6        713.20        795.05        23.74 o
   6   8   7         32.51         38.24        14.64 o
   6  21   7        130.77        103.84        22.32 o
   7 -25  -4         10.79         -4.03        16.47 o
   7 -15   3        820.51        865.22        19.49 o
   7  -9   5          6.09        -10.80        13.13 o
   7  -4   6        502.27        525.15        18.85 o
   7   3   7        418.05        532.47        18.53 o
   8 -14   4         65.03        100.23        13.54 o
   8  -6   6         21.14         57.68        14.41 o
   8   0   7          2.84         14.00        14.18 o
   9 -18   3        221.71        229.46        12.03 o
   9 -15   4        103.16         83.26        14.55 o
   9  -3   7         62.01         60.38        14.78 o
  10 -16   4        232.57        190.03        15.28 o
  11 -19   3         44.57         36.05        16.33 o
  -2   5  -7        207.60        216.42        16.47 o
  -2   5  -6        266.13        277.63        17.98 o
  -2   6  -8        849.53        898.30        22.46 o
  -2   6  -5        200.91        178.91        18.98 o
  -2   7  -8        512.50        505.39        18.62 o
  -2   8  -4        267.64        200.41        18.57 o
  -2  11  -3        594.91        590.16        21.87 o
  -2  12  -3       1058.93       1132.56        24.24 o
  -2  13  -3        986.06        904.43        23.92 o
  -2  14  -3         65.12         -6.18        13.72 o
  -2  16  -3        807.10        812.16        19.30 o
  -2  17  -3        342.25        298.94        17.93 o
  -2  18  -3          1.50         -5.17        14.14 o
  -2  19  -3        882.82        883.57        20.81 o
  -2  20  -3        549.40        553.65        19.81 o
  -2  22  -4        419.01        376.25        18.16 o
  -2  23  -8         21.45         20.04         9.97 o
  -2  23  -4        438.25        336.78        17.70 o
  -2  24  -7         39.87         38.33        10.34 o
  -2  24  -5         38.46          9.15        14.91 o
  -2  25  -8        264.35        302.92        16.74 o
  -2  25  -7        106.22         52.38        14.09 o
  -2  25  -6          8.44          3.93        14.09 o
  -2  25  -5        150.04        181.47        14.96 o
  -1  -3  -8         40.39         73.28        19.12 o
  -1  -3  -5        144.28        221.59        24.11 o
  -1  -2  -4       2944.74       2965.47        49.95 o
  -1   5  -1      11036.76      10858.06        93.18 o
  -1  31  -3        191.20        188.06        15.87 o
  -1  32  -4         42.92         41.86        14.59 o
  -1  33  -6        127.16        115.14        12.44 o
  -1  33  -5         80.80         59.19        16.19 o
  -1  34  -6         76.51         30.51        16.97 o
   0  35  -2          3.09        -13.59        15.37 o
   0  37  -3          2.80         -7.55        16.10 o
   2 -14  -3       3635.20       3460.57        55.31 o
   2  -4   2       1546.14       1504.60        35.64 o
   2   0   3      17745.55      17217.95       102.61 o
   2  24   4        367.99        371.27        37.05 o
   3 -18  -8        140.92        152.47        34.03 o
   3 -18  -5         74.26         69.26        20.49 o
   3  -8   2        950.07        987.59        25.98 o
   3   0   4        249.25        276.21        20.31 o
   3   8   5        657.20        669.16        25.02 o
   4 -11   2        852.54        877.35        22.46 o
   4  -8   3        207.11        182.52        17.11 o
   4   1   5        816.39        778.49        22.46 o
   5 -11   3       1297.78       1326.20        24.66 o
   5  -3   5        647.61        695.37        20.17 o
   5   4   6        518.57        525.34        22.78 o
   5  26   6        133.66        131.61        36.87 o
   6 -24  -6         30.61         21.32        16.79 o
   6 -13   3        543.58        550.45        18.71 o
   6 -10   4        225.47        256.77        15.92 o
   6  -6   5         49.47         37.65        15.14 o
   6   9   7        343.18        339.15        18.02 o
   6  10   7        139.98        122.41        18.71 o
   6  20   7         28.14         36.00        20.31 o
   7 -24  -3         49.34         70.22        16.79 o
   7  -8   5         45.31          1.74        14.18 o
   7   4   7        129.29        150.64        15.46 o
   8 -26  -4        192.03        154.16        16.38 o
   8 -16   3         44.85         80.37        13.22 o
   8 -10   5        653.88        723.50        18.25 o
   8   1   7        303.18        300.09        16.83 o
   9 -26  -3         28.87         -3.06        18.94 o
   9 -17   3         31.78         13.49        14.14 o
   9  -2   7         33.20          4.07        14.36 o
  10 -20   2        108.33        101.46        16.15 o
  10 -18   3          1.26         11.25        14.27 o
  -2   4  -7        197.66        176.58        16.29 o
  -2   4  -6        138.91        115.14        15.83 o
  -2   5  -8        153.43        173.05        16.38 o
  -2   5  -5        704.77        756.26        22.32 o
  -2   6  -9         62.07        100.87        15.51 o
  -2   7  -4        279.51        234.86        16.38 o
  -2  10  -3         79.83         70.40        18.98 o
  -2  21  -3        449.41        466.28        20.08 o
  -2  22  -3        109.69         96.48        15.69 o
  -2  24  -4        367.99        376.62        18.39 o
  -2  25  -4        527.57        592.76        18.89 o
  -2  26  -7          8.47         12.72         9.88 o
  -2  26  -6         59.43         56.82        10.52 o
  -2  26  -5        161.89        214.64        16.24 o
  -2  27  -7         27.42         26.90        14.46 o
  -2  27  -6          7.78         19.94        14.04 o
  -1   5 -12          5.10          5.03        14.46 o
  -1  32  -3        146.01        182.71        15.46 o
  -1  33  -4        437.70        494.87        18.48 o
  -1  34  -5        114.40         71.00        16.56 o
   0  14   2       1944.13       1972.80        51.14 o
   0  15   2       4724.25       4920.75        69.90 o
   0  16   2        166.37        307.59        26.21 o
   0  17   2       1129.81       1218.83        36.09 o
   0  18   2         18.53         47.16        22.19 o
   1  -6 -13        172.73        185.31        17.84 o
   1   9   3        353.51        370.26        50.82 o
   1  23   3         45.41         48.76        22.78 o
   2  -7   1       3541.08       3203.67        46.34 o
   2   8   4        267.63        253.93        27.22 o
   2  31   3         94.35        122.23        21.41 o
   3   9   5        841.97        816.18        29.64 o
   3  31   4        164.27        159.88        26.07 o
   4  -4   4        337.00        359.14        18.57 o
   4   2   5       1845.22       1804.19        32.62 o
   5 -22  -5        166.55        152.06        17.06 o
   5  -7   4       1137.46       1134.34        23.24 o
   6 -24  -7         14.30          8.83        16.88 o
   6   0   6        402.41        449.03        18.44 o
   6  11   7        630.67        690.71        21.23 o
   6  12   7        323.21        329.50        20.27 o
   6  13   7        249.73        261.98        19.53 o
   6  18   7        552.73        598.16        27.49 o
   6  19   7         59.86         55.85        18.34 o
   7 -14   3        148.96        108.64        15.19 o
   7  -3   6        285.46        332.16        17.11 o
   7   5   7        157.18        177.86        15.74 o
   8 -25  -3         74.19         78.41        14.73 o
   8 -13   4         64.66         34.77         9.38 o
   8  -9   5         18.95         28.91        14.00 o
   8   2   7         76.42         69.03        14.50 o
   9  -1   7        231.63        230.37        16.29 o
   9   0   7         21.64          5.49        17.52 o
  10 -15   4          8.23        -15.78        10.52 o
  11 -20   2         17.52         -0.87        16.01 o
  -2   3  -7       1229.69       1163.16        24.66 o
  -2   3  -6       2092.01       1952.35        32.30 o
  -2   4  -8        123.58        111.98        15.14 o
  -2   4  -5       2649.63       2538.44        35.04 o
  -2   6  -4       1947.17       2011.82        31.24 o
  -2   8  -3        221.64        193.18        20.63 o
  -2   9  -3       3869.65       3889.25        40.39 o
  -2  16  -2       2240.95       2173.21        31.38 o
  -2  23  -3          9.73         -8.60        13.82 o
  -2  24  -3        324.12        273.88        17.61 o
  -2  26  -4        205.74        164.04        14.96 o
  -2  27  -8          0.36        -16.61        11.07 o
  -2  27  -5        180.89        184.08        11.94 o
  -2  28  -7         25.58         19.85        14.78 o
  -2  28  -6         62.76         74.34        15.05 o
  -2  28  -5        118.18         84.03        14.36 o
  -2  29  -7        149.95        148.63        16.10 o
  -2  29  -6        444.46        557.04        18.76 o
  -1  -4  -7        276.62        316.28        20.40 o
  -1  -4  -6        524.73        553.97        25.11 o
  -1  -1  -3       9254.24       9079.26        91.26 o
  -1   1  -2       2442.46       2337.44        53.38 o
  -1   4  -1       8275.05       7920.44        84.45 o
  -1   8 -13        111.11        121.68        17.34 o
  -1  33  -3         12.65         24.89        14.32 o
  -1  34  -4         26.08         14.73        15.55 o
  -1  35  -5         57.74         49.13        16.79 o
   0  -9  -7        282.82        332.25        25.02 o
   0  -1 -13         12.07          4.57        15.23 o
   0  13   2       1714.05       1674.59        50.46 o
   0  19   2        468.88        546.88        26.81 o
   1  30   2        222.29        253.47        17.89 o
   3 -18  -6         34.19         54.89        20.49 o
   3  -4   3       1376.67       1371.58        29.73 o
   3   1   4       2198.93       2149.84        35.86 o
   3  10   5        641.07        609.74        27.90 o
   3  36   3         43.02         25.16        23.79 o
   4 -20  -5        292.22        357.13        20.40 o
   5 -22  -6         35.26         27.40        18.66 o
   5 -10   3       1372.06       1417.73        25.02 o
   5  -2   5       2308.19       2486.06        31.43 o
   5   5   6       1651.34       1555.33        28.41 o
   6 -12   3         28.78         32.52        15.10 o
   6  -5   5        673.97        700.45        17.02 o
   6   1   6        712.82        830.23        21.00 o
   6  14   7        632.01        641.25        22.74 o
   6  15   7        156.44        170.95        19.40 o
   6  16   7        530.13        528.90        24.20 o
   6  17   7        273.27        290.25        22.19 o
   7 -25  -7         79.74         35.86        19.35 o
   7 -25  -6        179.20        141.40        16.74 o
   7  -2   6         29.25         80.88        14.50 o
   7   6   7        307.66        275.20        16.74 o
   7  25   7        102.95        101.42        25.30 o
   8 -15   3         20.42         -7.55        13.22 o
   8 -12   4        788.01        782.88        19.72 o
   8   3   7        144.20        115.69        15.05 o
   9 -26  -4         57.00         20.13        16.15 o
   9 -16   3         29.47         12.03        14.55 o
   9   1   7        231.64        210.34        16.06 o
  10 -14   4         59.68         69.67        14.91 o
  10 -11   5         55.98         35.41        10.98 o
  -2   3  -8        115.59         91.26        15.37 o
  -2   5  -4       1854.23       1695.95        30.51 o
  -2  12  -2        616.02        625.61        23.42 o
  -2  13  -2       1624.77       1550.71        28.64 o
  -2  14  -2        247.76        216.56        18.02 o
  -2  15  -2        278.98        235.04        14.82 o
  -2  17  -2       2573.14       2529.15        30.56 o
  -2  18  -2       2103.53       2038.17        31.34 o
  -2  19  -2       2103.39       2135.34        30.01 o
  -2  20  -2        133.65         80.74        17.02 o
  -2  21  -2       2746.25       2750.74        33.49 o
  -2  25  -3       2736.15       2960.21        32.39 o
  -2  27  -4          9.47          3.66        15.51 o
  -2  28  -4         39.66         44.19        14.46 o
  -2  29  -5         44.82         27.54        14.59 o
  -2  30  -8        154.65        122.83        17.25 o
  -2  30  -7         97.17         63.54        16.10 o
  -2  30  -6         25.04         11.53        14.55 o
  -1  -4  -8         53.43         79.83        14.91 o
  -1   6 -13          6.52          0.59        15.74 o
  -1  34  -3         24.22         12.26        15.28 o
  -1  35  -4         14.31          3.93        15.64 o
   0  -9  -8        219.45        272.00        23.51 o
   0  -9  -6        685.82        701.64        33.39 o
   0  -2 -13          9.03        -10.66        15.46 o
   0  12   2       1315.03       1191.98        47.57 o
   0  20   2        454.18        500.13        25.71 o
   0  21   2        361.19        379.82        24.29 o
   1  -7 -13        120.33         92.59        20.40 o
   1   2   2      14463.50      15098.72       137.78 o
   1  24   3        125.08        145.47        23.15 o
   1  31   2         67.85         80.88        18.94 o
   2   1   3       3552.94       3507.60        50.91 o
   3 -17  -4        745.18        800.49        29.28 o
   3  -7   2        576.91        506.58        22.00 o
   3  11   5        178.28        220.63        24.20 o
   3  21   5        812.29        824.14        63.04 o
   4 -10   2       3474.82       3422.19        36.37 o
   4  -7   3        127.51        183.80        16.79 o
   4  -3   4        432.99        427.76        19.35 o
   4   3   5        230.32        255.67        17.57 o
   5 -22  -7        370.67        369.25        24.06 o
   5  -6   4       2437.76       2610.44        31.61 o
   5  -1   5        354.82        383.57        18.89 o
   5   6   6        252.09        272.05        18.34 o
   6  -4   5        162.96        191.53        15.78 o
   6   2   6         97.68        110.93        16.42 o
   7 -24  -4          1.32         -8.14        13.86 o
   7 -23  -3         44.87         61.53        16.51 o
   7 -13   3        622.09        612.12        18.71 o
   7 -10   4         84.16        102.65        15.51 o
   7  -1   6         37.82         57.14        14.87 o
   7   7   7          0.29         28.36        14.59 o
   7   8   7          6.77        -13.49        17.61 o
   8 -25  -4        189.18        185.13        16.42 o
   8  -8   5        251.19        219.62        16.19 o
   8  -3   6         44.74         84.58        14.68 o
   8   4   7        294.61        252.79        15.83 o
   9 -25  -3         16.51          3.84        15.14 o
   9   2   7         31.89         11.02        14.50 o
  11 -19   2         48.78         50.05        15.92 o
  -2   2  -8        112.70         70.81        14.91 o
  -2   2  -7        564.66        590.94        20.59 o
  -2   2  -6       1141.80       1047.93        24.47 o
  -2   3  -5        892.97        927.25        25.57 o
  -2   4  -4        407.84        447.34        22.00 o
  -2   7  -3       3489.47       3421.55        39.94 o
  -2  11  -2        273.23        235.40        19.35 o
  -2  22  -2        526.26        540.80        20.17 o
  -2  23  -2        469.94        530.83        19.49 o
  -2  26  -3        493.77        468.98        19.53 o
  -2  27  -3        516.32        545.92        18.71 o
  -2  29  -4        109.64        102.33        15.19 o
  -2  30  -5         37.34         33.71        14.41 o
  -2  31  -7          4.73         12.67        15.69 o
  -2  31  -6         54.11          7.32        15.51 o
  -2  31  -5        138.62        147.16        15.69 o
  -2  32  -7         67.95         30.47        16.79 o
  -1  -4  -5        361.36        343.04        24.61 o
  -1  -3  -4        235.30        364.73        29.28 o
  -1  35  -3        104.35         56.63        16.42 o
  -1  36  -4         34.11          4.39        16.42 o
   0  22   2        615.74        684.58        27.58 o
   1 -12  -5        478.93        383.80        61.48 o
   1  -9  -2       1687.22       1761.69        56.68 o
   1  -2   1       3988.73       3934.22        66.60 o
   1  25   3         38.79         89.89        22.05 o
   2 -15  -5        610.86        590.11        34.63 o
   2  -3   2       3509.13       3235.64        48.49 o
   2   9   4        444.04        417.06        30.28 o
   2  25   4        527.57        593.59        38.15 o
   2  32   3        194.13        218.30        20.77 o
   3 -18  -7        171.69        199.40        25.71 o
   3 -16  -3       1170.13       1181.60        30.83 o
   3  -3   3       1127.70       1071.67        27.45 o
   3   2   4        355.19        377.31        22.23 o
   3  12   5        126.37        122.14        22.14 o
   4 -20  -8        387.57        338.74        28.54 o
   4 -20  -6        403.28        425.84        22.64 o
   4 -19  -4       1326.95       1279.08        30.24 o
   5 -12   2        255.75        199.45        16.47 o
   5  -9   3        542.74        527.26        18.80 o
   5   7   6        642.44        677.35        21.96 o
   6 -23  -5        342.51        303.66        16.93 o
   6 -11   3       1318.72       1235.35        22.92 o
   6   3   6       1180.47       1270.48        27.22 o
   7   0   6        565.14        527.81        20.22 o
   7   9   7        190.40        221.59        16.15 o
   7  24   7         67.17         56.77        23.74 o
   8 -25  -5        299.25        248.12        21.00 o
   8 -24  -3        253.04        225.52        16.01 o
   8 -14   3        173.39        173.28        15.00 o
   8 -11   4        182.15        208.73        15.60 o
   8  -7   5        111.85         89.29        14.78 o
   8  -2   6       1134.35       1128.12        22.28 o
   9 -15   3        195.82        205.08        14.64 o
   9 -12   4        119.23         87.05        14.68 o
   9   3   7         60.64         68.30        14.82 o
  10 -13   4         61.89         29.73        10.25 o
  10   1   7        255.81        283.44        17.75 o
  11 -16   3         61.12         28.64        15.37 o
  11   0   7         13.80         -6.54        17.25 o
  11   1   7        114.93         99.36        17.47 o
  -3  13  -7        840.12        898.66        21.45 o
  -3  14  -8        436.57        497.75        17.61 o
  -3  14  -7        490.42        458.18        17.75 o
  -3  14  -6        563.44        613.03        19.03 o
  -3  15  -8        792.00        784.07        19.26 o
  -3  15  -7         52.81         76.94        13.68 o
  -3  15  -6        129.57        124.66        15.83 o
  -3  16  -8         37.49         -6.13        13.91 o
  -3  16  -7        182.84        206.36        16.29 o
  -3  16  -6       1510.03       1588.59        24.29 o
  -3  17  -8        155.57        145.33        15.28 o
  -3  17  -7        277.84        237.55        16.10 o
  -3  17  -6        102.53         97.07        14.91 o
  -3  18  -8        325.76        385.68        16.42 o
  -3  18  -7        114.20        106.72        14.14 o
  -3  18  -6        227.24        258.78        16.33 o
  -3  19  -8        349.53        363.72        15.78 o
  -3  19  -7        535.73        530.92        17.11 o
  -3  19  -6        139.28        126.21        15.83 o
  -3  20  -8         59.41         67.89        14.41 o
  -3  20  -7        266.80        310.56        16.33 o
  -3  20  -6        494.63        517.10        18.07 o
  -3  21  -7        438.64        436.50        17.79 o
  -2   1  -7        515.03        540.80        20.22 o
  -2   2  -5       4554.35       4770.53        47.80 o
  -2   6  -3        967.20        950.90        29.00 o
  -2  10  -2          3.10         25.75        19.03 o
  -2  24  -2        120.52        126.90        16.15 o
  -2  28  -3        119.62        129.60        15.28 o
  -2  30  -4        186.06        203.20        16.01 o
  -2  32  -6         53.86         58.42        11.44 o
  -2  32  -5        331.17        376.62        18.02 o
  -2  33  -6         28.60         -9.19        16.47 o
  -1  -5  -7        107.41        146.80        18.16 o
  -1   3 -13         31.41         16.79        15.64 o
  -1  36  -3          5.23         11.48        15.69 o
   0   4   1      10004.41      10710.16       276.30 o
   0  23   2        659.69        755.85        27.58 o
   2  -6   1        167.02        148.08        24.34 o
   3  13   5        323.99        329.68        28.87 o
   3  32   4         90.35         95.84        25.21 o
   4 -20  -7        436.51        419.48        25.98 o
   4  -6   3        607.74        632.15        21.41 o
   4  -2   4       1838.91       1784.06        29.92 o
   4   4   5        466.51        481.51        20.31 o
   5  -5   4        285.06        250.23        17.75 o
   5   0   5        138.27        136.46        15.55 o
   5   8   6        540.87        560.61        22.64 o
   5  25   6         33.21         33.71        28.54 o
   6 -23  -6         22.21          3.71        17.02 o
   6  -7   4        153.78        160.47        16.47 o
   6  -3   5       1612.50       1647.01        26.58 o
   7 -12   3          8.83         49.27        13.63 o
   7  -9   4        454.21        446.75        17.25 o
   7  10   7        256.79        271.54        17.02 o
   7  11   7         69.28         95.84        17.75 o
   7  23   7        107.25         88.01        23.10 o
   9 -25  -4        185.79        172.05        16.79 o
   9  -8   5        332.91        385.27        13.22 o
  10 -15   3        104.47         87.69        14.68 o
  10 -12   4         19.37         26.26        14.18 o
  10   2   7        144.58        179.09        16.70 o
  10   3   7        125.12         73.60        16.93 o
  -3  11  -8       1150.21       1141.25        22.32 o
  -3  11  -7        194.60        222.92        16.06 o
  -3  11  -6       1217.34       1245.78        23.60 o
  -3  12  -8        582.38        667.10        19.40 o
  -3  12  -7        525.28        582.52        18.85 o
  -3  12  -6        657.94        649.08        20.17 o
  -3  13  -6        889.71        901.64        21.55 o
  -3  14  -5        459.36        501.78        19.30 o
  -3  15  -5        578.04        521.59        19.26 o
  -3  16  -5        771.97        754.34        20.77 o
  -3  17  -5        295.70        323.01        17.34 o
  -3  18  -5        206.59        232.84        16.51 o
  -3  19  -5        759.73        804.56        20.54 o
  -3  20  -5        333.63        404.52        17.38 o
  -3  21  -8          7.32          3.98         9.65 o
  -3  21  -6         81.20         95.29        11.12 o
  -3  21  -5        812.30        815.31        20.08 o
  -3  22  -7        123.25        133.39        11.94 o
  -3  22  -6        436.55        401.60        16.93 o
  -3  23  -7        268.01        271.95        16.51 o
  -3  23  -6        188.73        172.18        15.55 o
  -3  24  -8         95.31         82.20        15.51 o
  -3  24  -7         17.60          6.86        13.91 o
  -3  24  -6         45.62         16.47        14.96 o
  -2   1  -8       1179.56       1196.97        25.34 o
  -2   1  -6        764.43        761.06        23.38 o
  -2   3  -4       1024.15        927.21        28.77 o
  -2   9  -2        645.03        543.45        26.58 o
  -2  26  -2        950.39       1034.30        22.37 o
  -2  29  -3        137.07        122.78        15.19 o
  -2  30  -3         55.46         26.49        14.46 o
  -2  31  -4         42.28         37.60        10.48 o
  -2  32  -4        190.38        189.57        16.61 o
  -2  33  -5        119.91         35.73        16.42 o
  -1  -5  -8        171.63        162.76        17.02 o
  -1  -5  -6       4659.89       4944.31        59.01 o
  -1   2 -13         10.60          3.06        15.74 o
  -1   3  -1       2522.25       2571.29        53.52 o
   0  11   2        688.45        820.03        44.78 o
   0  24   2        172.46        219.44        21.82 o
   1 -13  -7        683.01        753.79        66.01 o
   1  26   3        894.15        938.05        34.03 o
   2   2   3        416.45        361.25        26.39 o
   2  10   4        436.19        407.68        29.73 o
   2  33   3         33.57          2.74        21.32 o
   3  -9   1        555.21        564.72        23.56 o
   3  -6   2       1809.97       1775.69        32.57 o
   3   3   4        561.89        595.14        27.08 o
   3  14   5        459.36        492.77        32.30 o
   4  -9   2        816.27        819.48        19.99 o
   4   5   5        189.83        195.33        20.36 o
   5 -21  -5         33.80         44.51        15.92 o
   5  -8   3         49.70         29.41        14.91 o
   5   1   5        359.37        335.91        21.13 o
   5   9   6        807.56        837.87        24.43 o
   6 -23  -8        114.71         83.62        20.31 o
   6 -23  -7         32.02          8.01        17.52 o
   6 -10   3        185.42        167.06        15.42 o
   6  -2   5        869.06        886.04        21.96 o
   6   4   6         66.48         46.02        15.05 o
   7 -24  -6          3.16          3.16        14.18 o
   7 -23  -4         73.85         49.59        14.64 o
   7   1   6         38.33         58.69        15.00 o
   7  12   7          1.68         19.08        13.86 o
   7  13   7        375.82        415.59        21.04 o
   7  21   7         16.79         10.93        21.87 o
   7  22   7          1.48          2.38        19.21 o
   8 -24  -4         56.77         19.40        14.78 o
   8 -23  -3        201.81        224.97        18.80 o
   8 -13   3         41.30         48.81        14.32 o
   8 -10   4         48.65         65.00        10.29 o
   8  -6   5        340.22        353.06        16.88 o
   8  -1   6         17.45         30.60        14.09 o
   8   7   7         55.09         69.30        14.73 o
   8   8   7        575.64        616.28        22.37 o
   9 -24  -3          1.56        -23.06        15.37 o
   9 -14   3         48.32         32.66        10.06 o
   9 -11   4        588.21        634.39        15.69 o
  11 -15   3         68.58         30.33        11.85 o
  11  -4   6         74.42         92.95        11.99 o
  -3   9  -8        461.66        378.04        17.29 o
  -3   9  -7        441.74        424.38        18.39 o
  -3  10  -8        265.58        276.85        16.47 o
  -3  10  -7        600.44        596.56        19.26 o
  -3  10  -6        130.63        129.64        16.15 o
  -3  12  -5        126.37        123.97        15.51 o
  -3  13  -5        323.98        340.71        14.27 o
  -3  17  -4        166.35        159.01        16.24 o
  -3  18  -4         14.54          6.13        15.05 o
  -3  19  -4        397.60        385.72        18.21 o
  -3  22  -5        246.31        320.72        12.72 o
  -3  23  -5         25.22         93.32        14.55 o
  -3  24  -5         69.61         28.87        14.32 o
  -3  25  -7         24.51         10.57        10.48 o
  -3  25  -6        115.18         87.05        15.42 o
  -3  26  -7        182.36        194.42        15.92 o
  -3  26  -6         99.81        118.94        15.14 o
  -3  27  -7        110.92        120.58        15.51 o
  -2   0  -8          0.61         33.58        14.87 o
  -2   0  -7       1898.86       1957.98        30.79 o
  -2   1  -5       4411.70       4367.47        48.72 o
  -2   5  -3       1085.17       1031.87        25.66 o
  -2   7 -12        124.52        111.11        16.01 o
  -2   8  -2       1059.35       1079.81        30.79 o
  -2  27  -2         92.68        101.97        15.46 o
  -2  31  -3         94.35        114.77        15.14 o
  -2  33  -4        135.49        115.69        15.92 o
  -2  34  -5         77.97         36.18        17.02 o
  -1  -2  -3       3491.91       3128.55        58.55 o
  -1   0  -2       6435.74       6256.65        82.94 o
  -1   1 -13        179.86        213.86        17.29 o
  -1  35  -2        135.37         -5.81        18.76 o
   0  -8  -4       1417.94       1588.91        73.24 o
   0  25   2        363.60        464.54        24.06 o
   1 -13  -8        319.78        337.32        37.10 o
   2  26   4        205.74        195.19        29.14 o
   3  -2   3       1325.02       1265.81        29.32 o
   3  15   5        578.04        511.16        33.76 o
   3  20   5        333.63        356.26        42.50 o
   4  -5   3        629.32        582.47        22.00 o
   4  -1   4       3538.98       3557.28        39.39 o
   5  -4   4        703.75        771.22        21.18 o
   5  10   6         90.92         88.79        16.19 o
   5  11   6        199.69        188.38        20.13 o
   6  -6   4        529.48        514.13        19.44 o
   6   5   6        375.27        361.39        17.93 o
   7 -24  -8         10.59          0.87        19.85 o
   7 -24  -7         73.14         24.70        15.55 o
   7 -22  -3         63.63         86.14        14.14 o
   7 -11   3        256.35        206.86        17.47 o
   7  -8   4       1473.90       1507.67        25.07 o
   7   2   6         27.62         52.79        14.68 o
   7  14   7         85.11         90.35        15.69 o
   7  15   7        149.88        140.67        19.44 o
   7  16   7          8.30          4.89        18.53 o
   7  17   7         79.24         64.82        18.25 o
   7  18   7        260.55        275.43        20.95 o
   7  19   7          7.56         -1.33        18.02 o
   7  20   7         46.32         43.92        18.80 o
   8  -9   4         56.85         59.19        14.73 o
   8  -5   5        183.09        171.00        16.06 o
   8   0   6        677.89        712.85        19.35 o
   8   9   7        114.32         88.06        15.42 o
   9 -25  -5        103.98         16.15        17.29 o
   9 -13   3        120.20        111.21        14.96 o
   9 -10   4          3.65          4.12        13.91 o
   9  -1   6        145.24        162.99        15.69 o
   9   6   7        191.59        232.25        16.38 o
   9   7   7         62.80         69.03        18.30 o
  10 -24  -3         36.48          7.59        16.01 o
  10 -14   3         47.30         39.48        10.57 o
  10 -11   4         71.44         66.70        10.89 o
  11 -14   3         83.96         52.61        15.42 o
  -3   8  -8        311.82        333.62        16.70 o
  -3   8  -7        148.79        155.35        16.15 o
  -3   8  -6        463.49        458.46        18.71 o
  -3   9  -6        336.49        309.01        17.02 o
  -3  10  -5        641.07        657.08        20.59 o
  -3  11  -5        178.27        192.45        12.35 o
  -3  13  -4       2101.20       1985.84        27.77 o
  -3  14  -4        615.21        586.91        20.13 o
  -3  15  -4       1686.15       1603.09        26.03 o
  -3  16  -4        369.08        389.43        14.50 o
  -3  20  -4        112.86        132.80        11.30 o
  -3  21  -4        325.28        274.10        17.93 o
  -3  22  -4         66.65         51.37        15.37 o
  -3  23  -4        262.66        280.78        16.61 o
  -3  25  -5         22.50         23.65        14.55 o
  -3  26  -5        122.46        103.20        15.00 o
  -3  27  -8         56.18         62.95        11.53 o
  -3  27  -6        505.28        536.68        18.62 o
  -3  28  -7         41.09        -16.15        16.33 o
  -3  28  -6        115.36         94.83        16.33 o
  -3  29  -7         82.56         67.75        15.92 o
  -2   0  -6       1571.58       1533.38        28.96 o
  -2   2  -4       1394.00       1440.06        32.30 o
  -2   4  -3        993.68       1002.96        30.10 o
  -2  14  -1       1868.12       1832.73        31.70 o
  -2  32  -3        194.13        228.22        16.42 o
  -2  34  -4         78.68         68.80        16.01 o
  -1  17   1       1102.45       1177.02        29.23 o
  -1  36  -2         14.71         -2.97        15.46 o
   0  26   2        719.85        786.59        27.13 o
   1  27   3        156.30        173.60        23.42 o
   2 -14  -4        572.28        585.13        31.24 o
   2 -13  -3         36.99         53.70        17.38 o
   2  -2   2       3359.17       3281.02        50.46 o
   3 -17  -5        163.95        171.32        21.18 o
   3  16   5        771.97        795.69        39.20 o
   3  33   4        262.77        314.50        32.80 o
   4 -19  -5        318.44        291.17        19.62 o
   4   6   5       3669.00       3805.35        44.51 o
   5 -21  -6         24.71         12.85        16.01 o
   5 -19  -3         40.76         14.59        13.63 o
   5  -7   3        785.40        815.13        21.50 o
   5   2   5       2329.34       2538.58        33.07 o
   5  12   6        245.40        265.09        21.23 o
   5  24   6         88.72        117.98        25.89 o
   6  -9   3         40.59         59.42        13.91 o
   6  -1   5        221.15        220.03        17.43 o
   6   6   6          9.30         16.83        14.23 o
   7  -7   4        178.92        172.41        16.56 o
   7   3   6        281.69        324.42        17.47 o
   8 -24  -5         45.24         14.32        15.00 o
   8 -12   3        260.27        224.88        12.40 o
   8   1   6         17.39         22.32        14.87 o
   8  10   7        213.34        222.41        16.33 o
   8  11   7         27.29         19.12        18.53 o
   9 -24  -4          9.51          1.05        15.14 o
   9 -23  -3         25.37         -7.18        17.75 o
   9   0   6        216.30        184.49        15.28 o
   9   8   7        113.61        124.75        15.74 o
  10 -13   3        134.91        153.75        15.42 o
  10 -10   4         34.78         15.00        14.87 o
  10   6   7         45.16         19.58        15.46 o
  10   7   7          7.38         -4.62        18.98 o
  11 -16   2          9.53         23.01        15.37 o
  11  -7   5         24.82         11.53        11.12 o
  11   5   7         94.44         72.60        17.06 o
  12  -7   5         14.51          7.41        11.85 o
  -3   7  -8        555.90        611.98        19.03 o
  -3   7  -7        374.43        425.80        17.98 o
  -3   7  -6        711.32        689.38        20.54 o
  -3   9  -5        841.97        788.19        21.55 o
  -3  12  -4        416.09        478.59        19.35 o
  -3  24  -4        163.15        179.00        15.87 o
  -3  25  -4        500.62        490.84        17.66 o
  -3  26  -4        295.49        306.45        17.29 o
  -3  27  -5        124.84        119.03        11.07 o
  -3  28  -5        500.59        598.85        18.30 o
  -3  29  -8          6.16          9.70        11.71 o
  -3  29  -6         14.04         -7.09        14.14 o
  -3  30  -7         11.12         16.51        15.64 o
  -3  30  -6         69.85         77.08        15.87 o
  -2  -1  -8       1171.73       1274.05        25.98 o
  -2  -1  -7        524.21        555.12        20.36 o
  -2   7 -13         16.43         17.89        16.56 o
  -2   7  -2       4319.17       4215.46        49.72 o
  -2  12  -1       1031.29       1001.77        27.86 o
  -2  30  -2        228.82        238.74        16.88 o
  -2  33  -3         33.57         16.15        15.28 o
  -2  35  -4         61.76         53.80        16.33 o
  -1  -6  -8        126.11        131.15        18.66 o
  -1  -6  -7        375.55        416.33        22.83 o
  -1  -5  -5        268.72        284.72        24.02 o
  -1  15   1        583.97        593.86        24.70 o
   0 -10  -8        328.47        312.39        24.93 o
   0  -9  -5        681.55        769.71        44.28 o
   0  27   2         12.04         70.54        19.85 o
   1 -10  -3         47.77         36.55        27.31 o
   1  28   3         82.10        127.77        21.55 o
   2   3   3        595.53        568.11        32.52 o
   2  11   4        561.36        515.91        35.27 o
   2  27   4          9.47         12.53        26.90 o
   2  34   3        129.95        126.62        20.95 o
   3  -5   2        576.39        523.69        24.11 o
   3   4   4        488.78        499.40        23.47 o
   3  17   5        295.70        315.00        31.11 o
   3  18   5        206.59        199.68        30.97 o
   3  19   5        759.73        794.36        46.11 o
   4 -18  -4         20.90         25.94        16.01 o
   4   0   4       1724.01       1673.36        29.09 o
   4   7   5        636.84        620.53        25.80 o
   5 -21  -7         93.06         79.64        20.04 o
   5 -10   2        792.25        814.35        21.18 o
   5  -3   4        527.34        523.14        19.44 o
   5  13   6         93.86         80.10        18.57 o
   5  23   6         83.49         71.45        23.51 o
   6 -22  -6         32.00         39.43        16.38 o
   6 -20  -3       1425.83       1453.78        29.78 o
   6  -5   4         78.79         48.03        14.64 o
   6   0   5        878.43        946.28        22.05 o
   6   7   6        256.03        271.22        17.06 o
   7 -22  -4        162.88        100.59        16.97 o
   7 -10   3       1162.69       1156.76        22.42 o
   7   4   6        504.78        510.65        20.08 o
   8 -23  -4        241.42        215.23        16.33 o
   8 -22  -3         44.05         38.24        13.68 o
   8 -11   3        342.20        339.20        17.79 o
   8  -8   4          1.00         10.43        13.72 o
   8   2   6       1125.31       1162.98        22.64 o
   8  12   7         42.03         33.62        14.55 o
   8  13   7         91.56         89.07        18.34 o
   9 -12   3         67.85         87.05        15.14 o
   9   1   6        146.29        114.50        15.78 o
   9   9   7         17.02         13.54        14.55 o
   9  10   7          4.43        -10.98        17.84 o
  10 -23  -3        141.88        119.49        19.85 o
  10   8   7         39.99         22.74        15.69 o
  11 -10   4         96.79         33.58        11.57 o
  12 -10   4         25.79        -18.32        12.21 o
  -3   6  -8        169.76        216.10        16.47 o
  -3   6  -7        793.14        780.37        21.27 o
  -3   6  -6        931.06        951.50        22.83 o
  -3   8  -5        657.20        659.10        20.59 o
  -3  10  -4       2791.28       2740.63        32.71 o
  -3  11  -4       1417.40       1332.87        22.78 o
  -3  15  -3        261.09        264.82        17.47 o
  -3  16  -3        368.89        382.11        18.66 o
  -3  17  -3       3399.38       3594.38        35.82 o
  -3  18  -3        431.79        416.28        18.85 o
  -3  19  -3        102.98        146.48        15.42 o
  -3  20  -3        178.15        199.36        17.11 o
  -3  21  -3        145.19        156.63        16.29 o
  -3  22  -3        157.79        173.92        15.74 o
  -3  23  -3        656.41        687.69        19.53 o
  -3  27  -4        219.37        247.89        15.69 o
  -3  28  -4        104.80         83.12        15.10 o
  -3  29  -5        113.90         99.18        15.60 o
  -3  30  -5         44.22         27.68        15.55 o
  -3  31  -7         40.48         17.52        11.85 o
  -3  31  -6        112.40         91.63        16.15 o
  -2  -1  -6        776.81        761.20        23.65 o
  -2   0  -5       2467.81       2405.73        37.37 o
  -2   6 -13          3.18          0.37        16.56 o
  -2  11  -1        214.61        224.33        21.45 o
  -2  31  -2        129.76        133.62        16.19 o
  -2  34  -3        129.95        109.88        16.38 o
  -2  36  -4        106.23         81.93        17.15 o
  -1  -4  -4       2093.36       2100.16        46.89 o
  -1  -1 -13        178.90        240.94        17.75 o
   0 -10  -7        403.50        487.37        29.23 o
   0  10   2        742.03        885.99        53.34 o
   1   3   2        368.35        335.68        35.96 o
   2  -5   1       4626.71       4074.24        51.87 o
   3 -16  -4        187.13        201.60        20.08 o
   3 -15  -3        359.46        359.60        22.28 o
   3  -1   3        280.04        226.35        21.00 o
   4  -4   3       1293.34       1187.27        26.49 o
   5   3   5        652.60        689.70        21.04 o
   5  14   6        472.85        522.91        23.70 o
   5  15   6         78.77         88.06        19.49 o
   5  22   6        189.65        200.91        25.98 o
   6  -8   3        186.90        208.14        15.37 o
   6   8   6        122.35        158.92        16.24 o
   6  29   6         47.35         30.97        29.60 o
   7 -23  -6         54.76         58.37        15.05 o
   7  -6   4         11.26          7.87        14.41 o
   7   5   6       1016.47       1058.04        24.15 o
   8 -24  -7         35.28         -2.01        20.31 o
   8   3   6         42.94         46.48        14.78 o
   8  14   7         12.00          0.37        14.78 o
   8  15   7         44.53         17.89        14.82 o
   8  16   7        174.86        210.38        20.04 o
   8  17   7        132.71        115.05        19.67 o
   8  20   7          1.22          0.14        19.08 o
   8  21   7         16.61         -1.28        19.85 o
   8  22   7         96.00         86.55        21.41 o
   9 -24  -5         22.44         19.21        16.06 o
   9  11   7         31.74         37.83        14.73 o
   9  12   7         22.17         -0.41        18.48 o
  10 -12   3          9.45        -17.34        14.18 o
  10  -9   4        163.07        166.10        11.44 o
  10  -5   5         29.79         43.64        10.25 o
  10   1   6        130.45        153.57        16.29 o
  10   9   7         36.02          0.37        16.38 o
  10  10   7          5.55        -11.44        15.83 o
  11   0   6        647.67        590.39        20.36 o
  -3   5  -8        230.34        218.62        16.10 o
  -3   5  -7        119.90        120.40        16.79 o
  -3   7  -5        727.45        809.55        21.36 o
  -3   9  -4        848.07        775.84        22.74 o
  -3  13 -12          7.37         13.36        16.33 o
  -3  13  -3        412.69        402.01        18.71 o
  -3  14  -3        464.95        454.07        18.39 o
  -3  24  -3          5.19         38.38        15.87 o
  -3  25  -3        203.92        256.22        15.97 o
  -3  29  -4        221.43        225.02        15.37 o
  -3  31  -5         19.60         11.53        15.00 o
  -3  32  -6        140.84        128.13        16.74 o
  -2  -2  -8        109.75         37.60        18.57 o
  -2  -2  -7        550.36        519.98        23.42 o
  -2   1  -4       2347.79       2326.37        38.43 o
  -2   3  -3        595.53        562.34        27.08 o
  -2   5 -13          0.74         -3.71        16.74 o
  -2   6  -2         10.01          5.58        15.78 o
  -2  32  -2         27.03         11.80        14.87 o
  -2  35  -3          2.96          4.99        15.78 o
  -1  -6  -6        815.53        749.49        28.68 o
  -1  13   1        605.67        654.75        26.94 o
   1  10   3        218.48        247.85        51.14 o
   1  29   3         29.10         52.88        21.45 o
   2 -15  -6        105.38         80.92        27.40 o
   3   5   4        242.65        212.49        22.19 o
   4 -19  -6         37.67         55.76        17.02 o
   4  -7   2       2007.55       2153.95        32.43 o
   4   1   4       3530.07       3560.34        41.03 o
   4   8   5       1543.78       1617.73        34.08 o
   5 -20  -5        235.11        238.42        16.56 o
   5  -6   3       1096.05       1099.62        23.51 o
   5  -2   4        346.06        354.20        18.53 o
   5   4   5       1138.11       1153.19        25.57 o
   5  16   6        815.98        855.34        29.19 o
   5  17   6        149.75        144.65        21.77 o
   5  18   6         89.53         94.65        21.59 o
   5  19   6        229.26        259.15        23.83 o
   5  20   6        173.51        167.88        22.96 o
   5  21   6         23.60         16.79        20.31 o
   6 -22  -7         24.06         12.12        16.83 o
   6  -4   4        714.03        789.15        21.27 o
   6   1   5        216.15        220.45        17.25 o
   6   9   6       2182.94       2348.46        33.39 o
   7 -23  -8        100.57         51.14        20.17 o
   7 -23  -7          4.06         -9.42        18.76 o
   7  -9   3        272.38        262.53        16.61 o
   7  -1   5         69.36         52.52        15.14 o
   7   6   6        609.57        662.57        21.91 o
   8 -23  -5         65.55         37.79        14.46 o
   8 -10   3          6.63         16.56        13.82 o
   8  -7   4         60.54         59.06        10.61 o
   8  -2   5        264.48        214.32        16.88 o
   8   4   6         96.95        129.46        15.05 o
   8  18   7        179.66        205.67        17.75 o
   8  19   7        181.23        152.24        17.29 o
   9 -23  -4         52.27         38.11        15.28 o
   9 -22  -3         71.11         65.64        15.00 o
   9 -11   3        525.68        523.00        17.52 o
   9   2   6          6.90         -4.53        14.50 o
   9  13   7        164.71        174.70        16.93 o
   9  14   7         13.09         -0.23        18.94 o
  10 -14   2         80.17          8.10        14.41 o
  10   2   6         42.07         62.58        15.28 o
  10  11   7        113.57        109.06        16.88 o
  10  12   7         54.17         57.09        19.85 o
  11   1   6        258.23        274.56        18.07 o
  -4  17  -8        279.05        296.66        16.19 o
  -4  17  -7         56.05         82.02        14.68 o
  -4  18  -8         19.52         52.74        14.36 o
  -4  18  -7        245.66        272.82        16.19 o
  -4  19  -8         83.60         96.38        15.37 o
  -4  19  -7        895.72        918.20        20.77 o
  -4  20  -8        145.13        114.32        14.73 o
  -4  20  -7        354.88        325.71        16.88 o
  -4  21  -8         47.25         69.49        14.96 o
  -4  21  -7        358.68        359.05        16.51 o
  -4  22  -8        112.61         73.97        16.01 o
  -4  22  -7          4.41          1.10        14.27 o
  -3   4  -8        327.26        321.73        17.20 o
  -3   4  -7        458.46        446.11        19.03 o
  -3   5  -6        735.37        790.11        21.68 o
  -3   6  -5         96.82         70.95        15.92 o
  -3   8  -4       1031.87       1055.06        24.75 o
  -3  12  -3        555.76        561.38        20.49 o
  -3  26  -3        221.15        195.65        11.89 o
  -3  27  -3        485.53        477.12        18.57 o
  -3  30  -4         21.27         26.76        14.68 o
  -3  31  -4        164.28        167.43        15.74 o
  -3  32  -5         50.92         58.37        11.71 o
  -3  33  -5         16.72          5.08        15.74 o
  -2  33  -2        133.80        167.34        16.15 o
  -2  36  -3        168.01        162.21        17.06 o
  -1   2  -1       3964.11       3936.46        67.93 o
   1 -11  -4        451.11        452.19        44.10 o
   1  -1   1       6479.79       6143.80        85.73 o
   2  -1   2       8577.77       8538.83        77.68 o
   2  12   4        763.66        732.97        40.26 o
   2  28   4         39.66         49.18        25.43 o
   3 -17  -6        235.61        226.67        23.19 o
   3  34   4        176.53        168.94        30.83 o
   5 -18  -3        366.18        390.25        18.62 o
   6  -7   3       1724.28       1606.98        25.62 o
   6   2   5        871.84        845.92        22.37 o
   6  10   6        161.66        140.16        16.47 o
   6  28   6         46.63         46.16        28.91 o
   7  -5   4          6.98         29.00        14.23 o
   7   0   5       1190.56       1189.78        23.47 o
   7   7   6        335.60        355.21        20.86 o
   8 -22  -4         99.21         95.88        14.64 o
   8 -21  -3         96.00         81.79        14.18 o
   8  -6   4        407.58        439.56        17.38 o
   8   5   6         35.89          8.55        15.00 o
   9   3   6        483.29        538.19        18.48 o
   9  15   7        128.39        125.84        16.38 o
   9  16   7         58.06         36.41        19.58 o
   9  17   7         41.08         52.20        19.94 o
   9  18   7         51.56         26.81        20.49 o
   9  19   7         10.15          1.69        20.72 o
  10 -23  -4         19.10         -3.52        16.24 o
  10 -22  -3         68.50         29.69        15.55 o
  10 -11   3        199.54        182.61        11.85 o
  10   3   6        485.61        533.53        18.76 o
  10  13   7          7.40         -6.18        16.24 o
  10  14   7         70.81         60.84        21.00 o
  11   2   6         22.77         30.69        15.60 o
  12 -11   3         29.62         -3.29        11.25 o
  -4  13  -8        217.03        179.28        15.42 o
  -4  14  -8         92.25         83.48        14.32 o
  -4  14  -7        210.18        203.79        16.33 o
  -4  15  -7         47.09         50.91        15.00 o
  -4  16  -8        426.98        510.01        14.87 o
  -4  16  -7        155.64        198.76        14.73 o
  -4  16  -6        354.22        318.52        16.56 o
  -4  17  -6         57.51         65.60        15.32 o
  -4  18  -6        121.03        132.43        15.14 o
  -4  19  -6        342.61        355.99        16.74 o
  -4  20  -6        364.10        347.53        16.24 o
  -4  21  -6        466.64        559.23        17.93 o
  -4  22  -6        266.87        301.09        16.61 o
  -4  23  -8         29.45         39.43        11.57 o
  -4  23  -7         22.32         61.39        14.78 o
  -4  23  -6         56.61         14.18        14.82 o
  -4  24  -7        137.87        154.76        15.32 o
  -4  24  -6        249.76        259.05        15.83 o
  -4  25  -7        167.93        207.82        16.10 o
  -4  26  -7         81.90         38.79        15.60 o
  -3   3  -8        129.04        141.35        15.23 o
  -3   3  -7        773.41        796.65        25.07 o
  -3   4  -6        109.89        129.60        16.10 o
  -3   5  -5        646.55        636.50        21.13 o
  -3   7  -4       1423.20       1517.68        27.68 o
  -3  11  -3       2799.48       2790.04        34.90 o
  -3  17  -2        376.12        368.61        18.98 o
  -3  18  -2        184.63        195.83        15.74 o
  -3  19  -2          9.07        -21.61        14.41 o
  -3  20  -2       2888.91       3013.41        33.81 o
  -3  21  -2         33.73         -8.33        15.97 o
  -3  22  -2        151.86        184.44        16.56 o
  -3  28  -3        367.67        335.08        13.63 o
  -3  29  -3        372.24        392.95        16.97 o
  -3  32  -4         90.34        102.47        15.32 o
  -3  34  -5         22.09         -9.93        17.20 o
  -2  -2  -6       1144.13       1093.44        27.04 o
  -2  -1  -5       4406.06       4412.53        48.95 o
  -2   5  -2        790.02        806.07        29.64 o
  -2   9  -1        477.19        505.76        26.53 o
  -1  -7  -8       2090.37       2078.38        38.56 o
  -1  -7  -7        353.79        467.97        25.66 o
  -1  -3  -3      12958.03      12627.57       118.30 o
   1  30   3         66.12         54.39        20.54 o
   2   4   3        993.68       1034.30        37.92 o
   2  36   3        168.01        163.22        25.11 o
   3  -4   2        909.30        801.91        26.90 o
   3   0   3        477.30        443.82        23.38 o
   4 -19  -7        283.40        324.10        23.42 o
   4 -18  -5          9.94         23.33        15.23 o
   4  -3   3       3459.78       3357.28        37.65 o
   4   2   4       1831.37       1885.34        32.07 o
   4   9   5        325.31        311.71        18.98 o
   5 -20  -6         30.01          7.04        15.92 o
   5  -5   3        443.18        402.42        19.08 o
   5  -1   4       1785.55       1856.02        28.73 o
   5   5   5         18.45         34.58        14.91 o
   6 -20  -4        169.94        171.00        14.46 o
   6  -3   4       2507.82       2646.54        31.34 o
   6  11   6       1685.39       1778.84        31.11 o
   7 -21  -4        172.14        144.97        15.37 o
   7 -20  -3        271.87        279.96        16.01 o
   7  -8   3        163.23        180.74        15.32 o
   7   8   6         93.55         86.69        18.62 o
   8  -9   3        573.21        572.04        18.48 o
   8   6   6         20.11         59.51        17.11 o
   9 -23  -5         26.15         12.53        15.37 o
   9 -10   3        636.45        656.35        15.14 o
   9   4   6         14.54         48.40        14.91 o
  10 -10   3         27.22         -6.63        14.04 o
  10   4   6          9.81         23.19        14.87 o
  11 -13   2         87.88         77.31        14.78 o
  11   3   6         19.83         21.09        11.44 o
  11   4   6         73.88         81.65        16.15 o
  -4  11  -8        354.59        414.63        17.61 o
  -4  12  -7        776.79        786.91        19.81 o
  -4  13  -7         50.95         14.50        15.00 o
  -4  13  -6        341.08        332.52        17.79 o
  -4  14  -6        257.95        259.74        16.24 o
  -4  15  -6        485.68        511.61        14.96 o
  -4  17  -5         75.01         75.07        14.50 o
  -4  18  -5        604.21        586.91        18.30 o
  -4  19  -5         42.39         29.78        14.14 o
  -4  20  -5        346.48        388.47        17.11 o
  -4  21  -5        443.31        488.28        18.39 o
  -4  22  -5         48.36         43.46        13.36 o
  -4  23  -5         74.71         62.30        14.09 o
  -4  25  -6         74.99        102.33        14.46 o
  -4  26  -6         19.67          8.37        14.50 o
  -4  27  -8         16.22        -10.61        11.76 o
  -4  27  -7         12.40         24.06        15.74 o
  -4  27  -6         60.72        121.96        15.64 o
  -4  28  -7         44.74         48.31        15.74 o
  -4  29  -7         89.51         92.41        16.51 o
  -3  10  -3       1841.22       1830.95        27.45 o
  -3  15  -2        385.86        378.27        19.21 o
  -3  16  -2         59.73         91.90        16.29 o
  -3  24  -2        747.68        848.75        21.45 o
  -3  25  -2        426.18        453.33        19.49 o
  -3  30  -3         63.71         89.02        15.05 o
  -3  31  -3         24.57         27.17        14.46 o
  -3  33  -4        262.77        315.92        17.57 o
  -3  34  -4        176.53        159.47        17.34 o
  -2  -3  -8        118.15        129.50        15.28 o
  -2  -3  -7       1222.93       1191.80        29.37 o
  -2   0  -4        816.29        842.30        27.95 o
  -2   2 -13         52.05         37.60        16.47 o
  -2   2  -3        416.45        358.50        25.57 o
  -1  -1  -2       2431.24       2395.99        57.50 o
   0 -10  -6        199.54        253.66        30.37 o
   0  31   2        106.10         98.76        18.07 o
   3   6   4       2356.65       2287.76        40.30 o
   4  -6   2       1189.35       1125.05        27.04 o
   4  10   5        610.43        587.82        25.53 o
   5   6   5       3750.38       3728.73        42.82 o
   6 -21  -6        341.75        334.49        19.49 o
   6   3   5       1601.20       1679.35        28.09 o
   6  12   6        107.36        120.36        16.33 o
   6  27   6         95.22         63.95        25.94 o
   7   1   5         70.68         45.47        15.64 o
   7   9   6        224.09        258.37        19.90 o
   8 -23  -7         52.73         40.99        19.85 o
   8 -22  -5          7.08         -4.39        17.47 o
   8  -5   4        230.09        241.03        16.33 o
   8   7   6        320.62        399.67        20.68 o
   9 -22  -4         26.03          8.33        14.32 o
   9 -21  -3        215.64        168.30        16.15 o
   9  -9   3        297.95        335.54        16.56 o
   9   5   6          5.09          2.38        14.18 o
  10 -22  -4          4.93          5.35        19.21 o
  10 -21  -3          9.90          1.24        15.28 o
  10   5   6         58.63         27.54        15.42 o
  11   5   6         37.55         30.69        15.87 o
  -4  10  -8        522.59        515.18        18.76 o
  -4  10  -7        499.24        541.26        18.25 o
  -4  11  -7       1092.46       1086.72        21.41 o
  -4  12  -6        278.18        292.17        17.25 o
  -4  14  -5        639.17        675.84        19.85 o
  -4  15  -5        337.40        345.38        16.83 o
  -4  16  -5         71.48         37.60        11.02 o
  -4  24  -5        128.87        131.61        11.80 o
  -4  25  -5        111.48        119.94        14.50 o
  -4  26  -5        415.44        464.63        17.06 o
  -4  27  -5         89.75         90.76        15.00 o
  -4  28  -6        146.95        129.23        15.55 o
  -4  29  -6         67.92         19.85        15.92 o
  -4  30  -7         68.26          5.99        16.61 o
  -3   2  -8        467.19        535.72        19.94 o
  -3   2  -7        747.34        774.92        21.91 o
  -3   3  -6        780.41        725.52        22.09 o
  -3   4  -5       1310.10       1248.57        26.07 o
  -3   6 -12         11.05          4.07        15.51 o
  -3   6  -4       2356.66       2261.68        32.02 o
  -3   9  -3       1282.49       1202.41        26.26 o
  -3  13  -2        296.07        278.82        18.62 o
  -3  14  -2       1356.39       1191.16        25.30 o
  -3  27  -2        473.56        499.58        18.94 o
  -3  32  -3        155.23        142.63        15.69 o
  -3  35  -4         93.67         45.93        16.74 o
  -2   1 -13         14.65         -8.65        16.51 o
  -2   8  -1       2652.25       2561.13        42.04 o
  -1  -6  -5        556.94        592.90        29.51 o
   1  31   3        191.20        209.92        20.72 o
   2  29   4        109.64        132.43        27.81 o
   4 -17  -4       2051.12       2148.83        35.73 o
   4  -2   3        750.73        793.54        24.57 o
   4   3   4        443.29        467.10        23.74 o
   5 -20  -7        166.90        167.06        20.22 o
   5 -19  -5         75.98         79.09        16.83 o
   5  -4   3        321.28        271.77        18.02 o
   5   0   4          1.37         13.63        14.96 o
   6  -6   3       1321.29       1336.99        22.05 o
   6  -2   4       1265.00       1241.70        24.52 o
   6   4   5        163.72        109.42        20.54 o
   6  13   6         63.14         90.80        15.14 o
   6  14   6        155.37        206.26        19.12 o
   7 -22  -7        122.85        105.40        18.85 o
   7  -7   3        583.23        603.97        19.08 o
   7   2   5        402.97        467.01        19.08 o
   7  10   6        320.33        385.13        21.04 o
   8 -21  -4        111.54         55.58        14.55 o
   8 -20  -3        214.95        199.40        15.32 o
   8  -8   3         60.16         24.61        15.69 o
   8  -4   4         79.95         68.11        15.14 o
   8   8   6         81.01         94.28        18.39 o
   9 -23  -6         14.48         -1.01        16.33 o
   9   0   5         42.90         89.93        14.55 o
   9   6   6         42.64         56.86        14.82 o
  10   6   6         13.02         16.06        14.68 o
  11   6   6          3.53         -4.67        15.55 o
  -4   9  -7        373.47        374.84        16.61 o
  -4  10  -6        332.33        325.11        17.75 o
  -4  11  -6         74.42         54.39        11.76 o
  -4  12  -5         81.61         87.37        15.64 o
  -4  13  -5        145.78        131.93        16.65 o
  -4  17  -4        145.90        143.23        15.64 o
  -4  18  -4        148.40        104.21        16.33 o
  -4  19  -4         18.12         16.51        13.86 o
  -4  20  -4         32.58         67.38        13.82 o
  -4  21  -4        221.46        242.04        16.01 o
  -4  22  -4       1287.21       1370.43        23.83 o
  -4  23  -4        655.04        708.36        19.62 o
  -4  24  -4        291.57        267.61        16.65 o
  -4  25  -4        351.24        391.17        16.42 o
  -4  28  -5        138.66        161.25        15.42 o
  -4  29  -5         12.82         -7.23        14.73 o
  -4  30  -6         99.99         65.46        11.62 o
  -4  31  -6        104.88         88.88        16.47 o
  -3   2  -6        377.68        401.87        21.68 o
  -3   8  -3       1185.65       1125.65        26.62 o
  -3  12  -2        360.38        395.79        20.49 o
  -3  29  -2        187.69        164.55        15.55 o
  -3  33  -3         59.75         40.30        15.64 o
  -3  34  -3         56.16         41.67        15.92 o
  -2  -3  -6       2090.28       1952.63        34.49 o
  -2  -2  -5       4556.36       4798.61        52.47 o
  -2   4  -2       1527.95       1460.60        33.07 o
  -1  -7  -6       1206.51       1280.82        38.01 o
   1  32   3        146.00        151.51        22.87 o
   2 -12  -3       1275.57       1264.85        37.79 o
   2  13   4        640.05        615.82        41.22 o
   3 -17  -7        136.16        134.44        24.89 o
   3 -16  -5        215.12        155.72        19.12 o
   3  -3   2       1036.62        995.50        29.83 o
   3   1   3        287.36        227.08        21.13 o
   3   7   4       1423.19       1421.35        35.73 o
   3  35   4         93.67        108.96        30.74 o
   4  11   5       1227.83       1332.78        33.12 o
   5 -17  -3        508.48        542.49        19.81 o
   5   7   5         42.45         47.94        15.55 o
   6 -21  -7         12.07          2.15        16.88 o
   6 -18  -3        336.08        396.61        19.94 o
   6  -1   4        167.66        173.47        16.42 o
   6  15   6        188.84        191.31        18.76 o
   6  26   6         82.00         64.09        22.87 o
   7 -20  -4         10.83         -8.42        14.27 o
   7  11   6        316.56        323.42        20.31 o
   8   1   5        178.05        223.79        16.51 o
   8   9   6        200.31        261.48        20.04 o
   9 -22  -5         95.05         56.50        16.24 o
   9 -21  -4         10.43          2.24        17.70 o
   9 -20  -3         45.03         19.58        14.14 o
   9  -8   3        310.00        333.85        17.06 o
   9   7   6         17.83         20.17        14.73 o
   9   8   6         28.52         48.49        17.47 o
  11   7   6         16.48         -4.16        15.64 o
  12 -11   2        122.66         83.71        16.19 o
  -4   8  -7        360.83        349.77        18.39 o
  -4   9  -6        881.66        795.42        21.13 o
  -4  11  -5       1227.83       1314.12        23.42 o
  -4  15  -4        475.21        439.66        19.03 o
  -4  16  -4        430.27        456.03        18.39 o
  -4  26  -4        147.85        131.11        15.42 o
  -4  27  -4        101.54         64.64        14.87 o
  -4  28  -4        203.40        182.43        16.15 o
  -4  30  -5        123.23         67.20        15.51 o
  -4  31  -5         15.92         -8.78        15.92 o
  -4  32  -6         39.55         20.77        12.63 o
  -3   1  -7       1094.97       1090.61        24.34 o
  -3   3  -5         31.09         33.07        15.92 o
  -3   5  -4        242.65        197.48        14.36 o
  -3  11  -2       3058.97       3002.94        37.56 o
  -3  30  -2        786.21        869.20        21.41 o
  -3  35  -3         57.27         41.77        15.83 o
  -2  -4  -8        123.50         99.27        16.47 o
  -2  -4  -7        197.97        193.41        19.99 o
  -2  -1  -4       2335.67       2304.68        42.86 o
  -2   1  -3       3552.95       3294.06        47.25 o
  -2   7  -1       3571.91       3204.90        47.21 o
  -1  -8  -8       1062.05        923.68        31.47 o
  -1  -5  -4       1360.22       1352.18        44.14 o
  -1  10   1       3964.92       3773.74        61.57 o
   0 -11  -8          1.65          9.74        20.40 o
   1  -8  -2       1397.60       1345.68        51.10 o
   2 -14  -5        662.91        634.80        34.63 o
   2   0   2       2613.39       2684.55        50.14 o
   2   5   3       1085.17        985.35        38.43 o
   2  30   4        186.06        159.88        31.02 o
   3 -15  -4       4234.38       4125.06        55.03 o
   4 -18  -6         52.13         46.52        18.71 o
   4  12   5         81.61         63.31        20.22 o
   5   1   4       1776.37       1824.13        29.32 o
   6 -19  -4        368.33        354.07        17.43 o
   6  -5   3       1019.27       1032.83        23.01 o
   6   5   5        676.04        703.93        21.77 o
   6  16   6         75.61         86.23        18.21 o
   6  17   6        189.23        165.92        19.94 o
   6  25   6        100.95        115.96        22.83 o
   7  -6   3        709.52        670.90        20.17 o
   7  -2   4         48.88         60.15        15.37 o
   7   3   5        250.84        239.43        16.83 o
   7  12   6        912.17        970.62        23.88 o
   8  -7   3         56.67         61.98        15.23 o
   8  -3   4       1006.28       1025.56        21.68 o
   8   2   5        265.86        244.37        18.48 o
   8  10   6         89.49        107.36        15.05 o
   9   1   5         15.34          0.82        14.32 o
   9   9   6          7.99          1.69        14.55 o
  10 -22  -5         36.19          0.50        16.61 o
  10 -21  -4         18.38         -5.26        15.42 o
  10 -20  -3         74.87         57.64        15.05 o
  11 -20  -3         57.54         33.07        16.10 o
  11   8   6         76.34         28.45        16.56 o
  11   9   6         27.20         31.11        19.81 o
  12   2   5         26.70         12.58        16.06 o
  -4   7  -7        333.94        329.78        17.70 o
  -4   8  -6         95.18        120.08        16.42 o
  -4  10  -5        610.43        558.32        19.53 o
  -4  13  -4        811.91        793.17        21.04 o
  -4  14  -4       1243.99       1157.31        20.40 o
  -4  21  -3        743.02        747.38        20.81 o
  -4  22  -3        241.49        231.06        16.61 o
  -4  29  -4         10.01         17.38        14.32 o
  -4  30  -4        153.19        178.31        15.74 o
  -4  32  -5         52.85         26.81        15.87 o
  -4  33  -5         67.93         34.08        16.38 o
  -3   0  -8          9.77         53.84        14.82 o
  -3   1  -6        805.33        858.77        25.80 o
  -3   4  -4        488.78        508.46        21.82 o
  -3   7  -3        936.15        915.27        22.60 o
  -3  32  -2        260.34        273.83        16.74 o
  -3  36  -3         43.02         31.84        16.93 o
  -2  -1 -13         14.56          0.69        16.01 o
   1   4   2       1825.77       1898.06        65.32 o
   1  33   3         12.65         12.95        21.50 o
   2 -13  -4       3047.45       2984.96        58.46 o
   4  -1   3        442.58        398.99        21.91 o
   4   4   4        340.43        354.11        19.08 o
   5  -3   3       1300.87       1233.56        25.48 o
   5   8   5       1245.51       1318.47        28.41 o
   6   0   4          1.62          9.24        14.68 o
   6  18   6        450.77        477.72        23.83 o
   6  19   6        112.44        119.99        18.85 o
   6  20   6        287.61        342.54        24.52 o
   6  21   6         37.73         12.67        20.81 o
   6  22   6        194.88        233.67        24.38 o
   6  23   6        230.77        226.53        24.38 o
   6  24   6         81.39         85.13        22.96 o
   7   4   5       1392.70       1561.37        26.53 o
   7  13   6         44.15         47.67        15.05 o
   8 -21  -5        100.49         62.85        14.41 o
   8 -20  -4        266.79        262.49        16.29 o
   8   3   5         31.79         20.13        15.37 o
   8  11   6         13.70         12.76        13.95 o
   9 -22  -6          0.66          4.85        15.69 o
   9  10   6        131.01        133.12        15.97 o
  10  -7   3        105.85        142.72        15.14 o
  10   9   6         39.76         33.76        15.05 o
  10  10   6         12.23         16.10        18.89 o
  11 -10   2         56.51         51.10        14.14 o
  11  10   6         65.43         42.04        16.70 o
  12 -10   2         20.26         19.17        11.57 o
  12   3   5         57.25         28.13        16.61 o
  -5  17  -8        249.42        227.35        15.23 o
  -5  19  -7         32.43         40.94        13.77 o
  -5  20  -7         18.43         28.73        14.55 o
  -5  21  -7        255.41        288.88        15.74 o
  -5  22  -7         25.31         20.08        14.18 o
  -5  23  -7        159.45        212.30        16.15 o
  -5  24  -7         56.14         46.02        14.96 o
  -5  25  -7        158.60        152.56        16.29 o
  -4   6  -7         52.35         32.16        15.23 o
  -4   7  -6        371.55        371.13        18.48 o
  -4   9  -5        325.31        327.26        17.66 o
  -4  12  -4       1880.95       2019.10        28.13 o
  -4  17  -3        215.66        210.20        16.74 o
  -4  18  -3       1312.52       1385.25        24.66 o
  -4  19  -3         46.51         46.89        16.06 o
  -4  20  -3        649.33        675.15        16.19 o
  -4  23  -3        393.79        418.43        15.19 o
  -4  24  -3         68.53         85.04        14.96 o
  -4  25  -3         81.46         87.88        14.91 o
  -4  26  -3        276.96        263.77        16.97 o
  -4  27  -3        198.34        258.32        16.01 o
  -4  31  -4        139.27        108.78        15.42 o
  -4  32  -4          0.62        -12.53        15.64 o
  -3   0  -7        433.38        460.42        19.53 o
  -3   2  -5       1151.75       1077.66        25.16 o
  -3   6  -3       1158.49       1173.41        27.40 o
  -3  10  -2       3566.36       3446.44        38.38 o
  -3  17  -1        166.28        202.70        17.66 o
  -3  33  -2        120.39        132.29        15.74 o
  -2   3  -2       3487.38       3310.25        50.55 o
  -1  -8  -7         39.13         73.88        19.94 o
  -1   1  -1       6482.73       6153.63        87.74 o
   0   9   2       3439.21       3462.81       106.81 o
   2 -15  -7        738.37        753.19        49.54 o
   3   2   3       1326.72       1326.24        31.70 o
   3   8   4       1031.86       1074.87        32.84 o
   4 -17  -5        554.52        608.59        24.98 o
   4  13   5        145.78        127.99        20.81 o
   5 -19  -6        379.27        351.69        20.49 o
   5   2   4        352.08        367.01        18.62 o
   5   9   5        145.93        127.81        20.54 o
   6 -20  -6         72.50         61.62        13.86 o
   6  -4   3        672.27        670.94        20.72 o
   6   6   5         49.55         57.91        15.55 o
   7 -20  -5        118.73        102.10        16.88 o
   7  -5   3        283.63        267.79        18.16 o
   7  -1   4        239.16        296.93        17.38 o
   7  14   6         21.80         23.42        14.55 o
   7  15   6        332.07        360.75        21.59 o
   8  -6   3        403.35        394.00        14.27 o
   8  -2   4        117.58        140.30        15.46 o
   8  12   6         55.25         74.88        15.28 o
   9 -21  -5        161.30        131.47        16.29 o
   9 -20  -4         46.10         24.66        14.36 o
   9 -19  -3        304.08        287.60        16.51 o
   9  11   6         14.51         18.30        14.50 o
  10 -21  -5         19.30          0.87        19.49 o
  10 -19  -3        134.11        154.76        15.37 o
  10  11   6         62.94         60.34        15.92 o
  11 -19  -3        106.54         80.01        16.33 o
  11  11   6         59.69         35.13        17.25 o
  11  12   6         11.62          9.84        20.68 o
  -5  14  -8        273.45        224.01        15.51 o
  -5  15  -7       1135.08       1141.07        21.32 o
  -5  16  -7        800.94        827.71        19.81 o
  -5  17  -7        510.84        533.57        18.12 o
  -5  18  -7         31.62          8.60        10.61 o
  -5  18  -6         89.53        124.93        14.23 o
  -5  19  -6        229.26        247.71        15.60 o
  -5  20  -6        173.51        194.19        15.32 o
  -5  21  -6         23.60         52.47        14.18 o
  -5  22  -6        189.65        204.85        15.97 o
  -5  23  -6         83.49         80.56        14.46 o
  -5  24  -6         88.72         93.23        14.68 o
  -5  25  -6         33.21         22.00        14.59 o
  -5  26  -7        290.08        278.77        14.04 o
  -5  26  -6        133.66        153.29        15.78 o
  -5  27  -7         18.13         12.95        15.19 o
  -5  28  -7        105.05         71.27        16.74 o
  -5  29  -7        136.70         84.63        17.66 o
  -4   5  -8         64.98         82.71        15.05 o
  -4   5  -7        207.13        194.00        17.02 o
  -4   8  -5       1543.78       1521.30        25.85 o
  -4  11  -4        136.10        110.15        16.47 o
  -4  15  -3        129.48        132.25        16.29 o
  -4  16  -3       1859.38       1907.07        27.58 o
  -4  28  -3        103.89        108.14        15.00 o
  -4  29  -3          8.58        -11.99        14.87 o
  -4  33  -4         22.32         10.38        15.69 o
  -3   9  -2        247.33        226.94        19.49 o
  -3  15  -1        758.66        667.28        21.87 o
  -2  -5  -8        152.27        150.36        16.61 o
  -2  -4  -6        145.41        118.21        16.74 o
  -2  -3  -5        891.27        914.86        28.27 o
  -2  -2 -13         51.85         22.46        16.47 o
  -2   6  -1        170.12        167.34        25.43 o
  -1  -6 -13          6.69         -5.31        19.76 o
  -1   9   1       8765.37       8573.13        93.78 o
  -1  20   2        284.23        300.87        22.00 o
  -1  21   2        456.92        439.43        24.34 o
  -1  22   2        311.62        317.56        23.06 o
  -1  23   2          4.37         13.68        18.39 o
  -1  24   2        829.45        907.03        28.41 o
  -1  25   2        397.33        449.67        23.65 o
   0 -11  -7        400.56        482.29        37.47 o
   0  -9 -13         25.86          8.83        20.63 o
   1  34   3         24.22         40.12        21.00 o
   2  -3   1       7191.06       6574.99        70.17 o
   2  14   4       1407.03       1349.53        55.08 o
   2  31   4         42.28         42.77        25.94 o
   3  -2   2        327.20        276.25        24.02 o
   4   5   4        366.07        321.31        19.26 o
   4  14   5        639.17        645.33        27.17 o
   5 -16  -3         95.91         90.67        18.53 o
   5  -2   3       2512.21       2567.63        33.99 o
   6   1   4        160.92        161.30        16.65 o
   6   7   5         24.81         -2.01        15.10 o
   7 -21  -7        229.71        210.70        16.74 o
   7 -19  -4        531.66        529.82        18.71 o
   7   5   5         88.26        101.60        16.29 o
   7  16   6         31.58         24.02        17.47 o
   7  17   6         51.40         62.44        17.93 o
   7  27   6         36.25         23.38        24.57 o
   8 -21  -6         79.21         69.40        14.96 o
   8  -5   3        611.58        647.52        19.90 o
   8  -1   4         36.31          8.28        14.36 o
   8   4   5        495.93        553.74        19.40 o
   8  13   6        244.82        241.95        17.15 o
   8  14   6        109.59         97.80        18.89 o
   9   4   5        292.60        284.53        17.20 o
   9  12   6        154.22        147.80        16.15 o
   9  13   6         71.57         99.18        18.53 o
  10 -20  -4          1.48          6.59        15.46 o
  10  -6   3        281.16        316.05        13.49 o
  10  -2   4        172.92        218.16        11.94 o
  10   4   5        471.26        487.64        18.80 o
  10  12   6         63.13         43.18        15.97 o
  10  13   6         73.35         74.88        19.58 o
  -5  12  -8        112.61        118.53        15.51 o
  -5  13  -7        195.76        230.65        15.97 o
  -5  14  -7        200.04        214.96        15.23 o
  -5  15  -6         78.77         66.70        15.42 o
  -5  16  -6        815.98        843.86        20.13 o
  -5  17  -6        149.75        152.42        14.68 o
  -5  21  -5        132.21        188.01        14.91 o
  -5  22  -5        272.14        334.21        16.29 o
  -5  23  -5         31.25         56.50        14.14 o
  -5  24  -5        102.20        119.39        14.82 o
  -5  27  -6         25.38         13.45        15.46 o
  -5  28  -6         26.50         23.19        15.92 o
  -5  29  -6        105.18         61.76        16.47 o
  -4   4  -8        376.75        407.04        17.66 o
  -4   6  -6         84.54        106.22        11.94 o
  -4   7  -5        636.84        665.45        20.72 o
  -4  10  -4       3174.94       3227.87        34.58 o
  -4  14  -3       2857.62       2882.95        32.75 o
  -4  30  -3         15.37         18.44        14.27 o
  -4  31  -3          2.50         10.43        14.87 o
  -4  34  -4         10.72         13.72        16.29 o
  -3  -1  -7       1089.37       1122.72        28.68 o
  -3   0  -6        931.77       1018.24        24.57 o
  -3   1  -5        636.83        657.17        22.19 o
  -3   3  -4        561.89        573.73        23.01 o
  -3   5  -3        754.51        710.06        25.43 o
  -3  14  -1        987.31        949.21        24.98 o
  -2  -5  -7        210.61        232.71        20.08 o
  -2   0  -3      17745.56      16871.34       101.87 o
  -1  18   2        267.92        295.51        23.19 o
  -1  19   2        206.77        220.77        22.00 o
  -1  27   2        249.83        264.36        22.78 o
   0  21   3         22.79         25.21        21.50 o
   0  22   3         12.02         38.65        21.41 o
   0  23   3        466.30        486.54        29.60 o
   0  24   3        111.21         98.95        22.23 o
   1   0   1       7263.69       7120.96        99.18 o
   4 -18  -7         14.12          6.27        15.60 o
   4   0   3        195.34        162.76        19.40 o
   5 -18  -5         22.13         31.34        13.08 o
   5   3   4        517.86        500.82        20.13 o
   5  10   5        127.30        142.82        17.29 o
   6 -20  -7        175.52        156.49        17.89 o
   6 -18  -4         21.67         26.35        14.78 o
   6  -3   3        149.43        155.49        16.33 o
   6   8   5        627.24        630.23        24.29 o
   7  -4   3         74.74        110.34        15.69 o
   7   0   4       1990.10       2089.09        28.68 o
   7   6   5        217.08        192.22        17.47 o
   7  18   6        295.84        301.41        21.27 o
   7  19   6         62.89         58.78        19.35 o
   7  25   6        178.20        184.67        24.84 o
   7  26   6          9.19         -1.56        19.94 o
   8 -20  -5         20.03         12.53        14.36 o
   8 -19  -4        170.11        154.71        14.78 o
   8 -18  -3        252.43        270.72        16.33 o
   8   5   5        186.41        185.13        16.33 o
   8  15   6         38.52         39.57        15.14 o
   9 -21  -6         53.21         19.62        15.64 o
   9  -5   3        291.80        307.68        17.20 o
   9   5   5         37.72         38.79        18.71 o
   9  14   6          0.32        -12.85        15.10 o
  10  -5   3        474.21        488.19        17.89 o
  10  -1   4        366.20        394.64        16.65 o
  10   5   5         29.35         32.07        15.46 o
  10  14   6         95.25         75.48        16.29 o
  11  -1   4        226.60        183.67        12.58 o
  -5  11  -8         91.77         99.13        14.68 o
  -5  12  -7         67.20         57.09        14.96 o
  -5  14  -6        472.85        465.18        17.43 o
  -5  17  -5         31.17         45.75        14.04 o
  -5  18  -5        912.35        941.16        21.18 o
  -5  19  -5        500.93        485.86        18.62 o
  -5  20  -5        113.81        126.62        11.39 o
  -5  25  -5        284.00        257.54        13.17 o
  -5  26  -5         15.87          2.88        15.00 o
  -5  27  -5          2.46          3.84        15.14 o
  -5  28  -5        250.81        212.39        15.92 o
  -5  30  -6         66.99         34.35        11.66 o
  -4   4  -7        870.36        890.34        21.55 o
  -4   5  -6        479.76        504.02        19.40 o
  -4   6 -12         22.60         15.87        16.01 o
  -4   9  -4         50.99         49.08        15.19 o
  -4  12  -3        923.52        853.15        21.59 o
  -4  13  -3        255.46        250.09        13.82 o
  -4  19  -2        823.66        883.25        22.23 o
  -4  20  -2        576.31        564.08        19.30 o
  -4  21  -2        289.64        259.42        17.15 o
  -4  22  -2        470.36        459.33        18.89 o
  -4  23  -2        265.38        267.20        17.34 o
  -4  24  -2        565.12        556.26        19.85 o
  -4  25  -2        193.27        175.94        16.29 o
  -4  32  -3          5.45         12.17        14.96 o
  -4  33  -3         81.38         81.15        16.01 o
  -3   8  -2        947.15        963.71        26.62 o
  -3  13  -1         56.36         61.76        12.81 o
  -2  -3 -13         19.64         12.76        16.24 o
  -2  -2  -4       1399.11       1436.08        34.08 o
  -1  -4  -3       3719.06       3854.48        73.33 o
  -1  17   2       2901.81       2923.07        49.82 o
   0  20   3         19.52         55.08        22.00 o
   0  25   3        570.66        556.12        29.51 o
   0  26   3        142.07        162.90        24.43 o
   2   1   2       8536.60       8418.79        82.43 o
   2   6   3        967.19        999.12        38.65 o
   3 -16  -6        395.10        435.08        27.17 o
   3   9   4        848.07        798.71        30.51 o
   4   6   4       2882.83       2728.33        40.62 o
   4  15   5        337.40        304.66        23.51 o
   4  29   5         12.82         -1.28        36.78 o
   5 -19  -7         12.28          2.93        16.01 o
   5  11   5       2465.74       2581.90        39.75 o
   6   2   4       1266.71       1307.35        24.98 o
   7   1   4        236.89        294.14        17.20 o
   7   7   5        487.18        487.14        19.53 o
   7  20   6         22.35         21.59        17.57 o
   7  21   6         29.79         37.74        18.16 o
   7  22   6        360.38        352.69        23.10 o
   7  23   6         13.37          9.56        18.57 o
   7  24   6        376.23        408.69        23.97 o
   8  -4   3         13.66         20.31        14.78 o
   8   0   4       1837.64       1853.23        26.17 o
   8   6   5        341.13        428.54        17.66 o
   8  16   6          8.15          4.99        14.59 o
   8  17   6        239.39        214.18        20.40 o
   9 -20  -5        116.47         97.57        15.60 o
   9 -19  -4        142.93         80.97        15.64 o
   9 -18  -3         95.20         86.96        15.10 o
   9  15   6        130.94        141.72        15.55 o
   9  16   6        164.43        179.60        19.76 o
  10 -20  -5         22.41          9.65        15.42 o
  10 -19  -4         24.17         27.95        15.28 o
  10 -18  -3        150.99        111.98        15.60 o
  10   0   4        288.65        252.83        16.47 o
  10  15   6        150.22        102.56        16.79 o
  10  16   6         82.15         82.16        17.20 o
  10  17   6         83.39         57.68        20.91 o
  11 -19  -4         41.62         21.18        16.33 o
  11 -18  -3        104.87         65.74        16.06 o
  12   7   5         14.51          3.98        16.88 o
  -5  11  -7        811.77        838.37        21.32 o
  -5  12  -6        245.40        288.83        17.06 o
  -5  13  -6         93.86         80.69        11.48 o
  -5  15  -5        119.69        159.79        16.06 o
  -5  16  -5        212.08        206.08        15.69 o
  -5  22  -4        576.14        587.41        18.25 o
  -5  23  -4        202.34        192.72        15.74 o
  -5  24  -4        150.88        231.97        15.64 o
  -5  29  -5        192.78        179.92        12.72 o
  -5  30  -5        200.99        173.74        17.20 o
  -5  31  -5          6.40          1.78        15.55 o
  -4   3  -7         93.21        122.28        19.08 o
  -4   4  -6        882.82        876.75        21.59 o
  -4   5 -12         94.61         73.70        16.29 o
  -4   6  -5       3669.00       3679.05        37.24 o
  -4   8  -4        739.02        704.11        21.09 o
  -4  11  -3        202.82        248.08        17.06 o
  -4  17  -2        958.73        909.69        21.91 o
  -4  18  -2        117.57         75.75        17.70 o
  -4  27  -2         70.22         70.72        14.18 o
  -4  28  -2        732.24        842.94        20.40 o
  -4  34  -3        212.51        235.45        17.70 o
  -3  -2  -8        465.48        542.67        20.86 o
  -3  -1  -6        796.25        855.30        25.98 o
  -3   2  -4        355.19        387.87        21.82 o
  -3  12  -1       1006.33        925.74        25.71 o
  -2  -6  -8        844.35        911.43        28.73 o
  -2   2  -2       3394.33       3352.80        52.01 o
  -2   5  -1       4605.42       4047.71        55.85 o
  -1  -9  -8        386.67        369.85        25.11 o
  -1  -7 -13         62.41         36.64        20.22 o
  -1  -7  -5        891.99        911.52        36.05 o
  -1  -2  -2      14356.15      14113.09       134.26 o
   0  19   3         89.33        103.20        23.01 o
   0  27   3        285.57        326.53        25.34 o
   2  32   4        190.38        176.71        30.10 o
   3   3   3       1140.55       1050.67        30.51 o
   4   1   3        441.91        421.68        22.19 o
   4  16   5         71.48         74.61        22.46 o
   5  -1   3       1680.32       1664.16        28.50 o
   5   4   4        702.93        790.84        22.83 o
   6 -19  -6        149.48        116.24        18.30 o
   6  -2   3        199.44        267.56        17.38 o
   6   9   5        344.60        328.72        19.30 o
   7 -19  -5         68.65         49.63        13.86 o
   7 -18  -4        527.51        547.29        18.89 o
   7 -17  -3        105.16         74.75        15.92 o
   7  -3   3        887.58        908.59        22.14 o
   8 -20  -6         22.29         10.93        17.43 o
   8   1   4         36.30         17.25        15.37 o
   8   7   5        113.55        138.38        14.82 o
   8  18   6        794.09        875.15        24.20 o
   8  19   6         23.13         12.26        18.30 o
   8  20   6         68.79         51.23        18.89 o
   8  21   6         70.77         63.95        19.94 o
   8  24   6        121.26        113.54        21.45 o
   9 -21  -7        144.87         66.15        17.57 o
   9   6   5         90.83         82.62        16.24 o
   9  17   6         25.11         26.03        15.60 o
   9  18   6        199.49        196.89        21.50 o
   9  19   6         54.72         43.64        19.81 o
  10   6   5         87.58         78.77        15.32 o
  12  -3   3        146.19        160.70        12.72 o
  -5   9  -7        373.05        411.80        18.02 o
  -5  10  -7        115.56        127.35        11.71 o
  -5  11  -6        199.70        215.73        15.92 o
  -5  13  -5        204.88        230.42        16.93 o
  -5  14  -5        332.40        325.48        17.52 o
  -5  18  -4        156.76        177.49        15.60 o
  -5  19  -4         89.24         93.64        14.82 o
  -5  20  -4         98.90        109.06        16.51 o
  -5  21  -4         78.67         95.52        11.76 o
  -5  25  -4         58.17         68.66        11.30 o
  -5  26  -4        305.73        378.68        17.47 o
  -5  27  -4        393.95        414.13        18.80 o
  -5  28  -4        133.41        197.89        15.78 o
  -5  29  -4          2.33          6.22        15.23 o
  -5  32  -5         57.79         23.83        17.34 o
  -4   2  -8        276.26        289.20        17.34 o
  -4   5  -5        189.83        203.20        17.20 o
  -4  15  -2        418.20        394.78        19.26 o
  -4  16  -2        505.35        462.89        19.35 o
  -4  30  -2         11.98         10.11        14.68 o
  -3  -2  -7        757.03        769.48        22.92 o
  -3  -1 -12          6.78         10.75        15.42 o
  -3   0 -13        185.07        177.22        19.21 o
  -3   0  -5       7333.72       7296.25        57.41 o
  -3   4  -3       1396.36       1320.89        30.42 o
  -3   7  -2        582.28        523.19        20.08 o
  -2  -5  -6        267.55        288.33        21.91 o
  -2  -4 -13         28.27          7.78        16.15 o
  -2  -4  -5       2621.43       2523.62        43.46 o
  -1  -8  -6        722.65        858.32        33.12 o
  -1  16   2       1517.79       1534.52        39.43 o
  -1  30   2         59.52         60.66        16.01 o
   0  18   3       1688.07       1645.22        51.37 o
   0  28   3        330.88        380.00        25.75 o
   2  15   4        542.37        529.27        42.45 o
   3 -15  -5        266.97        258.19        21.64 o
   3 -14  -4        703.84        718.84        28.54 o
   3  -1   2        629.25        621.63        26.72 o
   4 -17  -6        169.96        195.33        19.17 o
   4  17   5         75.01         61.57        22.28 o
   5 -18  -6        434.14        409.01        21.13 o
   5 -15  -3        379.92        378.22        21.87 o
   5  12   5        240.41        250.04        18.12 o
   6 -16  -3          2.68         -5.12        14.41 o
   6   3   4       2499.24       2532.81        31.98 o
   6  10   5        672.80        715.68        24.20 o
   7 -20  -7         86.81         77.40        18.16 o
   7   2   4         48.98         67.38        15.28 o
   7   8   5         43.22         25.21        14.87 o
   8 -19  -5        192.23        154.30        18.25 o
   8 -18  -4        382.60        362.35        19.76 o
   8 -17  -3          1.35         -8.37        13.49 o
   8  -3   3        283.31        244.10        16.33 o
   8  22   6         20.66          8.23        15.83 o
   8  23   6         56.49         32.11        16.51 o
   9 -20  -6         97.93         99.77        16.19 o
   9 -17  -3         33.40         35.27        13.86 o
   9   7   5        644.63        695.10        20.59 o
   9  20   6         91.66         63.13        17.02 o
   9  21   6         12.21         13.13        16.29 o
  10 -20  -6         69.70         41.72        17.34 o
  10 -17  -3         24.68         30.15        15.28 o
  10   1   4        367.86        434.94        14.73 o
  10   7   5         80.90        117.06        15.46 o
  10   8   5        324.95        290.16        19.90 o
  11 -18  -4         22.54         15.60        16.06 o
  11 -17  -3         38.22          6.13        15.74 o
  11  -3   3         23.77         15.83        10.52 o
  11   8   5        121.87         92.36        15.92 o
  13  -5   2        135.63        122.83        12.85 o
  -6  19  -8         21.65         43.87        14.78 o
  -5   8  -7         30.26          0.55        14.87 o
  -5  10  -6         90.92        134.58        15.55 o
  -5  12  -5        240.41        238.24        17.20 o
  -5  16  -4         79.18         70.22        15.83 o
  -5  17  -4         92.75        130.97        11.48 o
  -5  30  -4         51.94         33.81        15.37 o
  -5  31  -4        135.30        156.04        17.57 o
  -4   2  -7        277.83        228.86        17.20 o
  -4   3  -6       1975.95       1911.92        28.59 o
  -4   7  -4        618.92        618.11        17.79 o
  -4  10  -3        985.31        908.73        20.17 o
  -4  14  -2       2301.30       2201.53        30.33 o
  -4  32  -2         34.71         43.18        14.87 o
  -2  -6  -7         93.08        105.58        18.71 o
  -1   8   1      11921.18      11964.81       117.20 o
   0  29   3         35.12         56.72        19.26 o
   2 -11  -3       2314.11       2370.69        50.41 o
   3  10   4       2791.27       2769.59        48.49 o
   4   7   4        618.92        630.00        23.10 o
   5   0   3        650.38        631.92        20.95 o
   5   5   4        291.81        315.23        18.34 o
   5  13   5        204.88        182.57        21.23 o
   6 -17  -4        239.88        232.52        17.15 o
   7  -2   3        602.96        621.45        20.81 o
   7   9   5          6.64         -6.77        14.23 o
   8   2   4        118.18        102.51        15.60 o
   8   8   5        252.55        247.66        16.29 o
   9 -19  -5          2.29         -8.05        14.41 o
   9 -18  -4          8.74        -11.62        14.55 o
   9   8   5        330.37        379.14        17.38 o
  10 -19  -5          8.04         -3.80        15.37 o
  10 -18  -4        146.01        186.55        15.64 o
  10   2   4        176.80        187.37        15.60 o
  10   9   5         94.49        108.32        19.17 o
  11   3   4         70.21         50.09        15.23 o
  11   9   5         75.85         97.89        16.24 o
  11  10   5          4.26         -5.08        15.87 o
  12 -16  -3         94.80         35.04        17.02 o
  -6  16  -8        104.99         91.81        15.10 o
  -6  18  -7        552.73        629.96        18.80 o
  -6  19  -7         59.86         49.54        15.32 o
  -6  20  -7         28.14         15.87        14.27 o
  -6  21  -7        130.77         68.57        16.10 o
  -6  22  -7         62.30         60.57        11.30 o
  -6  23  -7        104.06         93.64        11.44 o
  -6  24  -7        264.03        272.32        13.77 o
  -6  25  -7         74.78         59.01        11.71 o
  -5   9  -6        807.57        802.73        21.45 o
  -5  11  -5       2465.74       2580.71        30.51 o
  -5  14  -4        687.41        645.88        19.99 o
  -5  15  -4         95.35         79.64        11.12 o
  -5  21  -3        248.47        267.01        16.88 o
  -5  22  -3         62.27         54.76        14.87 o
  -5  23  -3         40.46         43.69        14.59 o
  -5  24  -3         45.60         -4.03        14.00 o
  -5  25  -3        299.61        342.08        17.11 o
  -5  26  -3        309.12        312.71        16.83 o
  -5  27  -3        308.79        296.70        16.83 o
  -5  32  -4         61.21         46.34        16.29 o
  -5  33  -4         57.07         23.74        16.74 o
  -4   1  -8         91.63        109.65        15.32 o
  -4   4  -5        466.51        463.35        19.49 o
  -4   6  -4       2882.84       2580.16        32.57 o
  -4   9  -3        705.74        734.67        21.64 o
  -4  13  -2       2654.04       2464.70        31.75 o
  -3  -2  -6        377.33        343.68        23.01 o
  -3  -1 -13         29.44          2.84        16.97 o
  -3   1  -4       2198.93       2198.65        35.22 o
  -3   3  -3       1140.55       1072.77        28.54 o
  -3   6  -2       1808.77       1760.41        33.81 o
  -3  10  -1        587.83        624.70        24.11 o
  -2  -3  -4       1037.56        987.73        34.13 o
  -2  -1  -3       3574.50       3491.27        51.78 o
  -1  -9  -7       2647.50       2794.66        52.97 o
  -1  -6  -4        698.74        768.84        38.43 o
  -1  15   2       1898.93       1909.08        43.64 o
   0  30   3        106.16         91.90        18.94 o
   2  -2   1        643.85        615.55        29.51 o
   2  33   4        135.50        131.56        31.61 o
   3  -4   1        414.80        398.94        20.95 o
   3   4   3       1396.36       1360.28        33.71 o
   4 -16  -5          3.88         -0.91        15.87 o
   4   2   3        747.82        790.84        25.98 o
   4  18   5        604.22        638.56        28.27 o
   4  28   5        138.66        168.11        35.18 o
   5  14   5        332.40        312.76        22.28 o
   6 -19  -7         61.25         67.47        16.93 o
   6  -1   3        209.55        234.49        13.68 o
   6   4   4        707.72        712.21        22.09 o
   6  11   5        207.15        182.61        17.66 o
   7 -16  -3        791.87        816.78        21.13 o
   7   3   4        203.86        215.55        17.25 o
   7  10   5        450.12        476.16        20.27 o
   8  -2   3        330.46        306.63        16.97 o
   8   3   4       1006.51        999.99        22.00 o
   8   9   5         18.40         23.70        14.68 o
   9 -20  -7         30.41          6.72        16.19 o
   9  -2   3        230.52        269.94        16.93 o
   9   9   5         58.12         47.57        14.96 o
  10  10   5         25.72         17.93        15.19 o
  11 -16  -3        103.89         98.49        16.01 o
  11   4   4        152.17        110.29        16.38 o
  11  11   5         24.70         14.18        16.06 o
  -6  14  -8         92.59         86.55        14.55 o
  -6  16  -7        530.13        541.44        17.38 o
  -6  17  -7        273.27        277.03        16.15 o
  -6  18  -6        450.77        456.90        17.20 o
  -6  19  -6        112.44        110.84        15.60 o
  -6  20  -6        287.60        338.01        16.65 o
  -6  21  -6         37.73         24.84        14.18 o
  -6  22  -6        194.88        175.62        17.29 o
  -6  23  -6        230.77        239.70        12.85 o
  -6  24  -6         81.39         87.74        11.44 o
  -6  25  -6        100.95        104.85        11.44 o
  -6  26  -6         82.00         65.96        16.10 o
  -6  27  -6         95.22         81.84        16.19 o
  -6  28  -6         46.63          2.70        16.93 o
  -6  29  -6         47.35         32.57        16.79 o
  -5   7  -7          9.48         -5.99        14.04 o
  -5   8  -6        540.87        573.87        19.67 o
  -5  10  -5        127.30        119.44        16.42 o
  -5  13  -4        305.24        304.85        17.98 o
  -5  18  -3        529.53        622.04        19.26 o
  -5  19  -3        258.94        268.89        16.83 o
  -5  20  -3        141.36        133.85        12.12 o
  -5  28  -3         17.86        -23.26        15.51 o
  -5  29  -3         31.88         32.75        15.00 o
  -5  30  -3        248.53        308.37        17.38 o
  -4   1  -7        722.82        770.26        21.59 o
  -4   2  -6        641.87        614.04        20.45 o
  -4   8  -3        203.49        185.50        16.93 o
  -4  12  -2        503.17        500.77        20.17 o
  -4  35  -2          0.18         11.57        16.10 o
  -3  -3  -7        772.93        772.77        23.51 o
  -3  -1  -5        642.19        628.03        23.60 o
  -2   1  -2       8536.59       8077.26        77.45 o
  -2   4  -1       1431.37       1419.88        38.47 o
   0  17   3        125.73        139.57        26.99 o
   1  11   3       1066.57       1132.19        80.33 o
   2   2   2       3394.32       3372.37        59.83 o
   2   7   3       3489.48       3359.06        62.53 o
   4  -2   2        170.43        158.19        19.62 o
   4   8   4        739.02        728.22        27.13 o
   4  19   5         42.39         53.70        21.32 o
   5   6   4       2424.41       2555.69        35.68 o
   6 -15  -3        273.57        276.30        20.49 o
   6  12   5        234.49        248.53        18.30 o
   7 -18  -5          1.96          6.59        13.49 o
   7 -17  -4         77.95         77.95        14.14 o
   7  -1   3        390.16        414.13        18.25 o
   7   4   4        665.34        735.86        21.13 o
   7  11   5        174.51        167.98        20.77 o
   8 -19  -6        144.62        114.82        15.00 o
   8 -17  -4        866.72        871.86        23.24 o
   8 -16  -3        132.03        175.66        15.05 o
   8  10   5        654.44        710.88        20.59 o
   9 -19  -6         33.41        -18.39        18.76 o
   9 -16  -3         64.58         57.55        14.23 o
   9   3   4        735.01        767.65        20.59 o
   9  10   5         49.23         36.09        14.41 o
  10 -19  -6         14.37         10.16        15.97 o
  10 -18  -5        190.00        157.32        20.17 o
  10 -17  -4        146.18        125.66        16.24 o
  10 -16  -3        220.93        177.54        16.06 o
  10  11   5         56.96         34.54        15.28 o
  11 -18  -5         96.27         -1.88        17.75 o
  11 -17  -4         34.86         21.04        15.69 o
  11  12   5          6.80          4.89        16.06 o
  12 -15  -3        116.48         38.84        16.70 o
  12   6   4        112.11        101.19        16.38 o
  -6  14  -7        632.01        626.02        19.26 o
  -6  15  -7        156.44        124.47        12.03 o
  -6  16  -6         75.61         75.25        14.32 o
  -6  17  -6        189.23        167.02        15.97 o
  -6  21  -5         21.48          8.01        15.28 o
  -6  22  -5         72.27         71.82        15.23 o
  -6  23  -5        195.92        166.01        16.79 o
  -6  24  -5         49.23         53.06        15.00 o
  -6  25  -5        239.22        231.70        16.70 o
  -6  26  -5         14.28          3.02        15.55 o
  -6  27  -5        101.47        149.31        16.47 o
  -6  28  -5         93.64         72.09        16.24 o
  -5   5  -8        556.03        521.72        19.17 o
  -5   6  -7        252.54        246.06        17.11 o
  -5   7  -6        642.44        621.17        20.08 o
  -5   9  -5        145.93        136.73        16.70 o
  -5  12  -4         50.32         44.05        15.78 o
  -5  16  -3        206.35        301.09        18.25 o
  -5  17  -3        349.25        320.54        17.79 o
  -5  31  -3         60.15         81.98        15.51 o
  -5  32  -3         30.35         37.47        15.97 o
  -4   0  -8         39.32          2.88        14.41 o
  -4   3  -5        230.32        253.15        17.43 o
  -4   5  -4        366.07        326.99        18.62 o
  -4  11  -2        851.08        859.28        23.47 o
  -3   5  -2        583.26        491.81        25.39 o
  -3   9  -1        548.59        543.41        20.36 o
  -1  14   2       2255.64       2284.60        48.49 o
   1  -9  -3       3395.27       3344.74        82.07 o
   2 -14  -6        697.71        728.58        39.16 o
   3 -16  -7         56.32         48.17        19.08 o
   3   0   2        838.45        726.07        28.18 o
   3  11   4       1417.38       1355.75        37.28 o
   4 -17  -7        173.49        163.90        21.04 o
   4  20   5        346.48        347.71        27.77 o
   4  21   5        443.31        497.11        31.43 o
   4  27   5         89.75         67.79        31.66 o
   5 -18  -7        242.75        249.91        19.30 o
   5   1   3       1702.26       1571.12        28.32 o
   5  15   5        119.69        136.64        19.85 o
   6 -16  -4        218.80        230.05        19.85 o
   6   0   3          1.18        -12.40        14.96 o
   6   5   4         81.83         51.05        15.10 o
   6  13   5        163.59        152.33        19.62 o
   7  12   5         72.94         75.02        18.62 o
   8 -18  -5         38.51         47.62        14.41 o
   8  -1   3        124.54        109.93        15.28 o
   8   4   4         84.04         60.29        14.87 o
   8  11   5        745.52        821.67        21.27 o
   9 -18  -5         41.55         45.24        14.55 o
   9 -17  -4         40.71         24.47        14.18 o
   9   4   4        178.90        137.24        15.55 o
   9  11   5          8.73         25.30        14.55 o
  10  12   5         31.92         32.57        14.87 o
  11 -15  -3        152.51        160.06        16.61 o
  11   5   4         60.52         53.75        10.66 o
  11  13   5         19.30         -5.95        16.06 o
  11  14   5          7.04        -11.53        16.61 o
  12   1   3          3.39          4.03        11.12 o
  -6  11  -8        313.40        299.13        17.15 o
  -6  12  -8         49.50         30.24         9.38 o
  -6  12  -7        323.21        286.55        16.42 o
  -6  13  -7        249.73        209.47        16.56 o
  -6  14  -6        155.37        178.82        15.97 o
  -6  15  -6        188.84        168.62        15.42 o
  -6  18  -5        663.67        732.01        19.30 o
  -6  19  -5         29.81         66.60        15.14 o
  -6  20  -5        618.33        651.91        15.69 o
  -6  29  -5         22.45         34.63        15.83 o
  -6  30  -5         53.15         12.90        16.83 o
  -5   5  -7        104.66        133.85        16.06 o
  -5   6  -6        252.09        242.13        16.70 o
  -5   8  -5       1245.52       1321.44        24.98 o
  -5  11  -4        591.53        579.54        19.81 o
  -5  15  -3        345.52        298.76        18.02 o
  -5  34  -3          6.84          9.38        16.79 o
  -4   0  -7         16.75          6.95        15.10 o
  -4   1  -6       1421.42       1437.49        26.58 o
  -4   7  -3        129.46        138.42        17.06 o
  -4  17  -1        765.62        771.17        21.32 o
  -3   0  -4        249.25        257.18        21.27 o
  -3   2  -3       1326.72       1293.31        30.51 o
  -2  -6 -13          3.09         13.04        20.40 o
  -2  -6  -6        955.79        963.16        29.69 o
  -1   0  -1       7263.69       7042.59        99.45 o
   0  33   3         26.29         22.09        21.00 o
   1   5   2      10160.14       9603.36       139.11 o
   2 -12  -4        724.24        726.11        31.66 o
   2  16   4        344.86        330.78        39.34 o
   2  34   4         78.68         60.80        31.43 o
   4   3   3       3436.86       3440.90        43.60 o
   4  22   5         48.36         36.87        22.74 o
   4  26   5        415.44        455.76        36.32 o
   5 -14  -3       1411.21       1311.19        27.26 o
   5   7   4       1142.30       1029.77        25.94 o
   5  16   5        212.08        232.93        20.59 o
   5  32   5         57.79         53.93        34.90 o
   6  14   5         58.25         65.55        18.39 o
   7   0   3        271.40        290.02        17.29 o
   7   5   4          6.82         -5.12        15.19 o
   8   0   3        106.54        137.83        15.37 o
   8   5   4        229.13        224.93        16.79 o
   8  12   5         30.95         44.60        14.82 o
   9 -19  -7         26.81        -21.50        19.62 o
   9   5   4          3.96         78.18        14.91 o
   9  12   5         40.79         27.77        15.19 o
  10 -15  -3         94.69         65.23        15.19 o
  10   0   3          0.51         20.08        10.11 o
  10   5   4         14.16         40.30        14.50 o
  10  13   5         59.39         54.39        14.55 o
  11 -17  -5         86.16         50.78        16.29 o
  11 -16  -4          1.15        -23.60        15.74 o
  11   6   4         90.50         81.43        15.55 o
  11  15   5        249.47        228.18        19.17 o
  12 -14  -3         74.09         10.52        15.92 o
  13  -1   2         33.44          1.28        11.53 o
  -6  11  -7        630.67        647.38        18.57 o
  -6  13  -6         63.14         48.54        14.91 o
  -6  16  -5         66.73         65.83        14.32 o
  -6  17  -5        462.35        514.63        14.50 o
  -6  22  -4        291.14        308.41        16.79 o
  -6  23  -4        133.41        190.48        15.46 o
  -6  24  -4        392.11        383.02        17.34 o
  -6  25  -4        232.37        211.71        15.87 o
  -6  26  -4          6.53         25.53        14.64 o
  -6  27  -4         18.62         60.20        15.00 o
  -6  28  -4        179.42        211.34        16.10 o
  -5  10  -4        893.94        862.57        21.77 o
  -5  14  -3        157.31        139.16        17.02 o
  -5  21  -2        538.09        482.38        18.57 o
  -5  22  -2         85.92         94.74        15.78 o
  -5  23  -2         79.65        144.69        14.87 o
  -5  24  -2        745.51        703.47        19.53 o
  -5  25  -2         51.98         43.37        14.09 o
  -5  26  -2        299.57        277.40        16.97 o
  -5  27  -2         93.69         88.84        14.55 o
  -5  28  -2        124.22        111.85        15.83 o
  -4  -1  -8         95.48         81.43        15.00 o
  -4   2  -5       1845.21       1767.18        28.68 o
  -4   4  -4        340.43        336.59        18.94 o
  -4  10  -2       3480.03       3235.78        36.64 o
  -3  -4  -7        459.64        407.63        23.42 o
  -3  -3  -6        792.04        754.29        23.28 o
  -3  -2  -5       1155.28       1037.59        28.96 o
  -3   8  -1       2087.46       1916.58        35.45 o
  -2  -7  -7        334.95        339.70        21.73 o
  -2  -5  -5        704.81        730.41        25.98 o
  -1 -10  -8        675.83        663.35        30.51 o
   0  16   3       1370.50       1493.21        56.95 o
   2 -13  -5        745.82        731.60        34.54 o
   3   5   3        754.51        753.38        27.72 o
   4   9   4         50.99         41.58        15.97 o
   4  23   5         74.72         82.25        23.42 o
   4  24   5        128.87        136.09        25.62 o
   4  25   5        111.48        123.51        26.67 o
   5 -17  -6        384.87        425.93        19.35 o
   5   2   3       2508.50       2597.77        35.13 o
   5  17   5         31.17         25.80        17.93 o
   6   1   3        212.10        225.07        17.15 o
   6   6   4        528.05        528.54        20.08 o
   6  15   5        199.12        205.99        20.91 o
   7 -17  -5        213.60        233.94        16.97 o
   7 -16  -4        244.38        255.85        17.02 o
   7  13   5        482.39        536.54        20.27 o
   8 -18  -6        154.06        120.90        18.21 o
   8 -15  -3        349.13        329.09        17.29 o
   8  13   5        404.17        423.78        18.66 o
   9 -18  -6         40.58         18.98        17.61 o
   9 -16  -4        388.57        338.70        16.74 o
   9 -15  -3        288.50        320.44        16.97 o
   9  13   5          2.91          6.50        13.91 o
   9  14   5          9.78        -27.13        18.85 o
  10 -18  -6          6.76         10.93        15.46 o
  10 -17  -5         17.89          3.80        15.14 o
  10 -16  -4        434.51        450.86        17.93 o
  10   1   3        350.80        398.03        18.16 o
  10   6   4         46.65          5.86        15.10 o
  10  14   5         23.26         15.60        15.51 o
  10  15   5        293.79        280.42        18.44 o
  11 -14  -3         54.19         54.02        15.14 o
  11   7   4         48.35         54.02        15.55 o
  -7  25  -7        102.95         91.40        17.25 o
  -6  10  -7        139.98        138.29        15.37 o
  -6  12  -6        107.36        114.45        16.15 o
  -6  14  -5         58.25         76.90        14.87 o
  -6  15  -5        199.12        194.65        16.56 o
  -6  19  -4        218.92        202.47        16.10 o
  -6  20  -4         36.92         45.97        14.00 o
  -6  21  -4         47.11         45.33        10.70 o
  -6  29  -4         30.42         58.37        15.60 o
  -6  30  -4          6.06        -24.29        16.19 o
  -6  31  -4         27.14         -0.64        16.61 o
  -5   3  -8        314.25        338.93        17.89 o
  -5   4 -12          6.03         -3.84        16.42 o
  -5   4  -7       1110.38       1081.51        23.01 o
  -5   5  -6       1651.34       1515.99        25.75 o
  -5   7  -5         42.45         48.67        10.98 o
  -5   9  -4        268.23        212.58        16.88 o
  -5  13  -3        348.86        298.03        14.55 o
  -5  18  -2        175.22        192.13        16.01 o
  -5  19  -2         15.85          7.91        14.68 o
  -5  30  -2        348.05        350.82        14.32 o
  -5  31  -2         25.59         23.42        15.00 o
  -4   6  -3        602.90        574.65        22.09 o
  -4   9  -2        807.67        887.18        23.74 o
  -3   4  -2        884.06        771.49        27.95 o
  -2  -2  -3        418.79        362.94        27.26 o
  -1   7   1      21997.80      21929.65       161.39 o
  -1  13   2       1907.69       2000.84        48.17 o
   0  34   3         65.33         52.84        18.66 o
   3 -15  -6        141.98        162.40        22.00 o
   3 -13  -4       1624.74       1531.96        36.55 o
   3  12   4        416.09        409.92        26.03 o
   4 -16  -6        832.87        879.86        28.00 o
   5   8   4       1430.06       1495.09        31.61 o
   5  18   5        912.35        953.74        30.10 o
   6 -18  -7         72.97         73.74        14.32 o
   6 -14  -3         60.77         36.32        15.28 o
   6   7   4        160.24        156.45        20.54 o
   7   1   3        396.02        425.52        18.34 o
   7   6   4         11.79         18.85        14.91 o
   7  14   5        393.87        410.93        18.98 o
   8 -17  -5          8.82         14.04        13.13 o
   8 -16  -4        195.07        203.75        15.87 o
   8   1   3        120.77        116.83        15.55 o
   8   6   4        406.50        340.66        18.02 o
   8  14   5        214.39        185.40        17.02 o
   9 -17  -5        188.47        223.97        16.15 o
   9   1   3        455.34        477.81        18.66 o
   9   6   4        544.45        532.20        18.94 o
   9  15   5        141.07        141.99        15.78 o
  10 -14  -3        316.57        291.40        16.42 o
  10   2   3        638.97        627.35        18.80 o
  10   7   4         86.53        127.03        15.05 o
  10  16   5         46.92         25.02        16.19 o
  10  17   5        319.68        323.05        21.82 o
  11 -16  -5          1.77         -6.91        19.58 o
  11 -15  -4        105.79        113.63        16.38 o
  11   8   4         54.20         28.27        14.91 o
  12 -13  -3         11.80         -1.05        15.60 o
  12  10   4         26.00         17.43        16.47 o
  12  11   4         16.52          6.72        16.83 o
  -7  19  -8         44.95         10.61        11.34 o
  -7  19  -7          7.56         -2.84        14.82 o
  -7  20  -7         46.32         32.30        14.82 o
  -7  21  -7         16.79         16.33        15.32 o
  -7  23  -7        107.25         82.94        11.76 o
  -7  24  -7         67.17         33.62        12.44 o
  -6   9  -7        343.18        356.26        17.02 o
  -6  11  -6       1685.39       1759.26        26.17 o
  -6  13  -5        163.59        146.29        15.97 o
  -6  17  -4        249.01        334.76        16.97 o
  -6  18  -4         44.80         78.91        11.12 o
  -6  32  -4         25.80         17.98        12.44 o
  -5   3  -7       1233.64       1263.66        23.88 o
  -5   6  -5       3750.39       3759.42        35.73 o
  -5   8  -4       1430.06       1520.48        25.62 o
  -5  12  -3         87.12         80.92        10.98 o
  -5  17  -2        713.88        742.90        20.36 o
  -5  33  -2         14.14          7.04        15.60 o
  -4  -1  -7        715.02        702.00        22.28 o
  -4   0  -6        106.85        118.48        16.29 o
  -4   3  -4        443.29        463.40        20.17 o
  -3  -5  -8        229.17        228.77        17.61 o
  -2  -4  -4        414.67        430.83        27.58 o
  -2   3  -1       7200.13       6611.54        69.85 o
  -2  24   2         52.76         35.32        14.82 o
  -2  25   2        199.12        205.94        17.52 o
  -2  26   2         70.26         70.45        16.51 o
   1  -7  -2       2046.29       1915.62        63.04 o
   1   1   1       6482.71       6076.69        97.67 o
   2   8   3        221.64        222.18        29.96 o
   2  35   4         61.76         58.65        33.49 o
   3 -14  -5        160.84        153.15        19.35 o
   4 -15  -5         28.53         23.42        16.24 o
   4   4   3       1306.09       1220.80        29.23 o
   4  10   4       3174.95       3143.28        46.57 o
   5  19   5        500.92        508.32        27.86 o
   5  31   5          6.40          5.21        28.27 o
   6 -15  -4       1581.08       1526.42        30.01 o
   6   2   3        201.07        220.86        16.93 o
   6  16   5         66.73         73.65        14.91 o
   7 -14  -3        280.53        264.77        17.66 o
   7   7   4        176.42        144.10        17.38 o
   7  15   5        101.20        105.99        15.19 o
   7  16   5        644.24        679.45        24.52 o
   8   7   4         62.80         44.83        15.32 o
   8  15   5         32.34         51.23        14.00 o
   8  16   5        246.73        276.76        20.17 o
   9 -18  -7         16.12          1.19        18.94 o
   9   2   3        231.18        243.50        17.11 o
   9   7   4        483.50        546.24        18.53 o
   9  16   5         81.44         62.53        15.23 o
  10 -15  -4        116.22         98.90        15.10 o
  10  -2   2        201.43        183.62        11.57 o
  10  18   5        172.27        193.04        17.43 o
  10  19   5         97.71        124.84        20.63 o
  11 -13  -3          4.02        -21.13        14.73 o
  11   9   4        165.55        192.91        16.47 o
  11  10   4         96.41         66.01        15.32 o
  12 -14  -4         82.23         32.11        17.06 o
  12   0   2          0.88         12.99        10.66 o
  -7  17  -7         79.24         76.76        15.00 o
  -7  18  -7        260.55        284.31        16.51 o
  -7  20  -6         22.35         31.47        14.23 o
  -7  21  -6         29.79         12.21        15.51 o
  -7  22  -6        360.38        337.55        17.06 o
  -7  23  -6         13.37         27.54        15.10 o
  -7  24  -6        376.23        383.76        17.75 o
  -7  25  -6        178.20        208.87        16.70 o
  -7  26  -6          9.19          1.97        16.15 o
  -7  27  -6         36.25         50.78        17.15 o
  -6   8  -7         32.51          6.36        14.68 o
  -6  10  -6        161.66        153.20        15.97 o
  -6  12  -5        234.49        280.10        16.93 o
  -6  15  -4        328.06        363.90        17.57 o
  -6  16  -4        128.06        128.36        11.62 o
  -6  22  -3        196.40        235.82        15.00 o
  -6  23  -3         92.07         78.04        15.46 o
  -6  24  -3        109.54        104.34        15.14 o
  -6  25  -3         76.17         76.58        14.68 o
  -6  26  -3         57.44         58.55        14.09 o
  -6  27  -3        261.82        275.11        16.15 o
  -6  28  -3          7.58         16.93        14.59 o
  -6  29  -3         69.22         53.84        15.00 o
  -5   4  -6        518.57        534.85        19.53 o
  -5  11  -3       1278.96       1289.46        21.82 o
  -5  15  -2        229.27        236.00        17.02 o
  -4   1  -5        816.39        766.83        22.32 o
  -4   5  -3        626.48        592.03        22.42 o
  -4   8  -2       1432.17       1351.58        27.72 o
  -3  -4  -6        107.98        114.91        19.67 o
  -3  -1  -4       2178.92       2112.51        36.23 o
  -3   1  -3        287.36        214.82        21.32 o
  -2   0  -2       2613.39       2588.07        50.23 o
  -1  -9  -6        812.38        872.59        36.69 o
   1  24   4        579.16        603.06        54.62 o
   1  25   4         20.94         12.12        34.17 o
   1  26   4        402.24        430.23        42.09 o
   1  27   4        411.85        410.61        39.48 o
   2   3   2       3487.38       3400.96        61.39 o
   5 -17  -7        312.79        315.92        19.67 o
   5   3   3       1302.06       1263.48        26.99 o
   5   9   4        268.23        246.34        20.72 o
   5  20   5        113.81         92.36        21.87 o
   5  30   5        201.00        195.70        31.20 o
   6 -16  -5        502.70        472.64        19.94 o
   6   8   4        997.23       1050.90        25.11 o
   6  17   5        462.35        551.55        21.36 o
   7 -17  -6        448.85        487.00        21.04 o
   7 -15  -4        278.90        248.58        20.04 o
   7   2   3        616.12        605.30        21.00 o
   7  17   5          6.98         -0.82        17.34 o
   8 -18  -7         13.42          1.28        14.96 o
   8 -14  -3        131.43        118.39        16.01 o
   8   2   3        332.58        330.46        17.25 o
   8  17   5        413.29        404.02        21.50 o
   9 -17  -6          9.42        -11.99        17.79 o
   9 -15  -4        169.57        174.97        16.01 o
   9   8   4         65.16         54.21        15.00 o
   9  17   5         18.80         17.20        15.14 o
   9  18   5        211.70        216.15        20.04 o
  10 -17  -6        154.75        126.62        16.38 o
  10 -16  -5         28.17         26.21        14.23 o
  10   3   3        530.47        572.41        19.08 o
  10  20   5         18.88          2.56        17.06 o
  11 -14  -4         78.28         66.97        15.87 o
  11   4   3         63.19         91.63        15.28 o
  11  11   4         54.29         25.71        15.60 o
  12 -12  -3         24.34          4.85        15.60 o
  -7  13  -8          8.12        -11.12        14.23 o
  -7  15  -7        149.88        140.07        15.05 o
  -7  18  -6        295.84        350.36        16.97 o
  -7  19  -6         62.89         40.76        15.19 o
  -7  23  -5        335.75        309.88        17.84 o
  -7  24  -5         21.19         96.11        15.46 o
  -7  25  -5         52.01         28.64        15.51 o
  -7  26  -5         60.75         33.07        16.70 o
  -7  27  -5         80.49         60.84        16.33 o
  -7  28  -5        126.37         84.40        17.02 o
  -6   6  -8        415.47        415.14        17.34 o
  -6   7  -7         69.26         64.78        15.51 o
  -6   9  -6       2182.94       2233.82        28.04 o
  -6  11  -5        207.15        233.53        16.38 o
  -6  14  -4         80.95         66.97        14.87 o
  -6  19  -3        289.83        320.17        18.25 o
  -6  20  -3         34.10         25.66        15.74 o
  -6  21  -3        283.37        282.11        12.67 o
  -6  31  -3         95.43         85.59        16.83 o
  -6  32  -3          2.74          2.01        16.56 o
  -5   2  -7         48.22         57.55        15.14 o
  -5   3  -6         37.69         65.51        15.37 o
  -5   5  -5         18.45         42.36        15.64 o
  -5   7  -4       1142.29       1077.02        23.65 o
  -5  10  -3       1374.16       1440.83        25.62 o
  -5  14  -2        264.86        249.63        17.66 o
  -4  -2  -7        276.21        246.70        20.63 o
  -4  -1  -6       1412.56       1444.31        29.19 o
  -4  12  -1       1042.63       1028.72        25.34 o
  -3  -5  -7        123.06        135.54        16.65 o
  -3  -3  -5         29.83         46.84        19.53 o
  -3   3  -2       1043.61        971.76        31.24 o
  -2  20   2        495.58        495.33        21.55 o
  -1  -8  -5        990.67       1059.69        40.80 o
  -1  -5  -3       2045.57       1902.90        56.50 o
   1  28   4         10.17          9.65        29.55 o
   3   6   3       1158.49       1193.99        32.43 o
   3  13   4       2101.19       1921.11        44.33 o
   4  11   4        136.10        121.64        21.23 o
   5  21   5        132.21        120.54        20.91 o
   6   3   3        144.18        135.13        16.61 o
   6  18   5        663.67        755.16        23.88 o
   6  19   5         29.81         57.27        18.16 o
   7 -16  -5         65.77         72.60        14.36 o
   7   8   4       1458.89       1575.28        26.90 o
   7  18   5         64.89         54.94        18.21 o
   8 -17  -6        152.89        176.12        15.55 o
   8 -16  -5        119.63        125.11        15.78 o
   8 -15  -4         49.04         63.22        13.95 o
   8   8   4          0.61        -23.95        15.97 o
   8  18   5        129.18        146.66        19.44 o
   9 -16  -5        207.28        185.59        16.65 o
   9   3   3        182.90        218.16        16.47 o
   9   9   4        239.34        287.74        16.38 o
   9  19   5         41.16         18.98        15.37 o
   9  20   5        161.38        153.25        20.72 o
  10 -13  -3        243.17        308.32        17.11 o
  10   4   3        282.67        264.41        16.51 o
  11 -15  -5          5.53          3.75        15.83 o
  11  12   4         36.51         40.30        15.64 o
  12 -13  -4         14.17         12.17        16.19 o
  -7  13  -7        375.82        429.13        17.38 o
  -7  14  -7         85.11         89.25        15.00 o
  -7  16  -6         31.58         32.07        14.27 o
  -7  17  -6         51.40         38.75        10.61 o
  -7  20  -5        235.20        260.93        15.83 o
  -7  21  -5          0.03          2.38        14.46 o
  -7  22  -5        270.95        295.70        16.38 o
  -6   8  -6        122.35        132.29        15.74 o
  -6  10  -5        672.80        709.51        20.13 o
  -6  13  -4        479.09        493.22        18.34 o
  -6  17  -3        216.93        193.00        15.69 o
  -6  18  -3        237.98        234.54        16.79 o
  -5   4  -5       1138.11       1115.63        23.79 o
  -5   9  -3        531.71        473.46        20.36 o
  -5  13  -2        984.34        937.36        22.05 o
  -4  -3  -8        321.07        328.91        17.70 o
  -4   0  -5        373.72        404.11        19.49 o
  -4   2  -4       1831.36       1763.61        30.42 o
  -4   4  -3       1306.09       1216.00        27.31 o
  -4   7  -2       2002.85       1953.18        32.52 o
  -3   6  -1       2737.24       2603.86        40.80 o
  -2  -7  -6       1756.38       1648.93        37.47 o
  -2  19   2       2283.97       2154.37        37.47 o
  -1 -10  -7       1663.80       1799.29        48.81 o
  -1  -3  -2        376.03        332.16        32.07 o
  -1  12   2       3326.40       3069.22        59.88 o
  -1  26   3         45.58         57.78        22.37 o
   0 -11  -6        534.20        554.89        56.77 o
   0  15   3       1009.50        929.54        52.65 o
   1  23   4        143.26        165.87        48.26 o
   1  29   4         69.71         76.35        30.10 o
   2 -10  -3       3131.44       2994.47        55.72 o
   2  17   4        428.51        423.78        39.94 o
   2  36   4        106.23         96.98        42.41 o
   4   5   3        626.48        615.64        23.56 o
   5 -16  -6        624.00        610.29        23.83 o
   5 -14  -4         22.74         39.71        14.68 o
   5   4   3        322.29        303.79        18.25 o
   5  10   4        893.94        847.29        26.81 o
   5  22   5        272.14        307.73        22.55 o
   5  23   5         31.25         40.90        21.23 o
   5  28   5        250.81        263.03        27.63 o
   5  29   5        192.78        188.33        28.04 o
   6 -13  -3       1085.09       1137.95        24.93 o
   6   9   4       1278.15       1299.48        26.90 o
   6  20   5        618.33        687.46        25.98 o
   7   3   3        886.07        864.95        22.83 o
   7   9   4        457.23        395.10        19.12 o
   7  19   5         94.27         59.97        18.02 o
   8   3   3        290.46        284.03        17.25 o
   8   9   4         54.74         16.42        16.15 o
   8  19   5        108.33        163.22        15.60 o
   8  20   5         65.20         77.86        19.53 o
   9 -13  -3         93.48         69.12        14.09 o
   9   4   3       1623.53       1647.14        26.12 o
   9  10   4          3.23         13.59        15.28 o
   9  21   5        141.86        158.32        17.47 o
   9  22   5         78.40         85.68        16.88 o
   9  23   5         32.71         21.87        20.17 o
  10 -17  -7         16.75          4.80        16.29 o
  10 -16  -6        158.30        135.13        16.61 o
  10 -15  -5         46.54         24.66        14.82 o
  10 -14  -4        185.11        173.56        15.97 o
  10   5   3        480.10        477.58        19.26 o
  10  11   4         70.81         70.36        15.74 o
  11 -12  -3        115.89         76.99        15.23 o
  11  13   4        122.13        135.45        16.97 o
  12 -11  -3        116.24        116.74        16.19 o
  13   5   2        135.47        106.68        17.38 o
  -7  12  -7          1.68         34.40        13.63 o
  -7  14  -6         21.80         50.50        14.55 o
  -7  15  -6        332.07        354.43        13.22 o
  -7  17  -5          6.98         -7.46        14.32 o
  -7  18  -5         64.90         88.52        14.96 o
  -7  19  -5         94.27         60.43        11.30 o
  -7  25  -4         55.35         87.05        15.55 o
  -7  26  -4        108.80        103.52        15.97 o
  -7  27  -4         91.68         55.44        16.29 o
  -6   6  -7         67.26        101.14        11.02 o
  -6   7  -6        256.03        271.86        17.25 o
  -6   9  -5        344.61        342.08        18.48 o
  -6  12  -4        190.97        167.47        16.61 o
  -6  16  -3        703.61        765.09        19.67 o
  -5   1  -7        183.09        190.16        16.29 o
  -5   2  -6        289.97        321.68        18.66 o
  -5   6  -4       2424.41       2441.83        28.87 o
  -5  12  -2        249.57        252.60        17.47 o
  -3   0  -3        477.30        422.00        24.61 o
  -2  -8  -7        689.00        675.38        26.67 o
  -2  -6  -5        201.06        210.34        23.60 o
  -2  18   2       3974.42       3919.21        50.27 o
  -1  23   3        311.93        294.55        25.75 o
  -1  24   3        190.88        200.23        22.14 o
  -1  25   3         10.83         17.70        17.93 o
  -1  27   3        896.07        906.80        29.92 o
  -1  28   3        195.98        164.64        20.31 o
   1 -13  -7        683.01        676.62        65.05 o
   1  30   4         15.44         18.16        28.91 o
   4 -16  -7          9.40         17.89        16.24 o
   5  24   5        102.20        103.34        21.96 o
   5  25   5        284.00        308.18        25.02 o
   5  26   5         15.87         11.66        21.00 o
   5  27   5          2.46          0.73        21.45 o
   6 -17  -7         37.45         20.31        13.63 o
   6 -14  -4         78.20        127.17        19.90 o
   6   4   3        670.79        667.38        21.77 o
   6  21   5         21.48         23.70        17.70 o
   7  20   5        235.20        258.96        17.57 o
   7  21   5          0.03         -1.37        17.79 o
   8 -17  -7        108.34        100.18        18.21 o
   8   4   3         13.59         17.57        15.23 o
   8  10   4         48.36         54.76        14.78 o
   8  21   5         77.03         50.69        15.74 o
   8  22   5         83.14         95.01        19.35 o
   8  23   5        144.40        128.04        21.09 o
   9 -17  -7         13.66          2.33        15.19 o
   9 -16  -6          4.43          2.70        17.61 o
   9 -15  -5        143.37        138.97        17.89 o
   9 -14  -4        103.83         90.99        14.41 o
   9  11   4        592.22        621.63        22.87 o
  10  12   4         19.67         36.55        15.05 o
  11 -15  -6         79.00         44.97        16.93 o
  11 -14  -5         81.06         63.81        16.06 o
  11 -13  -4         14.62         13.59        15.14 o
  11  14   4         27.84         16.70        16.19 o
  11  15   4          5.95          8.60        19.58 o
  12 -12  -4         77.91         76.76        16.65 o
  13   6   2         34.80          9.29        17.29 o
  -7  11  -7         69.29         66.97        14.68 o
  -7  13  -6         44.15         26.85        14.55 o
  -7  16  -5        644.24        709.87        19.58 o
  -7  21  -4        251.55        206.40        17.06 o
  -7  22  -4         31.00         18.98        14.78 o
  -7  23  -4        212.35        212.58        17.52 o
  -7  24  -4        301.10        288.42        13.91 o
  -7  28  -4        189.43        188.61        13.04 o
  -7  29  -4         87.19         65.32        16.88 o
  -7  30  -4         29.76         28.09        16.88 o
  -6   5  -7        280.79        263.35        17.84 o
  -6   6  -6          9.30         13.45        14.55 o
  -6   8  -5        627.23        636.82        19.90 o
  -6  11  -4       1259.92       1301.81        23.88 o
  -6  14  -3        633.30        629.36        20.13 o
  -6  15  -3        330.52        351.46        18.16 o
  -6  22  -2        954.18       1019.80        21.64 o
  -6  23  -2        196.46        170.86        15.64 o
  -6  24  -2        212.14        205.30        16.47 o
  -6  29  -2        122.91        124.47        15.74 o
  -6  30  -2         20.66         24.75        15.69 o
  -5   3  -5        652.61        600.18        20.81 o
  -5   5  -4        291.81        306.81        18.07 o
  -5   8  -3         50.74         21.45        15.19 o
  -4  -3  -7         96.67         65.74        19.08 o
  -4  -2  -6        634.54        620.35        21.27 o
  -4   1  -4       3530.07       3476.76        39.52 o
  -4   6  -2       1188.54       1198.84        27.72 o
  -3  -2  -4        359.10        355.07        21.45 o
  -2   2  -1        640.61        597.80        30.88 o
  -2  17   2       1425.94       1390.74        34.67 o
  -1  22   3        319.26        352.19        26.94 o
  -1  30   3        244.16        249.04        21.41 o
   0   8   2       3213.36       2978.65       133.90 o
   3   2   2        325.66        307.96        24.75 o
   3   7   3        936.15        923.00        33.49 o
   3  14   4        615.21        590.57        29.73 o
   4  12   4       1880.94       1919.19        38.56 o
   5 -12  -3       1362.63       1352.45        29.19 o
   5  11   4        591.53        545.69        24.29 o
   6 -15  -5        527.77        600.13        20.27 o
   6  10   4        224.36        215.41        17.93 o
   6  22   5         72.27         78.91        18.57 o
   6  23   5        195.92        206.86        21.18 o
   6  24   5         49.23         50.14        21.59 o
   6  28   5         93.64         88.01        23.38 o
   6  29   5         22.45         16.93        22.37 o
   6  30   5         53.15         41.26        20.54 o
   7 -16  -6         67.45         73.97        17.20 o
   7 -14  -4        255.06        247.71        17.52 o
   7   4   3         74.64         68.02        16.93 o
   7  10   4         85.03        103.70        16.29 o
   7  22   5        270.94        292.54        21.00 o
   7  23   5        335.75        329.46        21.77 o
   7  24   5         21.19         18.66        17.79 o
   8 -16  -6         36.83         36.14        14.36 o
   8 -15  -5       1078.33       1018.56        22.87 o
   8 -14  -4        172.89        179.73        15.78 o
   8  24   5        194.46        162.12        17.66 o
   8  25   5         97.98         81.84        20.45 o
   8  26   5          1.67         -8.46        19.99 o
   9   5   3        298.11        306.17        17.52 o
   9  12   4        119.40        158.78        18.53 o
  10 -16  -7         40.30          4.16        19.76 o
  10 -13  -4          2.06         11.76        14.41 o
  10   6   3        285.39        282.02        16.70 o
  10  13   4         62.74         33.21        15.23 o
  11 -11  -3        268.97        287.55        16.83 o
  11   8   3         19.28         19.03        15.37 o
  11  16   4         85.58         62.26        17.34 o
  12 -10  -3        415.20        400.82        18.66 o
  12   4   2         13.03         25.21        10.43 o
  -8  19  -8         62.11         38.97        12.44 o
  -8  19  -7        181.23        206.63        17.57 o
  -8  20  -7          1.22          5.63        15.64 o
  -8  22  -7         96.00         93.41        12.35 o
  -7  10  -7        256.79        242.22        15.83 o
  -7  12  -6        912.17        959.09        20.54 o
  -7  14  -5        393.88        448.81        17.43 o
  -7  15  -5        101.20        118.48        10.75 o
  -7  18  -4         57.00         84.81        14.64 o
  -7  19  -4        375.73        352.01        17.11 o
  -7  20  -4        341.29        335.31        13.68 o
  -6   4  -7        433.83        465.87        19.17 o
  -6  10  -4        224.36        175.62        17.29 o
  -6  13  -3        543.77        567.65        19.21 o
  -6  20  -2        157.29        162.40        16.24 o
  -6  33  -2         68.47         69.76        16.61 o
  -5   0  -7          0.40          5.31        14.00 o
  -5   1  -6       1728.89       1768.28        30.60 o
  -5   7  -3        799.60        802.69        22.05 o
  -5  11  -2        668.63        582.88        16.83 o
  -4  -1  -5        809.00        788.55        23.10 o
  -4   3  -3       3436.86       3469.81        40.03 o
  -3  -6  -7        795.39        765.68        26.58 o
  -3  -5  -6        731.73        741.53        24.47 o
  -3   2  -2        325.66        269.44        25.02 o
  -2  -3  -3        590.73        553.42        29.37 o
  -1  -7  -4        146.13        153.02        30.65 o
  -1  21   3         62.13         57.96        22.00 o
   1 -10  -4       1794.00       1778.25        64.41 o
   1  31   4         79.01         58.55        31.06 o
   2   9   3       3869.64       3808.46        68.48 o
   3 -15  -7        219.28        225.61        22.74 o
   4 -15  -6        252.11        287.60        20.36 o
   4 -14  -5        804.00        786.95        27.31 o
   4   6   3        602.90        592.86        26.12 o
   5   5   3        433.39        386.64        19.72 o
   6  11   4       1259.92       1309.54        29.51 o
   6  25   5        239.22        244.42        21.18 o
   6  26   5         14.28          6.82        18.07 o
   6  27   5        101.47        110.75        20.72 o
   7 -15  -5        387.32        378.77        17.75 o
   7  11   4        315.55        285.59        17.79 o
   7  25   5         52.00         45.65        18.85 o
   7  26   5         60.75         57.50        19.72 o
   7  27   5         80.49         59.24        19.99 o
   7  28   5        126.37        109.01        21.32 o
   8   5   3        622.22        666.46        20.72 o
   8  11   4        178.14        206.26        17.20 o
   9   6   3        171.03        131.65        15.64 o
   9  13   4        270.74        273.01        19.85 o
  10 -15  -6         20.05         -2.20        15.23 o
  10 -14  -5         31.34          7.73        15.14 o
  10   7   3        108.96        148.40        14.64 o
  10  14   4         57.47         60.52        15.28 o
  10  15   4          8.01         13.17        18.44 o
  11 -13  -5          4.34         13.27        15.32 o
  11 -12  -4        108.63         88.43        15.42 o
  11   9   3         35.73        -10.20        15.37 o
  11  17   4          6.21          5.58        16.47 o
  11  18   4         45.98         68.89        17.61 o
  12 -11  -4         82.62         47.12        15.83 o
  12  11   3         29.54          7.73        16.10 o
  -8  17  -7        132.72         81.65        16.15 o
  -8  20  -6         68.79         36.18        15.14 o
  -8  21  -6         70.77         51.01        16.10 o
  -8  22  -6         20.66         23.56        15.92 o
  -8  23  -6         56.49         70.95        16.19 o
  -8  24  -6        121.26        131.93        12.63 o
  -7   9  -7        190.40        181.75        14.87 o
  -7  11  -6        316.56        305.39        16.83 o
  -7  13  -5        482.39        522.18        18.66 o
  -7  17  -4         31.69         47.94        14.68 o
  -7  24  -3        186.09        165.92        15.92 o
  -7  25  -3        157.94        145.33        15.92 o
  -7  26  -3         25.56         -3.02        14.78 o
  -7  27  -3         35.93         11.21        15.19 o
  -7  28  -3        137.82        149.45        16.65 o
  -7  29  -3         26.23         14.64        15.97 o
  -7  30  -3         40.03         20.49        15.78 o
  -6   5  -6        375.27        372.27        17.20 o
  -6   7  -5         24.81         -9.06        14.91 o
  -6   9  -4       1278.15       1334.93        24.29 o
  -6  12  -3         28.69         43.92        15.60 o
  -6  18  -2        430.36        410.65        17.98 o
  -5   4  -4        702.93        711.43        21.41 o
  -5  10  -2        797.14        779.40        21.13 o
  -4   9  -1        708.58        769.07        24.79 o
  -3  -7  -8        551.29        559.51        24.29 o
  -3  -4  -5       1316.41       1389.60        30.19 o
  -2  -5  -4       1857.93       1737.54        41.40 o
  -2  -1  -2       8577.77       8493.31        83.30 o
  -2  16   2       1663.27       1649.29        37.69 o
  -1   6   1       1825.37       1616.17        55.17 o
   1  32   4         42.92         19.72        30.92 o
   3 -12  -4        712.20        670.81        27.68 o
   4  13   4        811.90        796.06        28.41 o
   5 -16  -7        278.50        251.96        18.94 o
   5 -13  -4       1154.64       1046.65        28.18 o
   5  12   4         50.32         48.72        19.53 o
   6 -12  -3        584.59        553.06        20.13 o
   6   5   3       1025.58       1103.10        25.25 o
   7   5   3        276.80        249.86        18.44 o
   8   6   3        399.40        426.94        18.16 o
   8  12   4        789.57        718.88        21.13 o
   9 -16  -7         29.06         15.78        14.96 o
   9 -15  -6          2.65         -1.01        14.18 o
   9 -14  -5         58.24         28.45        14.23 o
   9 -13  -4        121.41        119.17        14.41 o
   9  14   4        242.75        267.65        20.72 o
  10   8   3        535.08        598.12        18.66 o
  10  16   4        231.89        200.82        16.42 o
  11 -14  -6         20.17         12.76        15.97 o
  11 -10  -3         26.45         -2.70        14.27 o
  11  10   3         55.39         82.02        15.83 o
  12 -12  -5         22.53         -6.54        12.12 o
  12  -9  -3         11.23          9.84        11.12 o
  12  12   3         20.53         12.40        16.47 o
  12  13   3         95.09         52.20        17.84 o
  -8  15  -7         44.53         53.75        15.28 o
  -8  18  -6        794.09        814.77        19.99 o
  -8  19  -6         23.13          5.17        14.78 o
  -8  23  -5        144.40        139.34        17.15 o
  -8  24  -5        194.46        190.03        17.15 o
  -8  25  -5         97.97         99.63        16.42 o
  -8  26  -5          1.67         -2.74        16.10 o
  -7   8  -7          6.77         14.50        14.23 o
  -7  10  -6        320.33        373.69        17.02 o
  -7  12  -5         72.94         75.85        15.10 o
  -7  15  -4        138.06        127.77        15.55 o
  -7  16  -4         36.56         70.22        10.61 o
  -7  21  -3         30.63         29.60        14.64 o
  -7  22  -3        815.90        883.93        20.27 o
  -7  23  -3          9.45         25.66        14.73 o
  -7  31  -3        132.58        129.46        17.79 o
  -6   2  -8          0.70        -20.79        13.86 o
  -6   3  -7       1564.35       1573.54        25.94 o
  -6   6  -5         49.55         37.28        15.64 o
  -6  16  -2         16.08         49.50        15.92 o
  -5   2  -5       2329.34       2398.60        31.38 o
  -5   6  -3       1099.83       1030.04        23.47 o
  -4  -4  -7        861.64        865.95        25.43 o
  -4  -3  -6       1980.60       1871.16        32.94 o
  -4   0  -4       1724.00       1648.52        29.92 o
  -4   5  -2        271.80        269.12        19.72 o
  -1  11   2       1344.38       1283.65        46.25 o
  -1  20   3        254.64        272.55        26.85 o
   2 -14  -7        285.33        289.57        29.37 o
   2 -11  -4        467.35        435.86        27.08 o
   2   4   2       1527.94       1478.62        43.23 o
   2  18   4        817.60        915.45        50.82 o
   3 -14  -6        649.24        655.85        29.51 o
   3 -13  -5        102.94        114.45        18.12 o
   3  15   4       1686.15       1692.98        42.59 o
   4 -11  -3        644.80        584.67        22.42 o
   5 -15  -6        194.57        181.06        18.98 o
   5   6   3       1099.83       1038.96        25.30 o
   6 -16  -7         19.77         42.73        16.51 o
   6 -13  -4        732.04        752.00        21.50 o
   6  12   4        190.97        178.68        17.47 o
   7 -13  -4       1332.86       1372.76        25.39 o
   7   6   3        698.12        664.77        21.23 o
   7  12   4        134.04        134.40        16.38 o
   8 -16  -7         28.15         19.35        14.27 o
   8 -15  -6         24.78         -0.64        16.61 o
   8 -14  -5        404.12        383.48        18.07 o
   8 -13  -4        276.43        291.95        16.97 o
   8  13   4         62.23         26.81        14.73 o
   9 -11  -3        264.55        238.19        15.87 o
   9   7   3        272.43        293.32        17.15 o
   9  15   4        101.30        129.23        15.55 o
  10 -15  -7         23.39          5.58        15.69 o
  10 -14  -6         29.85         22.19        18.16 o
  10 -13  -5         23.34         -8.69        14.68 o
  10 -12  -4        125.92        130.92        14.50 o
  10   9   3         41.74         34.90        15.28 o
  10  17   4         81.20        105.72        16.01 o
  10  18   4         31.78         13.86        19.44 o
  11 -11  -4        147.93        106.27        15.60 o
  11  11   3        352.98        412.85        17.93 o
  12 -10  -4         22.64         18.16        15.42 o
  12  -8  -3         16.10        -12.81        15.87 o
  12   7   2         35.08         13.68        15.69 o
  12  14   3         29.06         13.22        17.11 o
  -8  14  -7         12.00        -22.99        15.32 o
  -8  16  -6          8.15        -12.49        14.68 o
  -8  17  -6        239.39        229.46        16.61 o
  -8  20  -5         65.20         -0.78        15.83 o
  -8  21  -5         77.04         28.13        15.37 o
  -8  22  -5         83.14        103.70        16.06 o
  -7   7  -7          0.29         13.91        13.22 o
  -7   9  -6        224.09        277.76        15.92 o
  -7  11  -5        174.50        197.21        17.15 o
  -7  14  -4        434.79        232.20        18.62 o
  -7  19  -3        157.50         89.02        15.78 o
  -7  20  -3        332.43        322.55        14.32 o
  -6   4  -6         66.48         56.82        15.55 o
  -6   8  -4        997.22       1016.73        20.27 o
  -6  11  -3       1320.41       1246.14        21.68 o
  -6  15  -2        248.85        292.63        16.88 o
  -5  -2  -8         91.90         86.14        15.60 o
  -5  -1  -7        180.79        221.86        16.56 o
  -5   0  -6         11.54          7.18        15.64 o
  -5   9  -2       1170.29       1100.31        21.36 o
  -4   2  -3        747.82        793.40        25.21 o
  -3  -3  -4        551.86        586.73        25.07 o
  -3  -1  -3        280.04        206.04        20.86 o
  -2  15   2        733.54        816.64        30.10 o
  -1  -1  -1       6479.77       6162.87       100.04 o
   1  33   4        437.70        477.49        41.35 o
   3   8   3       1185.65       1147.20        35.64 o
   4   7   3        129.46        152.15        21.32 o
   4  14   4       1243.99       1175.97        32.39 o
   5  13   4        305.24        313.67        22.19 o
   6 -14  -5         17.60         19.03        14.64 o
   6   6   3       1332.39       1360.37        26.49 o
   6  13   4        479.09        396.93        23.47 o
   7 -15  -6        572.83        547.11        19.53 o
   7 -14  -5        591.49        650.95        20.13 o
   7  13   4        146.45        154.89        15.92 o
   8   7   3         55.45         30.69        16.24 o
   8  14   4         66.01         26.81        15.51 o
   9 -12  -4        150.91          7.09        15.78 o
   9   8   3        315.51        304.57        17.57 o
   9  16   4         87.48         76.90        15.46 o
  10 -10  -3        134.83        155.44        11.85 o
  10  10   3         26.12        -22.71        15.14 o
  10  19   4         50.27          4.89        16.29 o
  11 -13  -6         11.96          6.31        15.74 o
  11 -12  -5         50.36         11.62        15.28 o
  11  -9  -3        112.30        109.24        15.10 o
  11  12   3        111.60         18.98        16.61 o
  12 -11  -5         79.92         63.17        12.40 o
  12   8   2         18.63         18.80        15.69 o
  -8  18  -5        129.18        105.90        15.97 o
  -8  25  -4         37.84         -1.05        15.97 o
  -8  26  -4        131.89         98.63        16.42 o
  -8  27  -4        100.76         68.94        16.88 o
  -8  28  -4         15.60          6.08        17.11 o
  -7   8  -6         93.55         87.69        15.19 o
  -7  10  -5        450.12        469.80        18.53 o
  -7  13  -4        146.45         -0.46        16.56 o
  -7  17  -3        310.60        270.17        17.47 o
  -7  18  -3        272.51        275.66        12.58 o
  -6   2  -7        221.72        217.66        16.01 o
  -6   3  -6       1180.47       1236.12        23.79 o
  -6   5  -5        676.04        704.47        20.27 o
  -6   7  -4        160.24        159.10        17.25 o
  -6  10  -3        180.79        178.54        17.11 o
  -6  14  -2        998.34       1007.72        23.19 o
  -5   1  -5        359.37        426.66        18.80 o
  -5   3  -4        517.86        462.62        15.64 o
  -5   5  -3        433.39        353.70        19.58 o
  -5   8  -2        392.98        351.51        18.71 o
  -4  -2  -5       1854.72       1757.44        30.56 o
  -4   4  -2       1508.98       1460.37        30.05 o
  -3  -6  -6        932.09        949.53        28.41 o
  -3   1  -2        638.63        634.85        27.58 o
  -3   4  -1        425.30        402.97        27.86 o
  -2  -8  -6         68.81         99.63        19.62 o
  -1  19   3       1103.05       1076.24        37.65 o
   5 -11  -3        100.55         98.31        16.83 o
   6 -11  -3        214.94        189.84        17.15 o
   7   7   3        592.93        576.25        20.22 o
   7  14   4        434.79        432.84        20.91 o
   8   8   3         59.73        109.19        18.62 o
   8  15   4        412.33        387.92        19.26 o
   9 -15  -7         52.17         20.22        14.46 o
   9 -14  -6         93.82        111.44        15.05 o
   9 -13  -5         28.83         -7.50        14.32 o
   9 -10  -3        196.37        176.39        15.14 o
   9   9   3        300.20        296.70        17.34 o
   9  17   4        155.19        117.11        16.29 o
  10 -11  -4         14.69          2.52        14.50 o
  10  11   3        196.12        151.00        16.88 o
  10  20   4         21.82          2.33        16.15 o
  10  21   4          7.73        -24.66        16.56 o
  10  22   4        143.45        152.01        21.87 o
  11 -10  -4         77.10         30.01        15.05 o
  11  13   3         20.79         34.49        16.19 o
  12 -10  -5         12.95          3.52        16.33 o
  12  -7  -3         24.00         24.93        16.01 o
  12   9   2         58.42        -13.13        16.15 o
  -8  11  -7         27.29         35.18        15.00 o
  -8  12  -7         42.03         28.59        10.84 o
  -8  13  -6        244.82        266.69        16.51 o
  -8  14  -6        109.60         98.90        11.02 o
  -8  16  -5        246.73        302.83        16.61 o
  -8  17  -5        413.29        381.65        17.25 o
  -8  21  -4        169.49        198.53        16.29 o
  -8  22  -4        320.01        365.82        17.38 o
  -8  23  -4         21.30         44.51        15.05 o
  -8  24  -4        174.25        152.47        12.17 o
  -7   5  -8         14.63         22.09        10.06 o
  -7   6  -7        307.66        289.89        12.35 o
  -7   7  -6        335.60        367.56        17.15 o
  -7   9  -5          6.64        -21.48        14.32 o
  -7  12  -4        134.04        119.62        15.37 o
  -7  16  -3          1.35         20.81        15.60 o
  -7  24  -2        217.19        225.20        16.42 o
  -7  25  -2        101.53         78.68        15.51 o
  -7  26  -2         16.20         48.54        14.68 o
  -7  27  -2        114.49         90.62        15.97 o
  -7  28  -2         20.95         62.12        15.10 o
  -7  29  -2        171.00        162.17        16.65 o
  -7  30  -2        115.52         65.92        16.56 o
  -6   4  -5        163.72        157.18        16.51 o
  -6   9  -3         37.81         36.18        15.78 o
  -6  13  -2        196.33        177.72        16.88 o
  -5  -2  -7         48.16         50.87        15.37 o
  -5  -1  -6       1721.84       1755.42        29.05 o
  -3  -7  -7        379.90        418.38        20.49 o
  -2  -9  -7       1191.77       1292.39        34.81 o
  -2  -7  -5        759.50        781.33        30.69 o
  -2   1  -1      11311.47      10813.18        93.05 o
   1   6   2       5030.09       4674.19       104.53 o
   2 -13  -6        175.43        214.04        27.31 o
   2 -12  -5        423.25        402.56        28.73 o
   3  16   4        369.08        394.32        28.27 o
   4 -15  -7        209.94        237.28        20.68 o
   5   7   3        799.60        802.14        23.97 o
   5  14   4        687.41        647.80        23.38 o
   6   7   3       1738.42       1591.79        27.81 o
   6  14   4         80.95         62.67        15.46 o
   7  15   4        138.06        128.27        19.94 o
   8 -15  -7        106.47         83.03        15.51 o
   8 -13  -5         26.39         46.61        13.77 o
   8 -12  -4        327.95        335.49        18.25 o
   8  16   4         57.56         46.48        15.28 o
   9  10   3        640.99        642.76        19.35 o
   9  18   4         95.16         71.96        15.83 o
   9  19   4        102.57        105.08        18.57 o
  10 -14  -7         10.96          6.54        15.46 o
  10 -13  -6         61.35         49.45        14.87 o
  10 -12  -5         10.42         -3.57        14.50 o
  10  -9  -3        292.83        272.87        16.97 o
  10  12   3         10.24         -5.03        14.23 o
  11 -12  -6         84.88         23.28        16.19 o
  11 -11  -5          2.72          8.33        14.82 o
  11  -8  -3         20.27         23.79        14.46 o
  11   8   2        134.38        164.18        16.19 o
  11  14   3         83.91         85.63        16.56 o
  11  15   3         71.45         50.41        16.70 o
  -9  19  -7         10.15        -13.95        17.06 o
  -8  10  -7        213.34        250.27        16.42 o
  -8  12  -6         55.25         74.20        14.36 o
  -8  15  -5         32.34         27.90        14.18 o
  -8  19  -4        144.93        168.30        16.74 o
  -8  20  -4        504.71        550.40        18.53 o
  -7   5  -7        157.18        164.45        15.19 o
  -7   8  -5         43.22         89.71        15.10 o
  -7  11  -4        315.55        311.52        17.02 o
  -7  14  -3        154.57        137.01        15.78 o
  -7  15  -3        825.73        844.68        17.70 o
  -7  21  -2        449.18        518.80        18.02 o
  -7  22  -2       1052.13       1097.56        19.81 o
  -6   1  -7        734.16        775.65        20.36 o
  -6   2  -6         97.68        100.41        15.60 o
  -6   6  -4        528.05        568.11        20.08 o
  -6  12  -2        120.39        130.83        17.34 o
  -5   0  -5        138.27        127.31        17.02 o
  -5   2  -4        352.08        356.99        18.71 o
  -5   7  -2       1115.52       1045.32        24.57 o
  -4  -5  -7        208.48        197.80        17.29 o
  -4  -4  -6        886.86        866.50        23.83 o
  -4  -1  -4       3538.98       3617.16        40.94 o
  -4   1  -3        441.91        452.65        22.05 o
  -3  -5  -5        657.98        674.97        24.20 o
  -3  20   2        403.65        368.11        20.36 o
  -1  18   3         38.20         34.86        22.42 o
   0  14   3        613.48        655.12        54.67 o
   1 -11  -5         55.94         40.67        27.40 o
   1  34   4         26.08         18.53        31.93 o
   2  10   3         79.83         80.97        27.31 o
   4 -14  -6        320.36        331.38        22.37 o
   4 -13  -5         65.54         76.53        17.52 o
   4   8   3        203.49        165.87        21.09 o
   4  15   4        475.21        480.41        25.34 o
   5 -15  -7        103.06         99.27        17.61 o
   5 -12  -4        852.19        818.75        23.47 o
   6 -12  -4         78.47         55.63        16.19 o
   6  15   4        328.06        331.79        21.59 o
   7 -15  -7         48.67         24.15        13.68 o
   7 -13  -5        317.56        289.75        21.87 o
   7 -12  -4        713.28        777.58        21.82 o
   7   8   3        161.71        174.01        17.25 o
   7  16   4         36.56         29.69        18.30 o
   8 -14  -6        122.52        155.17        15.55 o
   8 -10  -3        700.91        641.44        19.49 o
   8   9   3        569.14        579.82        19.99 o
   8  17   4        108.48         90.71        15.60 o
   9 -11  -4         56.73         41.63        14.82 o
   9  20   4          1.77         -1.78        14.59 o
   9  21   4          0.95          3.43        19.44 o
  10 -10  -4        158.48        146.84        15.23 o
  10  13   3        137.28        133.80        16.01 o
  11  -9  -4        147.80        166.15        16.29 o
  11   9   2        144.25         86.96        16.15 o
  11  16   3         61.01         65.51        16.15 o
  12  -9  -5          4.83          2.29        15.92 o
  12  -6  -3         73.61         64.91        16.01 o
  12  12   2         53.10         16.56        15.97 o
  -9  17  -7         41.08         47.16        16.42 o
  -9  20  -6         91.66         70.63        16.29 o
  -9  21  -6         12.20          8.42        16.61 o
  -8   9  -7        114.32        134.03        15.10 o
  -8  11  -6         13.70          9.65        14.32 o
  -8  14  -5        214.39        211.71        16.01 o
  -8  17  -4        108.48         97.12        15.05 o
  -8  18  -4         12.94         12.72        14.23 o
  -8  24  -3        130.38         97.62        15.37 o
  -8  25  -3         42.55         31.61        15.14 o
  -8  26  -3         37.02         38.52        15.55 o
  -8  27  -3         91.62         78.59        16.06 o
  -8  28  -3         39.90         35.82        16.33 o
  -8  29  -3         77.50         47.25        17.29 o
  -7   4  -7        129.29        129.05        15.23 o
  -7   6  -6        609.57        608.59        16.38 o
  -7  10  -4         85.03        112.53        15.78 o
  -7  13  -3        624.72        631.01        19.53 o
  -7  19  -2        453.34        525.57        18.53 o
  -6   3  -5       1601.20       1659.04        26.44 o
  -6   5  -4         81.83         72.00        15.74 o
  -6   8  -3        188.63        213.03        16.79 o
  -5   4  -3        322.29        270.35        14.27 o
  -4  -6  -8        461.84        450.04        19.53 o
  -4  -3  -5        229.52        235.95        18.07 o
  -4   3  -2        306.16        290.53        21.87 o
  -3  19   2         86.41         78.45        16.01 o
  -2  -4  -3        992.14        970.48        38.15 o
  -2  28   3        104.32        104.53        19.26 o
   2  -9  -3        258.35        211.48        25.48 o
   2  19   4        962.25        892.03        51.42 o
   3   9   3       1282.49       1233.52        35.68 o
   4 -10  -3       1156.24       1059.50        29.41 o
   5   8   3         50.74         40.35        15.87 o
   5  15   4         95.35         94.65        16.24 o
   6 -13  -5        136.13        101.42        15.78 o
   6   8   3        188.63        219.12        18.30 o
   7 -14  -6        176.85        136.37        15.51 o
   7   9   3        278.40        289.84        21.00 o
   8 -11  -4       1313.83       1259.13        25.02 o
   8  10   3          6.81         -0.46        14.87 o
   8  18   4         12.94         28.50        14.23 o
   8  19   4        144.93        114.45        19.90 o
   9 -14  -7          4.58          5.54        14.27 o
   9 -13  -6         10.08        -20.95        14.96 o
   9 -12  -5          7.77         -6.59        14.04 o
   9  -9  -3        668.68        720.90        20.59 o
   9  11   3        532.23        564.04        19.40 o
   9  22   4        153.88        121.27        17.06 o
   9  23   4          9.02          5.99        19.58 o
  10 -13  -7         27.14         -0.05        15.46 o
  10 -12  -6         17.83         -2.42        17.98 o
  10 -11  -5          1.09         13.63        14.55 o
  10  -8  -3        226.72        197.21        16.51 o
  10  14   3         47.48         37.24        15.60 o
  11 -12  -7          4.18         -4.35        16.74 o
  11 -11  -6         36.61          8.23        15.83 o
  11 -10  -5         11.33         22.09        14.96 o
  11  -7  -3        135.59        128.09        11.66 o
  11  10   2         54.03         26.44        15.28 o
  11  17   3         67.43         51.01        16.65 o
  11  18   3         16.67         11.57        19.85 o
  12  -7  -4         47.89         44.05        15.69 o
  12  13   2          7.32         25.66        15.92 o
  -9  15  -7        128.39        182.39        16.93 o
  -9  18  -6        199.49        202.51        16.97 o
  -9  19  -6         54.72         44.05        16.24 o
  -9  22  -5         78.40         89.16        16.24 o
  -9  23  -5         32.70         14.09        17.02 o
  -8   8  -7        575.64        669.39        18.48 o
  -8  10  -6         89.49        136.87        14.96 o
  -8  12  -5         30.95         44.83        14.04 o
  -8  13  -5        404.17        407.54        13.91 o
  -8  16  -4         57.56         34.03        15.23 o
  -8  21  -3         56.26          8.74        14.96 o
  -8  22  -3         23.90         20.95        15.10 o
  -8  23  -3          5.44         15.69        15.00 o
  -7   5  -6       1016.47       1097.42        22.60 o
  -7   7  -5        487.18        449.45        18.21 o
  -7   9  -4        457.23        438.51        18.12 o
  -7  12  -3          8.99          3.11        15.14 o
  -6  -1  -8        222.97        208.37        15.87 o
  -6   0  -7        592.64        655.66        20.31 o
  -6   1  -6        712.82        789.88        21.36 o
  -6   7  -3       1738.42       1602.77        26.07 o
  -5  -3  -7       1230.97       1181.00        24.52 o
  -5  -2  -6        287.01        329.78        18.66 o
  -5   1  -4       1776.37       1828.48        29.19 o
  -5   6  -2        274.32        217.66        18.30 o
  -5  10  -1       1281.35       1165.54        22.64 o
  -3  -4  -4        487.43        489.98        26.94 o
  -3  -2  -3       1325.02       1259.23        32.02 o
  -3   3  -1         21.74         25.85        23.33 o
  -2  -2  -2       3359.17       3290.86        56.72 o
  -2  25   3        146.98        147.39        21.59 o
  -1 -10  -6         49.87         61.34        23.70 o
   1 -12  -6        647.73        630.00        48.95 o
   1   2   1       3964.11       3773.10        82.39 o
   1  12   3       1448.20       1402.64        77.68 o
   1  35   4         14.31          6.59        31.70 o
   3 -11  -4       2940.29       2687.30        45.65 o
   3  17   4        166.35        148.90        24.98 o
   4  16   4        430.27        462.48        25.30 o
   5 -10  -3       3090.24       2963.14        37.42 o
   5  16   4         79.18        106.40        20.17 o
   6  16   4        128.06        114.96        16.19 o
   7  17   4         31.69         23.74        14.73 o
   8 -14  -7         14.90          5.08        17.29 o
   8 -12  -5        213.46        184.08        15.14 o
   8  20   4        504.71        525.15        23.06 o
   9 -10  -4        381.38        372.27        17.15 o
   9  12   3         66.51        103.75        15.10 o
   9  24   4        119.68        128.91        17.70 o
   9  25   4         41.61         26.21        17.11 o
  10  -9  -4        127.17        144.83        14.91 o
  10  15   3        104.84        110.11        16.01 o
  11  -8  -4         80.74         90.71        14.96 o
  11  -6  -3        287.13        286.55        16.47 o
  11  11   2        153.81        153.98        15.83 o
  11  19   3         43.65         21.87        16.74 o
  12  -8  -5         30.07         13.77        16.29 o
  12  -5  -3         76.03         85.18        11.39 o
  12  14   2         61.84         54.07        16.29 o
  -9  13  -8         89.11         58.32        11.89 o
  -9  16  -6        164.43        160.84        16.56 o
  -9  17  -6         25.11         39.43        15.46 o
  -9  20  -5        161.38        165.64        16.74 o
  -9  21  -5        141.86        120.58        16.56 o
  -8   9  -6        200.31        236.09        16.10 o
  -8  11  -5        745.52        756.44        19.44 o
  -8  14  -4         66.01         76.21        14.78 o
  -8  15  -4        412.33        415.37        17.79 o
  -8  19  -3        322.64        357.64        17.47 o
  -8  20  -3        158.78        199.45        16.29 o
  -7   3  -7        418.04        452.60        18.21 o
  -7   6  -5        217.08        208.55        16.65 o
  -7  16  -2        103.21        150.64        15.92 o
  -6   2  -5        871.84        782.97        22.37 o
  -6   4  -4        707.71        708.64        20.81 o
  -6  10  -2        306.49        273.46        17.52 o
  -5  -1  -5        354.82        375.75        19.26 o
  -5   3  -3       1302.06       1247.19        25.66 o
  -4  -2  -4       1838.92       1807.57        31.84 o
  -4   0  -3        195.34        162.58        19.44 o
  -3   0  -2        838.45        781.55        29.60 o
  -2  -6  -4       1938.17       2008.26        46.29 o
  -1 -11  -7       1007.46       1017.97        45.06 o
  -1  10   2        264.77        262.76        30.47 o
  -1  17   3       1851.21       1801.26        48.40 o
   1  -8  -3       1165.93       1086.13        53.38 o
   4   9   3        705.74        673.00        27.72 o
   5   9   3        531.71        533.39        24.02 o
   6   9   3         37.81         -7.73        15.37 o
   6  17   4        249.01        294.28        21.96 o
   7 -11  -4        118.00        106.95        16.38 o
   7  10   3       1154.19       1118.65        24.84 o
   7  18   4         57.00         53.89        15.23 o
   7  19   4        375.72        385.77        21.87 o
   8 -13  -6         62.65         54.25        14.68 o
   8  11   3        346.27        321.68        18.30 o
   8  21   4        169.49        161.43        17.25 o
   8  22   4        320.01        337.42        21.59 o
   9 -11  -5         86.24         77.26        14.41 o
   9  -8  -3        234.20        246.66        16.61 o
   9  13   3        117.51        115.92        16.33 o
  10 -13  -8        204.32        185.04        17.61 o
  10 -10  -5        109.66        128.86        15.69 o
  10  -7  -3        424.21        498.03        18.07 o
  10   9   2        140.57        155.03        16.06 o
  10  16   3        101.78        106.36        15.60 o
  11  -9  -5          1.11         19.26        14.59 o
  11  12   2         77.30         95.01        16.29 o
  12  -6  -4        111.09         96.71        15.83 o
  12  -4  -3        122.80         85.45        15.14 o
  12  15   2          8.27         -7.91        16.79 o
  -9  15  -6        130.94        180.37        15.87 o
  -9  18  -5        211.70        236.46        16.33 o
  -9  19  -5         41.16         29.69        11.21 o
  -9  23  -4          9.02          8.69        16.06 o
  -9  24  -4        119.68        137.56        16.97 o
  -9  25  -4         41.61         46.11        17.29 o
  -8   8  -6         81.00         54.07        14.87 o
  -8  10  -5        654.44        624.05        18.48 o
  -8  13  -4         62.23         29.28        14.27 o
  -8  17  -3        295.29        314.36        17.15 o
  -8  18  -3        867.95        994.04        21.13 o
  -7   4  -6        504.78        512.80        18.98 o
  -7   8  -4       1458.89       1455.61        22.00 o
  -7  11  -3        254.71        267.88        13.22 o
  -7  15  -2        762.28        818.38        21.04 o
  -6  -1  -7        738.61        781.33        21.13 o
  -6   6  -3       1332.39       1375.74        24.89 o
  -4  -6  -7         50.64         80.05        15.78 o
  -4  -5  -6        479.85        514.08        20.40 o
  -3  -8  -7        148.89        145.15        19.49 o
  -3  -7  -6        722.53        655.02        23.38 o
  -1  -9  -5        808.58        723.37        42.59 o
   3 -14  -7       1016.87       1150.72        34.13 o
   3 -12  -5       1792.46       1745.72        38.47 o
   3  18   4         14.54         23.28        24.75 o
   4  17   4        145.90        165.28        20.72 o
   5  17   4         92.75        110.89        19.21 o
   6 -11  -4        116.80        127.77        16.19 o
   6  18   4         44.80         37.10        18.98 o
   7 -14  -7        103.00         90.99        14.27 o
   7 -13  -6        378.24        391.49        20.04 o
   7 -12  -5        890.86        909.18        21.96 o
   7  20   4        341.29        330.33        21.50 o
   8 -10  -4        156.64        136.59        16.51 o
   8  12   3        260.29        300.82        17.79 o
   8  23   4         21.30         36.41        14.91 o
   8  24   4        174.25        210.66        20.40 o
   9 -13  -7         31.26         12.58        14.59 o
   9 -12  -6         11.53         34.40        13.45 o
   9  14   3         49.12         56.04        14.82 o
  10 -12  -7        148.39        121.18        15.83 o
  10 -11  -6         44.57         66.97        14.73 o
  10  17   3        199.27        208.78        16.29 o
  10  18   3          1.47          5.26        18.16 o
  11 -11  -7        188.31        206.63        17.47 o
  11 -10  -6         32.03          9.93        15.69 o
  11  -7  -4        125.69        123.01        14.50 o
  11  -5  -3         37.29         31.75        13.91 o
  11  13   2         88.90         82.57        15.46 o
  12  -7  -5         11.03          5.08        15.60 o
  -9  11  -7         31.74         -6.59        14.59 o
  -9  12  -7         22.17         20.17        10.57 o
  -9  13  -6         71.57         45.65        15.60 o
  -9  14  -6          0.32          5.67        10.75 o
  -9  16  -5         81.44         88.01        15.87 o
  -9  17  -5         18.80         14.36        10.52 o
  -9  21  -4          0.95          8.60        15.32 o
  -9  22  -4        153.88        145.74        16.83 o
  -8   6  -7         18.47         40.85        14.46 o
  -8  12  -4        789.57        764.63        19.53 o
  -8  16  -3         44.72         55.81        14.36 o
  -8  24  -2         66.04          4.85        15.78 o
  -8  25  -2         95.28         79.46        15.74 o
  -8  26  -2         80.87         88.24        11.34 o
  -7   2  -7        316.82        338.42        17.47 o
  -7   3  -6        281.69        313.31        17.98 o
  -7   5  -5         88.26        129.78        15.46 o
  -7   7  -4        176.42        187.69        16.97 o
  -7  10  -3       1154.20       1181.23        23.83 o
  -7  14  -2        604.77        607.59        19.26 o
  -6   0  -6        402.41        451.41        18.66 o
  -6   3  -4       2499.25       2580.30        31.15 o
  -5  -4  -7       1118.62       1103.23        24.47 o
  -5  -3  -6         39.11         31.06        15.37 o
  -5   0  -4          1.37         28.59        15.60 o
  -5   5  -2        213.18        229.18        13.95 o
  -4  -4  -5        466.89        473.83        20.72 o
  -4   2  -2        170.15        130.42        20.22 o
  -4   5  -1        306.26        304.34        17.52 o
  -3  -6  -5         97.85         75.71        18.85 o
   1  36   4         34.11         18.76        39.62 o
   3 -13  -6        459.15        432.61        24.06 o
   3  10   3       1841.22       1818.92        40.90 o
   5 -11  -4       1646.41       1633.60        29.64 o
   5  18   4        156.76        118.48        19.94 o
   6 -12  -5        102.88        133.62        15.46 o
   6  10   3        180.79        149.91        17.52 o
   6  19   4        218.92        259.47        20.45 o
   7  11   3        254.71        268.16        18.30 o
   7  21   4        251.55        235.95        20.17 o
   8 -11  -5         43.28         58.14        14.23 o
   8  13   3         37.98         24.11        15.64 o
   8  25   4         37.84         10.80        15.78 o
   8  26   4        131.89        143.64        20.86 o
   8  27   4        100.77         85.31        21.13 o
   8  28   4         15.60          1.51        20.95 o
   9  -9  -4        125.40        110.75        14.55 o
   9  15   3        198.27        208.28        16.06 o
  10  -8  -4         40.82         33.12        13.86 o
  10  -6  -3        897.32        836.86        20.54 o
  10  19   3          2.03          4.21        16.01 o
  11  -8  -5         14.02         11.76        14.46 o
  11  14   2        152.54        153.89        16.33 o
  12  -8  -6          6.95         -6.68        16.93 o
  12  -5  -4         31.79         36.60        15.55 o
  -9  10  -7          4.43          9.06        15.00 o
  -9  12  -6        154.22        136.55        16.10 o
  -9  15  -5        141.07        173.88        15.51 o
  -9  19  -4        102.57        104.98        15.37 o
  -9  20  -4          1.77        -10.48        10.84 o
  -8   5  -7         81.11         90.71        14.91 o
  -8   7  -6        320.62        342.36        17.11 o
  -8   9  -5         18.40         48.03         9.97 o
  -8  11  -4        178.14        185.59        16.01 o
  -8  15  -3         20.89         23.51        14.64 o
  -8  21  -2        221.18        187.60        15.64 o
  -8  22  -2        470.43        525.11        15.23 o
  -7   4  -5       1392.69       1504.37        24.79 o
  -7   9  -3        278.40        233.94        17.84 o
  -7  13  -2        132.70        142.68        15.74 o
  -6   1  -5        216.15        225.98        17.20 o
  -6   5  -3       1025.57       1046.97        23.56 o
  -6   8  -2        931.51        912.80        22.55 o
  -5  -2  -5       2308.19       2438.81        32.75 o
  -5   2  -3       2508.50       2621.56        32.07 o
  -2  -9  -6         20.99         35.18        18.98 o
  -2  12   2       1591.58       1521.02        40.07 o
  -1  -6  -3       1178.10       1119.06        52.65 o
  -1  -4  -2       1821.70       1889.78        65.46 o
   0  28   4        499.83        489.43        38.84 o
   0  29   4        192.37        203.47        31.88 o
   0  30   4          8.40          5.54        26.99 o
   2  20   4        884.98        881.83        49.54 o
   4 -14  -7        139.59        150.96        17.98 o
   4  10   3        985.30        977.76        29.64 o
   4  18   4        148.40        158.51        19.94 o
   5 -14  -7         90.71         96.57        17.38 o
   5  10   3       1374.16       1340.10        28.54 o
   6 -13  -6        151.28        208.78        15.64 o
   6  20   4         36.92         22.64        18.62 o
   7 -10  -4         13.06         13.68        14.50 o
   7  12   3          8.99         19.21        14.59 o
   7  22   4         31.00         33.99        15.05 o
   7  23   4        212.34        220.77        20.91 o
   8 -13  -7        133.03        114.41        14.73 o
   8 -12  -6        585.18        617.38        19.62 o
   8  14   3        175.90        224.15        19.40 o
   9 -12  -7         17.29         12.85        15.05 o
   9 -11  -6         53.05         51.78        17.29 o
   9 -10  -5         86.14         91.81        14.27 o
   9  16   3         30.40         14.68        15.05 o
  10 -11  -7         20.43          9.01        15.05 o
  10 -10  -6         69.60         80.65        15.28 o
  10  -9  -5         47.82         13.68        14.04 o
  10  20   3         50.74         54.35        15.83 o
  10  21   3         78.74         79.55        16.42 o
  11 -10  -7          8.73         -7.50        16.01 o
  11  -9  -6         12.12         -8.92        15.28 o
  11  -6  -4        146.95         99.77        15.28 o
  11  -4  -3        550.42        574.92        18.25 o
  11  15   2         38.58         37.19        15.51 o
  12  -6  -5          3.94         12.63        15.42 o
  -9   9  -7         17.02         24.89        14.68 o
  -9  11  -6         14.51          3.66        14.46 o
  -9  13  -5          2.91        -21.82        14.55 o
  -9  14  -5          9.78         27.90        14.27 o
  -9  17  -4        155.19        201.51        16.06 o
  -9  18  -4         95.16         94.01        10.89 o
  -9  23  -3         86.74        110.84        16.10 o
  -9  24  -3         32.97         -4.80        15.74 o
  -9  25  -3        111.19         75.71        16.42 o
  -9  26  -3         34.19         23.10        16.97 o
  -8   6  -6         20.11         -0.82        14.32 o
  -8   8  -5        252.55        273.10        15.64 o
  -8  10  -4         48.36         94.37        15.42 o
  -8  14  -3        175.90        228.63        16.47 o
  -8  19  -2        147.95        169.03        16.51 o
  -7   2  -6         27.62         27.40        14.50 o
  -7   6  -4         11.79          5.08        11.39 o
  -7  12  -2        139.80        140.07        16.56 o
  -6  -2  -7        222.61        254.80        17.15 o
  -6  -1  -6        713.20        786.68        21.32 o
  -5   4  -2        170.22        112.62        17.11 o
  -4  -3  -4        432.99        427.40        23.79 o
  -4  -1  -3        442.58        417.84        22.32 o
  -3  -3  -3       1127.70       1056.71        30.88 o
  -2  20   3       1083.20       1132.74        33.99 o
  -1  16   3         67.04         59.93        23.74 o
   0  26   4        301.64        359.10        37.74 o
   0  27   4        277.85        314.31        34.45 o
   0  31   4         16.13         23.24        26.30 o
   0  32   4         50.52         44.10        28.82 o
   2 -10  -4        121.54        151.46        20.86 o
   2  11   3        594.91        580.37        32.71 o
   3  19   4        397.60        415.41        30.42 o
   4 -13  -6        155.27        157.73        16.15 o
   5  19   4         89.24         95.33        18.25 o
   6  11   3       1320.41       1251.08        26.72 o
   6  21   4         47.11         52.15        18.89 o
   7 -11  -5        148.41         83.62        19.40 o
   7  24   4        301.10        278.68        21.36 o
   7  25   4         55.35         59.01        19.08 o
   8  -9  -4        313.96        334.53        17.61 o
   9  -8  -4        281.55        208.64        15.83 o
   9  17   3         31.93         47.30        14.50 o
  10  -7  -4         16.10         -9.06        14.41 o
  10  -5  -3        109.46        128.04        15.23 o
  10  22   3         11.42         -2.65        16.06 o
  10  23   3          8.31          7.41        16.70 o
  11  -7  -5         55.03         51.51        14.68 o
  12  -4  -4         72.07         34.86        11.12 o
 -10  17  -6         83.39         38.15        16.83 o
  -9   8  -7        113.61        105.90        16.06 o
  -9  10  -6        131.01        120.26        15.83 o
  -9  12  -5         40.79         51.83        14.68 o
  -9  15  -4        101.30         98.81        15.14 o
  -9  16  -4         87.48        111.48        15.32 o
  -9  20  -3         58.01         37.19        15.23 o
  -9  21  -3         14.63         29.28        15.46 o
  -9  22  -3         13.81         11.57        15.00 o
  -8   5  -6         35.89         32.62        14.18 o
  -8   7  -5        113.55        130.92        14.87 o
  -8  13  -3         37.99         50.23        15.28 o
  -8  18  -2        110.40        145.33        11.71 o
  -7   3  -5        250.84        218.39        16.70 o
  -7   5  -4          6.82          5.86        15.19 o
  -7   8  -3        161.71        144.83        12.76 o
  -6   0  -5        878.43        859.55        22.74 o
  -6   2  -4       1266.71       1280.36        22.23 o
  -6   4  -3        670.79        632.43        20.91 o
  -6   7  -2        570.04        602.42        19.94 o
  -5  -5  -7        103.16        137.05        16.01 o
  -5  -4  -6        525.78        524.70        23.33 o
  -5  -1  -4       1785.55       1796.73        29.28 o
  -5   1  -3       1702.26       1628.89        28.82 o
  -5   7  -1         92.90        128.82        13.17 o
  -4  -6  -6         82.58        103.52        20.04 o
  -4   1  -2        497.34        487.23        23.74 o
  -3  -5  -4        252.68        198.76        19.85 o
  -3  -1  -2        629.25        600.82        27.86 o
  -2  -8  -5       1253.71       1145.46        35.04 o
   4  19   4         18.12         37.19        18.53 o
   5  11   3       1278.96       1286.08        28.32 o
   5  20   4         98.90        100.64        20.36 o
   6 -10  -4         26.84         19.94        15.37 o
   6  12   3         28.69         27.81        19.08 o
   6  22   4        291.14        328.18        22.00 o
   7 -13  -7         72.58        126.76        15.28 o
   7 -12  -6        132.67        150.18        15.55 o
   7  13   3        624.72        556.90        20.72 o
   7  26   4        108.80        100.82        16.01 o
   7  27   4         91.67         92.13        20.08 o
   7  28   4        189.43        181.47        21.27 o
   7  29   4         87.19         72.69        20.68 o
   7  30   4         29.76         26.17        21.00 o
   8 -10  -5        489.52        545.83        18.94 o
   8  -7  -3        129.05        110.06        15.32 o
   8  15   3         20.89         -5.90        14.36 o
   9  -9  -5         42.79         18.30        14.46 o
   9  -6  -3        123.57         86.14        16.19 o
   9  18   3        221.24        248.62        17.57 o
   9  19   3         50.17         18.57        14.96 o
  10  -8  -5         23.34         47.16        13.72 o
  11  -9  -7         63.05         39.80        16.15 o
  11  -8  -6         27.65        -10.06        15.64 o
  11  -5  -4         19.18          9.79        14.18 o
  11  -3  -3        217.81        246.47        15.92 o
  11  18   2          3.26         -5.31        15.46 o
  12  -3  -4         53.63         45.65        15.64 o
  12  -1  -3         74.75         43.60        14.68 o
 -10  13  -7          7.40          6.04        16.56 o
 -10  14  -7         70.81         63.91        12.53 o
 -10  15  -6        150.22        180.51        17.52 o
 -10  16  -6         82.15         75.02        16.93 o
 -10  19  -5         97.71         87.33        16.65 o
 -10  20  -5         18.87         -1.74        12.17 o
  -9   9  -6          7.99          3.43        14.50 o
  -9  11  -5          8.73         -3.25        14.27 o
  -9  14  -4        242.75        296.34        17.11 o
  -9  19  -3         50.17         42.50        14.68 o
  -8   3  -7        144.20        138.74        15.64 o
  -8   9  -4         54.74         61.02        11.89 o
  -8  12  -3        260.29        231.93        17.29 o
  -7   1  -6         38.33         51.97        14.96 o
  -7   7  -3        592.93        562.44        19.94 o
  -6  -3  -7       1573.32       1634.33        27.17 o
  -6  -2  -6         96.15         93.55        19.03 o
  -5  -3  -5        647.60        678.26        23.97 o
  -4  -5  -5        194.20        195.74        20.91 o
  -2  19   3        774.69        844.00        30.42 o
   0  25   4        258.75        291.81        38.75 o
   0  33   4         64.24         66.60        26.90 o
   3  11   3       2799.47       2742.65        48.44 o
   4  11   3        202.82        220.58        21.41 o
   4  20   4         32.58         10.16        20.68 o
   5 -10  -4        577.78        632.56        21.82 o
   5  21   4         78.67         93.09        19.30 o
   6 -11  -5        720.25        744.50        22.51 o
   6  23   4        133.41        157.73        19.44 o
   7  -9  -4        738.12        793.04        21.77 o
   7  14   3        154.57        153.57        16.70 o
   8 -12  -7         18.66         19.12        14.32 o
   8 -11  -6        152.19        110.61        15.60 o
   8  16   3         44.72         20.63        14.50 o
   9 -11  -7          8.58         -0.23        13.91 o
   9 -10  -6         13.69          5.31        13.49 o
   9  20   3         58.01         57.32        15.28 o
  10 -10  -7         22.53         29.83        15.32 o
  10  -9  -6         13.92          1.51        14.68 o
  10  -6  -4        300.85        220.99        16.51 o
  10  -4  -3         25.62         16.01        14.04 o
  11  -6  -5        123.69         98.81        15.42 o
  11  19   2         50.19         60.98        16.70 o
 -10  12  -7         54.17         43.82        16.88 o
 -10  14  -6         95.25         42.63        16.79 o
 -10  17  -5        319.68        347.98        17.93 o
 -10  18  -5        172.27        198.35        13.13 o
 -10  21  -4          7.73          9.42        16.24 o
 -10  22  -4        143.45        141.99        17.66 o
  -9   8  -6         28.52         45.52        15.00 o
  -9  10  -5         49.23         51.78        14.41 o
  -9  13  -4        270.74        260.56        15.69 o
  -9  17  -3         31.93         21.45        14.91 o
  -9  18  -3        221.25        239.48        13.22 o
  -9  27  -2         56.58         47.16        16.88 o
  -8   4  -6         96.95        136.37        14.78 o
  -8   6  -5        341.13        352.65        13.95 o
  -8   8  -4          0.61         20.36        14.73 o
  -8  11  -3        346.27        326.48        18.30 o
  -8  15  -2        152.78        175.75        15.74 o
  -7   2  -5        402.97        465.78        18.12 o
  -7   4  -4        665.34        682.79        20.49 o
  -6   1  -4        160.92        194.37        16.51 o
  -6   3  -3        144.18        125.07        16.74 o
  -6   6  -2        548.65        560.97        20.22 o
  -5   3  -2        536.98        565.82        21.45 o
  -3  -9  -7        436.26        484.67        23.70 o
  -3  -8  -6        456.31        447.80        23.47 o
  -2  -5  -3       1100.55        981.55        37.74 o
   0  34   4         33.05         20.08        29.32 o
   3  20   4        112.86         90.99        22.55 o
   5  12   3         87.12         61.53        19.49 o
   5  22   4        576.14        589.20        25.16 o
   6 -12  -6       1224.35       1379.26        26.62 o
   6  13   3        543.77        534.81        21.04 o
   6  24   4        392.11        403.20        19.81 o
   6  25   4        232.37        202.06        20.40 o
   7  15   3        825.73        900.81        25.11 o
   8  -8  -4         57.10         33.17        14.87 o
   8  17   3        295.29        290.76        17.11 o
   9  -7  -4        134.96        155.03        14.78 o
   9  -5  -3        957.81       1023.78        22.37 o
   9  21   3         14.63          6.95        15.78 o
   9  22   3         13.81         11.57        15.42 o
  10  -7  -5         99.86         93.05        14.87 o
  10  16   2         58.66         52.47        15.00 o
  11  -8  -7          8.87          1.19        15.69 o
  11  -7  -6         15.32         14.64        14.87 o
  11  -4  -4         37.18         24.20        14.78 o
  12  -5  -6         23.67         -5.49        16.19 o
  12   0  -3          2.60          2.61        10.06 o
 -10  11  -7        113.57        101.65        16.61 o
 -10  13  -6         73.35         45.75        16.47 o
 -10  15  -5        293.79        294.83        17.70 o
 -10  16  -5         46.92         31.15        16.01 o
 -10  19  -4         50.27         45.33        15.83 o
 -10  20  -4         21.82         14.87        15.46 o
  -9   7  -6         17.83         21.50        14.23 o
  -9   9  -5         58.12         86.41        15.37 o
  -9  12  -4        119.40         97.57        14.78 o
  -9  16  -3         30.40         -2.74        15.14 o
  -9  23  -2          3.84          1.01        15.05 o
  -8   2  -7         76.42         65.19        15.14 o
  -8   5  -5        186.41        202.74        15.46 o
  -8   7  -4         62.80         72.19        14.91 o
  -8  10  -3          6.81         -9.29        14.04 o
  -8  14  -2        407.07        420.49        17.89 o
  -7  -1  -7        647.69        674.15        19.67 o
  -7   0  -6        565.14        531.33        19.08 o
  -7   6  -3        698.12        623.87        20.17 o
  -7   9  -2         29.59         55.67        15.51 o
  -6  -1  -5        221.15        208.46        17.06 o
  -5  -2  -4        346.06        407.41        22.00 o
  -5   0  -3        650.38        593.54        21.59 o
  -4  -2  -3        750.73        771.67        25.66 o
  -3  -7  -5        732.31        728.58        27.40 o
  -2  -3  -2       3509.13       3241.77        57.32 o
  -2  18   3        291.06        231.06        21.96 o
   0  24   4         36.79         43.55        33.94 o
   0  35   4        117.17        120.08        34.08 o
   2 -13  -7        544.42        535.08        32.52 o
   2 -11  -5         94.01        116.38        22.37 o
   2  -8  -3        951.48        831.83        34.45 o
   2  21   4        871.00        932.70        48.31 o
   4  21   4        221.46        214.59        24.38 o
   5 -13  -7        396.31        385.49        21.27 o
   5 -11  -5        275.53        271.18        18.07 o
   5  -8  -3        624.18        639.10        21.00 o
   5  23   4        202.34        221.31        23.19 o
   6  26   4          6.53         -3.80        18.16 o
   6  27   4         18.62         19.81        18.12 o
   6  28   4        179.42        196.89        20.81 o
   6  29   4         30.42          4.12        19.12 o
   6  30   4          6.06          4.80        19.17 o
   6  31   4         27.14          9.61        20.49 o
   6  32   4         25.80         19.40        21.00 o
   7 -12  -7        405.24        390.43        20.72 o
   7 -11  -6         62.49         59.38        18.34 o
   7 -10  -5        361.03        353.61        18.16 o
   8  -9  -5       1363.61       1385.48        24.61 o
   8  18   3        867.96        906.21        22.69 o
   8  19   3        322.64        355.85        20.59 o
   9  -8  -5        103.16        107.82        15.23 o
   9  23   3         86.74         49.86        16.24 o
   9  24   3         32.97          2.33        16.01 o
   9  25   3        111.19        104.57        20.49 o
  10  -9  -7        219.26        211.11        16.29 o
  10  -8  -6         62.20         92.41        14.64 o
  10  -5  -4         28.83         33.76        14.68 o
  10  -3  -3        566.84        553.01        17.20 o
  10  17   2          6.46        -22.99        15.32 o
  11  -5  -5         23.41        -16.74        14.50 o
  12  -3  -5         94.82         59.70        15.78 o
  13   1  -4         43.41         26.94        12.03 o
 -10  10  -7          5.55         14.00        15.60 o
 -10  12  -6         63.13         57.04        16.24 o
 -10  14  -5         23.26         30.47        15.55 o
 -10  18  -4         31.78         15.19        15.60 o
  -9   5  -7         53.52         49.63        14.59 o
  -9  11  -4        592.22        592.31        18.30 o
  -9  14  -3         49.12         47.16        14.82 o
  -9  15  -3        198.27        218.25        12.21 o
  -8   3  -6         42.94         35.77        10.75 o
  -8   9  -3        569.14        612.07        18.66 o
  -8  13  -2        152.08        160.25        17.29 o
  -7   1  -5         70.68         45.24        14.78 o
  -7   3  -4        203.86        222.46        16.56 o
  -6  -4  -7        442.62        432.84        19.90 o
  -6  -3  -6       1169.07       1236.58        25.11 o
  -6   0  -4          1.62         -8.87        15.00 o
  -6   5  -2        337.22        371.50        18.34 o
  -5  -6  -7        252.27        218.75        17.02 o
  -5  -5  -6       1653.01       1484.66        28.18 o
  -4  -4  -4        337.00        325.61        19.85 o
  -4   0  -2        206.33        173.28        21.04 o
  -2  -7  -4        283.01        243.73        28.32 o
  -1  -8  -4       3313.27       3368.26        81.43 o
   2 -12  -6        155.34        137.28        21.87 o
   3 -11  -5       1791.29       1702.59        37.88 o
   3  21   4        325.28        283.67        27.31 o
   4 -13  -7         82.26         65.96        17.02 o
   4  -8  -3        240.06        217.29        17.98 o
   4  12   3        923.52        849.53        28.64 o
   4  22   4       1287.21       1384.43        37.56 o
   5  13   3        348.86        343.82        21.64 o
   5  24   4        150.88        212.90        21.04 o
   6  -9  -4        489.28        493.96        20.13 o
   6  14   3        633.30        607.45        21.50 o
   7  16   3          1.35        -16.83        15.46 o
   8 -11  -7         47.90         30.51        13.91 o
   8 -10  -6        131.77        180.65        15.32 o
   8  20   3        158.78        153.93        18.80 o
   9 -10  -7         23.69         22.92        14.46 o
   9  -9  -6         80.10         49.22        15.00 o
   9  -6  -4        119.26         72.92        14.68 o
   9  26   3         34.19         -6.18        17.20 o
  10  -6  -5         39.77         15.37        14.14 o
  11  -7  -7         21.89        -10.61        15.60 o
  11  -6  -6         59.30         24.43        15.42 o
  11  -3  -4         32.17         44.97        10.52 o
  12  -4  -6         25.12         20.45        16.06 o
 -10  11  -6         62.93         55.44        11.30 o
 -10  13  -5         59.39         33.17        15.28 o
 -10  16  -4        231.89        224.65        16.10 o
 -10  17  -4         81.20         78.18        11.80 o
 -10  21  -3         78.74         63.45        16.47 o
 -10  22  -3         11.42         14.73        16.10 o
 -10  23  -3          8.31         -9.15        11.89 o
  -9   6  -6         42.64         66.01        14.87 o
  -9   8  -5        330.37        339.06        13.36 o
  -9  10  -4          3.23          0.14        14.23 o
  -9  13  -3        117.51        104.98        16.01 o
  -9  19  -2        147.64         84.13        11.16 o
  -8   2  -6       1125.31       1145.05        22.19 o
  -8   4  -5        495.93        496.84        17.93 o
  -8   6  -4        406.50        378.22        16.83 o
  -8  12  -2         59.16        104.07        14.96 o
  -7  -2  -7        312.18        330.55        16.70 o
  -7  -1  -6         37.82         70.40        15.32 o
  -7   5  -3        276.80        237.51        14.00 o
  -6  -2  -5        869.06        833.02        22.23 o
  -6   2  -3        201.07        220.99        16.33 o
  -5  -4  -5       1143.41       1125.42        25.21 o
  -5   2  -2         62.91         52.79        11.94 o
  -4  -8  -7        367.85        401.32        19.53 o
  -4  -7  -6        371.01        347.21        19.76 o
  -3  -4  -3       1376.66       1314.12        33.21 o
   0  36   4         35.93         18.39        32.94 o
   2  12   3       1058.92       1137.54        42.22 o
   3 -13  -7        133.37         96.66        18.57 o
   3 -12  -6       1526.50       1490.51        37.65 o
   3  12   3        555.76        567.06        28.09 o
   4 -12  -6        215.50        182.20        20.36 o
   5  25   4         58.17         71.96        18.80 o
   5  26   4        305.73        365.41        24.75 o
   5  33   4         57.07         31.20        24.20 o
   6 -10  -5        815.61        808.45        22.64 o
   6  -7  -3        135.01        172.41        17.11 o
   6  15   3        330.51        390.39        22.46 o
   7  -8  -4        637.36        664.58        20.54 o
   7  17   3        310.60        335.31        18.21 o
   8  -7  -4        354.46        375.57        17.52 o
   8  -5  -3        215.58        196.25        16.74 o
   8  21   3         56.26         47.90        14.55 o
   9  -7  -5        111.85        137.19        15.37 o
  10  -8  -7          0.20        -12.12        17.84 o
  10  -7  -6        109.56         87.37        15.00 o
  10  -4  -4         97.93        106.08        15.14 o
  10  -2  -3        117.36        124.34        14.64 o
  11  -4  -5         22.87         22.46        15.28 o
  11  -2  -4          3.32         -3.75        14.96 o
  11   0  -3        489.94        521.81        17.70 o
 -10  10  -6         12.23         37.79        11.02 o
 -10  12  -5         31.92         54.25        14.87 o
 -10  15  -4          8.01          6.95        14.68 o
 -10  19  -3          2.03         11.12        15.23 o
 -10  20  -3         50.74         33.53        15.97 o
  -9   5  -6          5.09          5.63        14.46 o
  -9   7  -5        644.63        687.78        19.21 o
  -9   9  -4        239.33        244.60        16.24 o
  -9  12  -3         66.51         68.80        15.42 o
  -9  17  -2         17.06         11.44        14.46 o
  -8   3  -5         31.79         62.53        15.87 o
  -8   5  -4        229.13        280.01        16.61 o
  -8   8  -3         59.73         26.49        10.80 o
  -7   0  -5       1190.56       1151.91        23.06 o
  -7   2  -4         48.98         94.05        15.60 o
  -7   4  -3         74.64        136.96        16.51 o
  -6   4  -2        261.61        262.35        17.47 o
  -4  -6  -5       3654.20       3642.04        43.92 o
  -3  -6  -4       2365.37       2336.71        42.54 o
  -3  -2  -2        327.20        287.51        25.75 o
  -1  -2  -1       3988.73       3795.65        82.16 o
   3  22   4         66.65         73.15        24.02 o
   4  23   4        655.04        711.11        27.49 o
   5  -9  -4        813.13        770.94        23.51 o
   5  14   3        157.31        193.59        21.45 o
   5  27   4        393.95        420.58        24.34 o
   5  28   4        133.41        131.70        22.83 o
   5  29   4          2.33          1.46        20.72 o
   5  30   4         51.94         36.23        22.09 o
   5  31   4        135.30        149.77        24.02 o
   5  32   4         61.21         41.67        22.87 o
   6 -11  -6         10.63         23.79        14.04 o
   7  -9  -5         14.00         16.61        15.32 o
   7  18   3        272.51        295.97        17.52 o
   8  -8  -5        295.70        272.69        17.02 o
   8  22   3         23.90         26.26        15.28 o
   8  23   3          5.44        -12.17        18.12 o
   9  -9  -7        157.14        162.90        18.85 o
   9  -8  -6         54.42         64.68        14.82 o
   9  -5  -4        371.70        354.48        16.93 o
  11  -6  -7         33.59         12.08        15.60 o
  11  -5  -6         17.14         15.05        14.87 o
  13   6  -3          5.31         13.36        11.85 o
 -10   7  -7          7.38        -10.34        15.64 o
 -10   9  -6         39.76         58.55        10.61 o
 -10  11  -5         56.96         49.72        15.32 o
 -10  14  -4         57.47         61.30        15.19 o
 -10  18  -3          1.47          3.16        14.82 o
  -9   3  -7         60.64         40.21        14.87 o
  -9   6  -5         90.83        126.67        15.19 o
  -9  11  -3        532.23        599.22        18.30 o
  -9  16  -2        316.22        385.22        13.77 o
  -8   1  -6         17.39         24.75        14.36 o
  -8   7  -3         55.45         60.61        15.42 o
  -6  -5  -7        286.87        250.91        17.89 o
  -6  -4  -6         67.33         77.49        14.96 o
  -6  -1  -4        167.66        212.85        17.57 o
  -6   1  -3        212.10        242.72        17.06 o
  -5  -6  -6        245.26        257.32        20.40 o
  -5  -3  -4        527.34        456.63        19.62 o
  -5  -1  -3       1680.32       1636.39        28.87 o
  -4  -3  -3       3459.78       3384.63        45.24 o
  -2  -1  -1      11335.45      11003.98        98.58 o
  -1  28   4        621.24        577.90        34.26 o
  -1  29   4         84.04         82.48        24.24 o
  -1  30   4        143.11        170.13        26.21 o
  -1  31   4         59.43         59.47        24.89 o
  -1  32   4         49.27         41.40        24.47 o
   0  23   4       1165.66       1099.90        69.99 o
   2  22   4        419.01        406.95        38.43 o
   4  -9  -4       1226.98       1120.71        28.73 o
   4  13   3        255.46        276.21        19.26 o
   4  24   4        291.57        294.46        24.70 o
   5 -10  -5        807.70        856.67        26.62 o
   5  -7  -3        246.91        244.51        17.47 o
   6  -8  -4       1433.55       1415.95        26.44 o
   6  16   3        703.61        789.74        22.42 o
   7 -11  -7        900.70        956.62        22.64 o
   7 -10  -6        281.74        300.27        16.88 o
   7  19   3        157.50        162.67        16.70 o
   8 -10  -7        108.42         79.96        14.27 o
   8  -9  -6        168.48        129.09        15.00 o
   8  -6  -4        393.00        401.46        17.79 o
   8  24   3        130.38         97.39        16.19 o
   8  25   3         42.55         31.56        18.53 o
   8  26   3         37.02         27.31        19.35 o
  10  -6  -6         51.39         -1.69        15.78 o
  10  -5  -5        248.68        239.61        12.17 o
  10  -3  -4        177.11        171.59        15.87 o
  10  -1  -3        289.14        315.87        16.47 o
  10  24   2         16.72         -0.46        17.06 o
  11  -3  -5         34.75         30.56        14.64 o
  11  -1  -4        111.11        106.77        15.74 o
  13   7  -3         66.79         42.63        17.06 o
 -10   6  -7         45.16         17.70        15.87 o
 -10   8  -6         92.28        113.63        15.14 o
 -10  10  -5         25.72         24.98        15.28 o
 -10  12  -4         19.67          3.84        14.41 o
 -10  13  -4         62.74          9.29        10.52 o
 -10  16  -3        101.78        138.01        15.87 o
 -10  24  -2         16.72          3.93        11.71 o
  -9   4  -6         14.54          6.68        14.27 o
  -9   8  -4         65.16         67.38        10.52 o
  -8   2  -5        265.86        213.54        16.79 o
  -8   4  -4         84.04         89.98        15.23 o
  -7  -2  -6         29.25         52.84        15.23 o
  -7   1  -4        236.89        287.19        17.11 o
  -7   3  -3        886.07        948.20        22.00 o
  -7   6  -2        540.80        511.70        19.44 o
  -6  -3  -5       1612.50       1688.95        27.81 o
  -5   1  -2        365.61        368.71        20.17 o
  -4  -5  -4        362.31        299.13        22.23 o
  -3  -9  -6        340.41        302.24        21.59 o
  -2 -10  -6        370.79        383.62        26.53 o
  -1  27   4          8.30         17.02        21.96 o
   1  -9  -4        676.50        629.27        41.08 o
   3  23   4        262.66        259.60        28.50 o
   4  25   4        351.24        380.55        25.94 o
   4  34   4         10.72         12.17        25.89 o
   5  15   3        345.52        320.35        21.96 o
   6  -6  -3        661.95        706.81        21.41 o
   7  -7  -4        440.72        451.28        19.44 o
   7  -5  -3        320.87        317.29        17.70 o
   7  20   3        332.43        362.53        18.16 o
   8  27   3         91.63         74.52        16.79 o
   8  28   3         39.90         54.25        16.79 o
   8  29   3         77.50         52.15        21.23 o
   9  -6  -5        233.04        215.64        16.83 o
  10  -7  -7        178.86        206.49        16.24 o
  11  -6  -8         18.14        -14.04        17.06 o
  11  -5  -7         17.57         12.95        15.51 o
 -11  12  -6         11.62         12.12        16.93 o
 -11  14  -5          7.04        -22.78        16.33 o
 -11  15  -5        249.47        273.65        13.77 o
 -11  18  -4         45.98        -21.68        17.70 o
 -10   7  -6          2.41        -22.51        15.00 o
 -10   9  -5         94.49         94.69        15.55 o
 -10  11  -4         70.81          7.96        15.37 o
 -10  15  -3        104.84        157.18        15.23 o
 -10  21  -2         76.48         42.45        16.33 o
  -9   3  -6        483.29        496.88        17.20 o
  -9   5  -5         37.72         58.83        15.37 o
  -9   7  -4        483.50        536.68        18.48 o
  -9  10  -3        640.99        613.49        15.97 o
  -8   0  -6        677.89        633.80        18.89 o
  -8   6  -3        399.40        380.74        14.00 o
  -8   9  -2         62.53         55.72        11.07 o
  -7  -1  -5         69.36         74.38        15.28 o
  -5  -5  -5         19.15         12.85        15.97 o
  -1  26   4        333.66        348.26        30.15 o
  -1  34   4         21.33         19.58        24.93 o
   1  23   4        143.26        168.39        47.48 o
   3  13   3        412.69        407.09        26.17 o
   4  14   3       2857.62       2748.14        43.55 o
   4  26   4        147.85        133.80        23.33 o
   4  27   4        101.53         93.96        22.09 o
   4  32   4          0.62          1.42        24.57 o
   4  33   4         22.32         17.38        25.02 o
   6  -9  -5        795.06        776.71        22.51 o
   7  -8  -5         64.29         60.15        14.50 o
   7  21   3         30.63         83.58        15.92 o
   7  22   3        815.90        833.84        24.79 o
   8  -7  -5        419.46        394.83        18.25 o
   9  -8  -7         15.50          5.12        13.95 o
   9  -7  -6         10.61         10.70        13.91 o
   9  -4  -4        116.86        122.73        15.46 o
  10  -5  -6        113.09        124.01        15.64 o
  10  -4  -5         69.31         68.43        10.38 o
  10  -2  -4        215.90        173.37        15.19 o
  11  -2  -5          3.10         -0.50        10.06 o
 -11  11  -6         59.69         40.48        16.83 o
 -11  13  -5         19.30         13.40        16.38 o
 -11  16  -4         85.58         43.82        16.70 o
 -11  17  -4          6.21         -1.01        11.48 o
 -10   5  -7         85.13         67.20        11.53 o
 -10   6  -6         13.02        -10.38        15.37 o
 -10   8  -5        324.95        330.51        16.56 o
 -10  10  -4         32.02         25.75        13.95 o
 -10  14  -3         47.49         47.16        14.50 o
 -10  19  -2         36.83          7.91        14.87 o
  -9   4  -5        292.60        219.03        17.20 o
  -9   6  -4        544.45        523.83        17.89 o
  -9   9  -3        300.21        325.75        16.93 o
  -8   1  -5        178.05        179.69        16.29 o
  -8   3  -4       1006.52       1011.70        21.77 o
  -8   5  -3        622.22        698.34        18.85 o
  -7  -4  -7        127.96        119.81        15.51 o
  -7  -3  -6        285.46        340.71        17.43 o
  -7   0  -4       1990.10       1973.72        28.50 o
  -7   5  -2        348.79        291.53        16.79 o
  -6  -6  -7         67.91         88.65        16.10 o
  -6  -5  -6        363.81        376.94        17.66 o
  -6  -2  -4       1265.00       1240.15        24.75 o
  -6   0  -3          1.18         -4.39        14.78 o
  -5  -2  -3       2512.22       2491.83        34.17 o
  -4  -8  -6         93.58         81.93        16.15 o
  -3  -8  -5        659.22        683.80        26.76 o
  -2  -9  -5       2299.85       2206.65        49.68 o
  -1  25   4         77.73         76.62        26.81 o
  -1  35   4         86.81         88.56        26.58 o
   2  -9  -4        715.56        779.13        31.75 o
   2  23   4        438.25        403.61        37.15 o
   3  24   4        163.15        167.98        23.79 o
   4  28   4        203.40        207.91        23.24 o
   4  29   4         10.01         14.36        20.49 o
   4  30   4        153.19        200.00        24.47 o
   4  31   4        139.27        115.92        23.88 o
   5  -8  -4       1558.01       1612.97        29.14 o
   5  16   3        206.34        242.27        21.68 o
   6 -11  -7        187.62        205.40        15.42 o
   6 -10  -6       1058.05       1015.59        24.02 o
   7 -10  -7        625.84        660.83        20.17 o
   7  -9  -6        485.83        461.80        19.12 o
   8  -9  -7        189.46        171.41        15.32 o
   8  -8  -6         76.96         58.51        14.32 o
   8  -5  -4        241.05        246.52        17.20 o
   8  -3  -3        741.13        664.77        20.31 o
   9  -5  -5        813.98        797.98        20.36 o
  10  -6  -7          9.30         23.51        14.91 o
  11  -5  -8         24.34         25.21        16.56 o
  11  -4  -7         24.23         -0.05        15.55 o
  11  -1  -5          0.13        -21.96        14.64 o
  12   6  -3         74.53         80.19        11.48 o
 -11  10  -6         65.43         50.50        16.42 o
 -11  12  -5          6.80         -7.18        16.06 o
 -11  15  -4          5.95         16.38        15.60 o
 -11  19  -3         43.65         13.31        16.65 o
 -10   4  -7        173.69        195.24        16.56 o
 -10   5  -6         58.63         13.04        15.05 o
 -10   7  -5         80.90         81.11        15.19 o
 -10  13  -3        137.28         99.68        12.08 o
  -9   8  -3        315.50        344.74        16.10 o
  -8  -1  -6         17.45         -2.10        14.00 o
  -7  -2  -5        402.65        429.09        18.12 o
  -7   2  -3        616.12        623.28        17.11 o
  -6  -4  -5        162.96        152.93        17.02 o
  -6   2  -2        175.78        207.36        17.11 o
  -5  -7  -6        646.33        681.88        24.38 o
  -5  -4  -4        703.75        716.41        22.37 o
  -5   0  -2         12.66         29.09        16.38 o
  -4  -7  -5        634.39        610.97        22.87 o
  -3  -5  -3        748.95        709.78        27.58 o
  -1  36   4         59.97         35.22        29.60 o
   2  13   3        986.06        940.43        39.43 o
   3  25   4        500.62        498.80        31.06 o
   3  35   4         93.67         96.29        31.02 o
   4 -12  -7        215.20        172.41        16.06 o
   6  -7  -4       1631.40       1597.56        27.58 o
   6  19   3        289.83        306.26        18.44 o
   7  -6  -4        211.92        244.74        16.38 o
   7  -4  -3         95.77        102.79        15.42 o
   7  24   3        186.08        219.58        16.70 o
   8  -6  -5        242.94        260.56        17.15 o
   9  -7  -7        128.29        149.86        14.82 o
   9  -6  -6         32.68         47.53        14.41 o
   9  -3  -4        220.34        207.87        16.97 o
   9  -1  -3        414.89        464.45        18.34 o
  10  -4  -6         60.54         77.08        14.64 o
  10  -3  -5         63.56         68.89         9.88 o
  10  -1  -4        275.79        350.41        16.06 o
  11  -2  -6          0.77          1.78        14.27 o
  12   7  -3         25.56        129.14        16.79 o
 -11   9  -6         27.20         23.92        16.83 o
 -11  11  -5         24.70         57.23        16.38 o
 -11  14  -4         27.84         15.74        16.15 o
 -11  17  -3         67.44         65.00        16.56 o
 -11  18  -3         16.67         -9.51        16.10 o
 -10   3  -7        125.12         68.21        16.33 o
 -10   6  -5         87.58         28.77        15.32 o
 -10   9  -4        161.64        173.69        11.85 o
 -10  12  -3         10.24         18.02         9.84 o
 -10  16  -2         58.66         70.36        14.96 o
  -9   0  -7         21.64        -20.72        15.46 o
  -9   3  -5        148.51        208.55        15.51 o
  -9   5  -4          3.96         -8.42        14.55 o
  -8   0  -5         62.29         28.64        15.46 o
  -8   2  -4        118.18         96.38        15.14 o
  -8   4  -3         13.59         17.43        14.68 o
  -8   7  -2        195.19        228.45        12.21 o
  -7   4  -2        133.45        139.11        15.74 o
  -5  -6  -5       3760.00       3776.76        43.00 o
  -4  -4  -3       1293.33       1134.25        28.59 o
  -3  -3  -2       1036.62        987.96        32.07 o
  -2  -6  -3        985.21       1015.18        38.47 o
  -2  29   4        323.60        379.18        28.77 o
  -2  30   4         69.28         38.79        21.41 o
  -2  31   4         67.73         55.44        23.79 o
  -2  32   4         37.72         21.13        23.79 o
  -1  24   4        194.11        177.54        29.64 o
   1  13   3        142.93        103.02        32.89 o
   3 -10  -5       1519.78       1367.05        34.35 o
   3  26   4        295.49        287.19        27.68 o
   3  34   4        176.53        177.26        31.06 o
   5  -9  -5       1120.33       1178.30        25.98 o
   5  17   3        349.24        301.05        19.44 o
   6  20   3         34.10         44.05        15.19 o
   7  -7  -5        471.88        471.08        18.80 o
   7  26   3         25.56         13.40        15.37 o
   7  29   3         26.23         11.21        19.40 o
   7  30   3         40.03         10.06        20.17 o
   7  31   3        132.58        147.12        22.00 o
   8  -7  -6        441.20        510.47        18.07 o
   8  -4  -4        101.44         98.35        15.19 o
   9  -4  -5         79.51         43.78        14.09 o
  10  -5  -7          8.44          2.10        14.18 o
  10  -2  -5         86.61         43.00        14.78 o
  10   2  -3        123.39         95.93        14.68 o
  11  -3  -7         23.30        -23.10        16.33 o
  12   8  -3         16.14         11.57        15.51 o
 -11   8  -6         76.34         60.57        16.56 o
 -11  10  -5          4.26        -24.63        16.42 o
 -11  12  -4         36.51         41.45        15.46 o
 -11  13  -4        122.13         78.32        12.03 o
 -11  16  -3         61.01         18.48        15.92 o
 -10   4  -6          9.81         14.50        14.46 o
 -10   8  -4        226.33        256.45        16.24 o
 -10  11  -3        196.12        152.06        11.44 o
  -9   2  -5        123.04        149.40        14.50 o
  -9   4  -4        178.90         71.23        16.19 o
  -9  10  -2         52.81         50.27        10.75 o
  -8  -2  -6       1134.35       1144.08        22.14 o
  -7  -4  -6        502.27        479.82        19.49 o
  -7  -1  -4        239.16        259.05        17.06 o
  -7   1  -3        396.02        392.95        18.34 o
  -6  -3  -4       2507.81       2524.40        32.39 o
  -6  -1  -3        209.55        200.04        17.34 o
  -4  -6  -4       2917.26       2759.07        41.31 o
  -4  -2  -2        170.43        152.93        20.22 o
  -3  -7  -4       1401.52       1409.64        35.09 o
  -2  27   4        133.10        135.63        24.02 o
  -2  28   4         46.84         46.52        21.09 o
  -2  33   4          1.25          3.11        21.13 o
  -2  34   4         14.02         13.95        25.16 o
   2  24   4        367.99        387.14        35.68 o
   3 -12  -7         50.12         78.50        17.57 o
   3 -11  -6        220.80        219.85        20.54 o
   3  14   3        464.95        422.73        24.98 o
   3  27   4        219.37        229.00        26.26 o
   3  33   4        262.77        343.18        33.53 o
   4  -8  -4       2964.96       2851.79        39.52 o
   5 -10  -6        242.63        293.09        17.02 o
   6  -8  -5        574.68        603.74        20.36 o
   6  21   3        283.37        273.97        17.66 o
   7  -9  -7        100.18         88.29        17.70 o
   7  -8  -6        721.27        721.45        20.40 o
   8  -8  -7        535.97        512.89        18.76 o
   9  -5  -6        127.01         99.18        14.91 o
   9  -2  -4        145.00        139.84        17.29 o
   9   0  -3        241.51        273.51        16.29 o
  10  -3  -6         98.99         83.81        14.87 o
  11  -1  -6         46.10         26.62        14.46 o
  12   9  -3         12.21         -3.39        15.37 o
 -11   7  -6         16.48         19.90        15.37 o
 -11   9  -5         75.85         58.51        17.15 o
 -11  11  -4         54.29         11.30        16.06 o
 -11  15  -3         71.44         85.41        16.10 o
 -10   3  -6        485.61        531.92        18.07 o
 -10   5  -5         29.35         19.94        15.78 o
 -10   7  -4         86.53         50.18        15.28 o
 -10  10  -3         26.12         14.59         9.84 o
  -9   0  -6        216.30        220.90        15.42 o
  -9   6  -3        171.03        143.00        16.70 o
  -9   9  -2        273.39        242.13        16.01 o
  -8  -1  -5        179.97        175.84        17.52 o
  -8   1  -4         36.30         42.50        14.91 o
  -8   3  -3        290.46        295.97        16.65 o
  -7  -3  -5        247.07        208.73        16.88 o
  -7   3  -2         20.29         13.40        15.19 o
  -6  -6  -6          9.15         28.04        14.59 o
  -6  -5  -5        673.97        726.94        24.57 o
  -5  -3  -3       1300.87       1231.23        26.03 o
  -2  26   4        139.11        144.42        22.19 o
  -1 -11  -6        103.57         97.76        32.20 o
  -1  23   4        167.02        175.07        30.05 o
   2 -10  -5       1384.99       1419.06        40.67 o
   2  36   4        106.23        106.22        36.50 o
   3  28   4        104.80         98.49        24.06 o
   3  29   4        221.43        247.94        26.35 o
   3  30   4         21.27         27.36        23.19 o
   3  31   4        164.27        159.28        26.81 o
   3  32   4         90.35        111.98        25.53 o
   4  16   3       1859.37       1855.01        36.96 o
   5  -7  -4        105.49         88.47        16.06 o
   5  18   3        529.53        590.34        22.28 o
   6 -10  -7        305.28        299.17        17.98 o
   6  -9  -6        448.28        468.89        19.53 o
   6  -6  -4        407.08        450.36        19.49 o
   6  22   3        196.40        222.14        16.56 o
   7  -5  -4        404.52        411.11        18.34 o
   8  -5  -5         14.64         31.15        14.32 o
   9  -6  -7         72.48         26.12        14.09 o
  10  -4  -7         12.82         -5.03        14.96 o
  10  -1  -5         94.65         95.56        14.27 o
  11  -2  -7         18.33          5.90        10.89 o
  11   6  -3        279.88        297.11        16.01 o
  12  10  -3        415.56        452.37        18.76 o
 -11   5  -7         94.44         77.72        17.25 o
 -11   6  -6          3.53         30.01        15.64 o
 -11   8  -5        121.87         60.84        15.97 o
 -11  10  -4         96.41        101.51        15.74 o
 -11  13  -3         20.79         38.93        15.28 o
 -11  14  -3         83.92         80.74        11.48 o
 -10   4  -5        471.26        533.57        17.98 o
 -10   6  -4         46.65         68.11        14.73 o
 -10   9  -3         41.74          1.69        14.55 o
  -9   1  -5         15.34         42.82        13.77 o
  -9   3  -4        735.01        779.86        19.30 o
  -7  -2  -4         48.88         87.33        16.33 o
  -7   0  -3        271.40        294.42        17.47 o
  -5  -5  -4        285.06        293.96        18.66 o
  -4  -9  -6        876.07        797.52        26.90 o
  -2  -8  -4        275.65        239.61        26.90 o
  -2  25   4        594.26        650.08        30.51 o
  -2  36   4         69.41         62.85        27.63 o
   1  -7  -3        141.34        110.52        30.92 o
   2 -12  -7        338.19        351.00        26.21 o
   2  25   4        527.57        613.08        39.39 o
   7  -6  -5        166.14        182.80        16.06 o
   8  -7  -7         17.91         15.23        14.36 o
   8  -6  -6        460.85        467.97        18.02 o
   8  -3  -4         64.88         85.31        14.91 o
   8  -1  -3        533.00        561.57        19.49 o
   9  -3  -5         35.19          2.88         9.65 o
   9  -1  -4        315.16        322.37        16.88 o
   9   1  -3        419.44        476.48        14.46 o
  10  -2  -6         58.84         50.00        14.23 o
  11  -1  -7          1.36        -15.10        15.74 o
  11   0  -6          0.31         14.36        10.16 o
  12  11  -3        117.59        109.93        16.29 o
 -11   5  -6         37.55         46.29        16.33 o
 -11   9  -4        165.55        183.80        15.97 o
 -11  12  -3        111.60         67.57        15.74 o
 -11  17  -2         25.53         29.96        15.92 o
 -10   8  -3        535.08        613.85        18.57 o
  -9  -2  -7         33.20         50.96        14.78 o
  -9  -1  -6        145.24        157.13        15.42 o
  -8  -3  -6         44.74         66.88        14.91 o
  -8  -2  -5        264.48        248.40        16.51 o
  -8   0  -4       1837.64       1779.71        26.07 o
  -8   2  -3        332.58        360.38        17.34 o
  -7  -5  -6       1016.71       1041.57        23.47 o
  -6  -4  -4        714.03        765.18        21.59 o
  -6  -2  -3        199.44        225.16        17.06 o
  -5  -8  -6        543.08        554.61        21.45 o
  -4  -8  -5       1539.99       1555.97        33.53 o
  -3 -10  -6        131.40        148.53        19.44 o
   1 -10  -5       2123.28       2032.13        60.80 o
   2 -11  -6         32.38         28.64        18.12 o
   2  35   4         61.76         41.90        34.13 o
   3  15   3        261.09        272.32        22.87 o
   5  -8  -5        902.79        864.90        26.17 o
   6  -7  -5        558.65        578.36        21.27 o
   7  -7  -6        174.38        182.75        15.55 o
   7  -4  -4        589.42        535.68        19.53 o
   8  -4  -5        335.31        374.61        17.79 o
   9  -5  -7          8.05         17.43        14.00 o
   9  -4  -6         88.98         63.86        15.32 o
  10  -3  -7         35.70         28.00        14.78 o
  10   0  -5        109.95        132.57        14.96 o
  10   2  -4        214.01        165.60        15.64 o
  11   1  -6         46.32         23.33        14.59 o
  12   9  -4         85.69         88.61        16.56 o
  12  12  -3         23.54        -16.33        15.97 o
 -11   8  -4         54.20         31.24        15.64 o
 -11  11  -3        352.98        359.46        17.89 o
 -10   0  -7        176.88        216.05        17.20 o
 -10   5  -4         14.16         10.20        14.68 o
 -10   7  -3        108.96        124.56        15.55 o
  -9   0  -5         42.90         40.67        14.78 o
  -9   4  -3       1623.53       1588.82        24.79 o
  -9   7  -2        766.01        824.05        17.29 o
  -8   4  -2        664.01        712.57        20.08 o
  -7  -4  -5       1394.69       1563.61        27.04 o
  -6  -7  -6        259.89        255.72        17.20 o
  -5  -7  -5         44.43         53.66        15.97 o
  -3  -9  -5        836.11        760.42        28.13 o
  -3  28   4        317.68        299.68        23.97 o
  -3  29   4          0.58         -6.72        17.34 o
  -3  30   4         48.33         85.04        19.26 o
  -3  31   4         38.48         37.28        18.89 o
  -3  32   4         61.26         41.95        18.62 o
  -3  33   4        158.05        151.78        23.79 o
  -3  34   4          9.59          2.42        22.19 o
  -2  24   4        379.11        386.59        28.91 o
  -1  22   4        150.73        152.70        31.20 o
   1 -12  -7        881.47        928.99        44.28 o
   2  26   4        205.74        184.35        28.64 o
   5  -9  -6        182.09        169.49        19.76 o
   6  -8  -6         40.82         72.00        14.55 o
   7  -8  -7         77.44         53.98        14.14 o
   8  -2  -4        385.11        327.81        16.97 o
   9  -2  -5        319.02        249.63        15.92 o
   9   0  -4        129.79        184.58        15.83 o
  10  -1  -6        147.75        164.91        14.68 o
  10   5  -3        111.06        123.51        14.23 o
  12  10  -4         22.51        -12.53        15.87 o
  12  13  -3         12.82          3.34        15.60 o
 -11  10  -3         55.39         56.72        16.15 o
 -10   4  -4        312.49        345.92        16.74 o
  -9  -3  -7         62.01         96.38        15.05 o
  -9  -2  -6          6.93          7.18        14.09 o
  -8  -5  -7         80.92         97.99        14.55 o
  -8  -4  -6         95.05        109.51        15.14 o
  -8  -1  -4         36.31         55.26        15.00 o
  -8   1  -3        120.77         86.23        15.42 o
  -7  -3  -4        200.75        199.08        16.74 o
  -7  -1  -3        390.16        405.71        18.57 o
  -6  -6  -5         49.47         23.01        15.92 o
  -5  -4  -3        321.28        267.65        18.12 o
  -3  -6  -3       1154.20       1126.75        33.81 o
  -3  26   4        314.25        280.28        23.70 o
  -3  27   4        428.20        418.16        24.61 o
  -3  35   4         48.60         24.43        24.06 o
  -2  23   4        895.14        904.43        34.49 o
  -1 -10  -5       1663.84       1747.92        72.19 o
   1 -11  -6        133.56        111.62        26.85 o
   2  27   4          9.47         11.30        27.04 o
   2  34   4         78.68         58.05        30.97 o
   3  -6  -3        191.71        184.67        23.24 o
   4  -7  -4       2196.23       2133.32        34.35 o
   4  18   3       1312.52       1349.43        32.52 o
   5  -6  -4       1628.45       1593.48        28.68 o
   6  -5  -4       1324.14       1207.85        24.57 o
   7  -5  -5         87.89         50.50        16.33 o
   8  -6  -7        281.73        240.48        15.83 o
   8  -5  -6         11.17         73.05        14.36 o
   9  -4  -7         59.67         58.87        14.36 o
   9  -3  -6        278.98        254.89        16.88 o
  10  -2  -7        114.01        132.34        15.14 o
  12   6  -6         37.04          7.32        16.70 o
  12  11  -4         84.40         43.32        16.01 o
  12  14  -3         73.22         75.30        12.17 o
  12  15  -3        116.35         90.62        17.02 o
 -12  11  -4         16.52          1.69        16.51 o
 -12  14  -3         29.06          5.31        16.83 o
 -11   5  -5        128.48        104.80        11.80 o
 -11   7  -4         48.35         35.45        15.14 o
 -11   9  -3         35.73        -22.99        15.32 o
 -10  -1  -7        252.28        201.05        17.79 o
 -10   0  -6         25.07         14.78        14.82 o
 -10   6  -3        285.39        262.71        12.85 o
  -9  -1  -5         16.61          2.56        14.32 o
  -9   3  -3        182.91        214.64        16.42 o
  -8  -3  -5         30.89         22.23        15.00 o
  -8   3  -2        175.68        135.04        16.56 o
  -7  -7  -7          0.45         -5.63        13.91 o
  -7  -6  -6        608.94        625.88        20.45 o
  -7  -5  -5         86.66         86.14        15.64 o
  -6  -3  -3        149.43        128.96        16.38 o
  -5  -6  -4       2437.77       2490.96        35.27 o
  -4  -7  -4        627.74        650.86        23.42 o
  -3  25   4        488.09        543.63        27.40 o
   1  24   4        579.16        621.90        52.24 o
   2  33   4        135.50        143.69        32.30 o
   7  -6  -6       1540.81       1708.49        26.81 o
   7  -3  -4        271.93        260.88        17.34 o
   8  -3  -5        593.06        576.39        18.71 o
   8  -1  -4        712.96        730.78        20.22 o
   9  -1  -5         40.97         50.82        13.82 o
   9   1  -4        313.23        297.43        17.11 o
  10   0  -6         49.26         22.19        14.36 o
  11   7  -4        128.22        159.28        11.25 o
  11  10  -3         28.54         30.60        10.52 o
  12   9  -5          5.28          2.88        15.97 o
  12  12  -4         75.92         52.74        16.74 o
  12  16  -3         95.97         -6.13        17.43 o
 -12  10  -4         26.00         40.76        16.88 o
 -12  13  -3         95.09         26.72        17.61 o
 -11   6  -4         90.50        127.03        15.42 o
 -10   1  -5         66.42         31.47        14.41 o
 -10   5  -3        480.10        455.94        17.75 o
 -10   8  -2        253.27        279.23        16.88 o
  -9  -3  -6        477.70        451.37        17.79 o
  -9   0  -4        390.79        307.59        17.29 o
  -9   2  -3        231.18        273.46        16.88 o
  -9   5  -2        358.89        371.40        14.68 o
  -8  -2  -4        117.58        159.70        15.74 o
  -8   0  -3        106.54         87.97        15.42 o
  -7  -2  -3        602.96        650.63        20.04 o
  -6  -5  -4         78.79         46.84        15.64 o
  -5  -9  -6        813.79        795.92        26.35 o
  -4  29   4        252.77        250.04        24.24 o
  -4  30   4        146.09        131.47        20.04 o
  -4  31   4          1.36          3.16        17.75 o
  -4  32   4         11.71          2.29        21.73 o
  -3  24   4          0.70         -9.74        20.91 o
  -2  22   4        217.82        224.97        24.84 o
  -1  -7  -3       5694.13       5692.06       111.44 o
   2  -8  -4       1020.44        923.09        34.26 o
   2  28   4         39.66         48.22        25.85 o
   2  29   4        109.64        110.11        29.09 o
   2  30   4        186.06        158.46        30.56 o
   2  31   4         42.28         35.09        28.22 o
   2  32   4        190.38        186.14        31.43 o
   6  -6  -5        926.35        932.74        23.33 o
   7  -7  -7        212.41        161.30        15.92 o
   8  -5  -7        192.13        151.23        18.21 o
   8  -4  -6        704.04        679.13        19.67 o
   9  -3  -7        361.12        364.54        16.79 o
   9  -2  -6        546.98        461.89        17.34 o
   9   4  -3        563.54        559.14        18.39 o
  10   7  -3        419.65        518.15        18.48 o
  11   6  -5        123.48         53.70        15.60 o
  11   8  -4         80.68         29.73        16.01 o
  11  11  -3        270.82         42.77        15.51 o
  12   7  -6         23.73         -1.92        11.85 o
  12  10  -5         12.51          3.80        16.15 o
  12  13  -4         14.79          3.20        16.29 o
 -12   7  -5         14.51        -26.69        17.79 o
 -12   9  -4         64.42         52.93        16.56 o
 -12  12  -3         20.53         -1.28        15.97 o
 -11   2  -6         22.77          6.13        11.16 o
 -11   5  -4         60.52         86.73        15.05 o
 -11   8  -3         19.28         -2.65        10.89 o
 -11  11  -2        153.81        125.94        15.51 o
 -10  -2  -7        145.53        153.93        16.51 o
 -10  -1  -6        128.16        153.79        15.74 o
 -10   4  -3        282.67        287.83        16.88 o
  -9  -2  -5        126.04        122.00        14.64 o
  -8  -5  -6         37.01         30.88        13.82 o
  -8  -4  -5        502.06        516.60        18.85 o
  -8   2  -2         31.90         41.99        15.51 o
  -7  -4  -4        664.26        698.21        20.59 o
  -6  -8  -6        122.29        119.53        15.10 o
  -6  -7  -5         22.62         11.30        17.15 o
  -5 -10  -7        115.05        110.75        14.73 o
  -5  -8  -5       1242.18       1395.82        30.83 o
  -4 -10  -6        332.38        327.31        21.27 o
  -4  27   4         97.24         95.52        18.30 o
  -4  28   4        339.29        315.50        22.05 o
  -4  33   4         45.83         52.93        19.94 o
  -3  -8  -4       1032.52       1059.50        30.51 o
  -3  23   4        870.93        910.56        32.11 o
  -2 -11  -6        640.62        651.04        33.99 o
  -1  21   4        856.34        793.77        46.20 o
   3 -10  -6        609.82        652.60        23.88 o
   5  -7  -5        807.02        783.06        22.78 o
   6  -7  -6        509.63        537.00        20.95 o
   6  -4  -4        536.78        553.74        19.81 o
   7  -4  -5        347.43        332.66        18.30 o
   8  -2  -5          9.93         45.75        13.82 o
  10   3  -5         61.69         46.75        14.36 o
  10   5  -4         27.79         20.17        13.82 o
  10   8  -3        228.03        159.38        16.42 o
  11   9  -4        149.37        123.60        15.64 o
  11  12  -3        115.00        118.07        11.44 o
  12   8  -6          7.05          4.62        11.80 o
  12  11  -5         81.73         28.64        17.15 o
  12  14  -4         83.09         54.39        16.88 o
 -12  11  -3         29.54         10.16        16.10 o
 -12  15  -2          8.27         11.80        11.66 o
 -11   1  -6        258.23        279.41        17.43 o
 -11   7  -3        104.23         86.60        15.23 o
 -10   0  -5        266.21        285.86        16.06 o
  -9  -1  -4        962.19        962.98        21.36 o
  -9   1  -3        455.34        458.78        18.07 o
  -8  -1  -3        124.54        124.34        15.42 o
  -7  -8  -7          6.78        -12.03        13.91 o
  -7  -7  -6        332.85        314.22        17.20 o
  -7  -6  -5        217.66        231.10        19.17 o
  -6  -4  -3        672.27        662.48        21.36 o
  -5  -5  -3        443.19        366.60        19.62 o
  -4  -9  -5        327.87        316.65        21.09 o
  -4  -6  -3        607.74        540.62        25.85 o
  -4  25   4         21.67         15.00        16.74 o
  -4  26   4         11.25         12.63        18.16 o
  -2  21   4        411.78        411.80        30.97 o
   1  36   4         34.11         20.22        39.34 o
   5  -8  -6        422.71        422.59        19.72 o
   5  -5  -4        741.14        756.62        22.14 o
   7  -5  -6        119.83         85.50        15.19 o
   7  -2  -4        113.53        115.09        15.69 o
   7   0  -3       1067.07       1085.17        20.27 o
   8  -3  -6        805.25        828.99        20.36 o
   8   0  -4        125.79        120.26        10.98 o
   8   5  -2         71.92         44.05        10.70 o
   9  -2  -7         61.84         70.54        14.00 o
   9  -1  -6        677.66        683.25        19.40 o
   9   5  -3        961.44        984.21        19.21 o
  11   7  -5         55.04         92.73        14.68 o
  11  14  -3         56.73         69.90        15.14 o
  12  12  -5         22.12         -0.23        16.79 o
 -12  10  -3          7.36          2.84        15.55 o
 -12  13  -2          7.33        -20.95        16.24 o
 -11   4  -4        152.17        121.27        11.39 o
 -10  -3  -7        124.76         94.28        16.51 o
 -10  -2  -6         41.38         51.19        14.96 o
 -10   1  -4        367.86        387.14        17.61 o
 -10   3  -3        530.47        577.58        17.98 o
  -9  -5  -7         53.60         70.13        14.73 o
  -9  -4  -6         14.50         -8.37        14.27 o
  -9  -3  -5        145.34        151.97        15.19 o
  -8  -6  -6         21.14         24.61        14.50 o
  -8  -3  -4       1006.28       1032.56        22.46 o
  -7  -3  -3        887.58        894.04        22.42 o
  -6  -6  -4        529.48        567.74        21.04 o
  -5  -7  -4       1137.47       1041.30        25.80 o
  -4  24   4        524.36        507.72        23.47 o
  -3  22   4        355.57        329.87        23.01 o
  -2 -10  -5        234.96        247.39        25.39 o
  -2  -7  -3       3521.74       3460.48        62.03 o
   0 -11  -6        534.20        510.88        55.44 o
   4  -6  -4       2255.24       2290.64        35.73 o
   5  -3  -3       1106.85       1045.64        24.75 o
   6  -5  -5        344.59        327.95        18.57 o
   8  -1  -5        471.53        545.24        18.44 o
   8   3  -3        739.65        642.54        20.13 o
  10   1  -7        177.43        172.37        15.74 o
  10   4  -5         71.76         88.65        10.61 o
  11   4  -7         24.19         19.67        15.32 o
  11   8  -5         14.39         17.11        14.36 o
  11  15  -3        154.39        202.06        16.70 o
 -12   9  -3         22.12        -23.65        15.87 o
 -12  12  -2         53.10          9.65        15.74 o
 -11   3  -4         70.21         63.81        14.82 o
 -10  -1  -5         67.90         65.05        10.57 o
  -9  -2  -4        177.31        190.44        14.91 o
  -9   0  -3         13.20          4.21        14.59 o
  -8  -5  -5        183.09        163.95        16.29 o
  -7  -5  -4          6.98         23.38        14.09 o
  -5  27   4        189.27        208.55        20.17 o
  -5  28   4        146.09        137.69        19.44 o
  -5  29   4        121.70        103.93        19.58 o
  -5  30   4        133.75        157.23        16.79 o
  -5  31   4         65.35         39.07        16.51 o
  -5  32   4         47.66         63.08        19.76 o
  -5  33   4         65.49         51.37        20.49 o
  -4  -8  -4        731.53        681.56        26.30 o
  -4  23   4         39.23         26.30        18.44 o
  -3  21   4        797.29        857.54        31.20 o
   1  25   4         20.94         18.25        31.93 o
   2  -9  -5        412.39        352.15        25.89 o
   4  -2  -2        956.19        950.99        24.24 o
   6  -6  -6        355.34        383.71        19.12 o
   6  -3  -4       1450.82       1499.98        26.44 o
   6  -1  -3        985.99        936.49        22.32 o
   7  -3  -5        567.87        607.08        20.08 o
   7  -1  -4        791.64        843.95        21.50 o
   7   1  -3        266.47        283.39        16.47 o
   8   1  -4        712.15        735.12        20.08 o
   9  -2  -8         93.48         48.44        14.78 o
   9  -1  -7        432.41        449.86        17.52 o
   9   0  -6         80.03         90.85        14.78 o
   9   2  -5        319.24        217.93        16.01 o
   9   4  -4        118.16         80.24        14.46 o
  10   5  -5        246.53        270.49        15.55 o
  11   9  -5          1.39         -5.40        14.18 o
  11  12  -4        108.65         91.76        14.82 o
  11  16  -3        104.94        119.39        16.65 o
 -12   8  -3         15.89        -15.46        16.15 o
 -12  11  -2        123.40         54.71        16.10 o
 -11  -2  -7        108.54        100.82        17.34 o
 -10  -4  -7        175.33        165.28        16.70 o
 -10  -3  -6        479.86        471.27        18.21 o
 -10  -2  -5        291.51        254.16        16.65 o
 -10   0  -4        288.65        256.31        16.33 o
  -9  -6  -7        195.10        152.10        15.69 o
  -9  -5  -6          4.37         12.21        14.32 o
  -9  -4  -5        290.32        282.52        16.47 o
  -8  -4  -4         79.95        114.41        14.91 o
  -8  -2  -3        330.46        326.44        13.45 o
  -8  26   3         10.34          8.37        15.10 o
  -7  -8  -6         91.58         62.81        15.23 o
  -6  -9  -6       2169.83       2180.49        32.16 o
  -6  -8  -5        623.48        645.10        23.79 o
  -5 -10  -6         95.24         94.88        18.12 o
  -5  25   4        186.54        165.23        20.45 o
  -5  26   4         10.08         -4.12        17.89 o
  -4  22   4        231.02        238.42        21.36 o
  -3 -11  -6       1204.98       1190.65        34.31 o
  -2  12   3       1308.28       1277.34        38.47 o
  -2  20   4        678.13        710.47        33.62 o
   3  -5  -3        788.35        790.75        27.08 o
   5  -6  -5        282.90        254.53        17.66 o
   7  -5  -7        352.39        356.99        17.84 o
   7  -4  -6        323.09        328.13        17.25 o
   8  -3  -7        775.58        829.40        20.49 o
   8  -2  -6        108.86        132.66        15.69 o
   8   4  -3        348.96        376.25        17.25 o
   9   7  -3        235.49        180.24        12.85 o
  10   6  -5         40.69         20.77        14.41 o
  10   8  -4         40.25         60.25        14.23 o
  10  11  -3        350.26        406.86        13.63 o
  11   8  -6         26.66         20.86        15.64 o
  11  10  -5         11.16          5.54        14.50 o
  11  13  -4         15.00         -1.88        14.96 o
  11  17  -3         39.53         19.35        15.60 o
 -12   5  -4        126.31        119.17        11.80 o
 -12   7  -3         32.40         15.78        15.97 o
 -12  10  -2         20.46         33.53        15.64 o
 -11   0  -5         31.09          1.37        14.27 o
 -11   2  -4         63.31         55.21        10.66 o
  -9  -1  -3        462.51        455.21        18.30 o
  -8  -8  -7        573.66        610.06        19.49 o
  -8  -7  -6        318.07        366.97        17.43 o
  -7  -7  -5        490.78        505.57        19.21 o
  -7  -4  -3         74.74         81.33        16.06 o
  -6  -5  -3       1019.27       1005.02        24.02 o
  -5  -9  -5        147.97        154.76        16.65 o
  -5  -6  -3       1096.04        982.83        24.52 o
  -5  24   4        120.59        151.97        18.94 o
  -3 -10  -5        635.35        642.26        27.63 o
  -3  -7  -3        951.78        921.49        29.92 o
  -3  20   4        189.18        245.24        24.43 o
  -1  12   3        288.45        262.49        33.76 o
  -1  20   4        118.20         85.91        30.51 o
   1  35   4         14.31          4.80        33.30 o
   2 -10  -6        214.29        222.37        21.36 o
   4  -7  -5        307.82        300.41        18.25 o
   5  -8  -7        247.59        248.35        16.51 o
   5  -7  -6       1719.92       1741.88        29.55 o
   5  -4  -4        754.04        702.78        21.91 o
   5   0  -2       3353.85       3293.19        37.05 o
   6  -4  -5        410.49        438.28        19.08 o
   6   2  -2        160.31        134.12        16.83 o
   7  -2  -5        992.24        982.79        22.32 o
   8   0  -5         49.78        108.10         9.79 o
   8   2  -4        384.39        349.95        17.61 o
   9   0  -7         23.30         16.74        14.50 o
   9   1  -6        680.56        696.79        16.47 o
   9   3  -5         36.82         22.28        14.41 o
   9   5  -4        364.28        315.96        16.74 o
   9   8  -3        238.01        247.98        16.56 o
  10   9  -4        128.41        145.74        15.46 o
  10  12  -3         72.50         65.14        10.66 o
  11   7  -7         22.94         16.06        15.46 o
  11   9  -6         12.16         18.94        15.19 o
  11  11  -5          2.18         13.31        14.78 o
  11  14  -4         76.86         63.08        15.32 o
  11  19  -3        105.40        112.85        16.33 o
 -12   6  -3         43.02        -25.39        16.93 o
 -11  -3  -7          6.26         -2.06        16.51 o
 -11  -2  -6         23.21          6.31        15.78 o
 -11   1  -4        226.77        203.15        16.51 o
 -11   6  -2        307.59        320.35        13.04 o
 -10  -5  -7         86.05         75.94        15.64 o
 -10  -4  -6         10.12         22.14        14.64 o
 -10  -3  -5        112.00        117.15        14.64 o
 -10  -1  -4        366.20        424.42        13.95 o
  -9  -6  -6         41.88         47.12        15.05 o
  -9  -3  -4        744.39        782.84        19.99 o
  -8  -6  -5        340.22        367.97        17.93 o
  -8  -3  -3        283.31        273.78        16.83 o
  -7  -6  -4         11.26         -4.80        14.59 o
  -6  -7  -4        153.78        171.50        17.02 o
  -6  27   4        374.23        419.12        22.09 o
  -6  28   4        124.80         86.87        19.58 o
  -6  29   4         63.65         28.45        15.55 o
  -6  30   4         24.13         28.04        16.19 o
  -6  31   4         49.23         19.53        16.70 o
  -6  32   4         47.13         26.12        20.13 o
  -5  23   4         88.78        103.52        17.89 o
  -4  21   4        161.54        200.73        17.66 o
   1  -8  -4         21.21         14.32        23.79 o
   1  26   4        402.24        442.68        39.43 o
   3  -9  -6        697.46        662.30        25.02 o
   4  25   3         81.46         95.06        18.16 o
   5  -2  -3        495.77        468.25        16.56 o
   6  -5  -6       1136.59       1237.82        25.66 o
   6  -2  -4        244.08        228.77        17.02 o
   6   0  -3         14.03         20.45        14.09 o
   7  -3  -6        604.05        695.28        19.53 o
   7   0  -4        316.83        298.58        17.57 o
   8  -3  -8        142.90        102.24        15.19 o
   8  -2  -7         41.58         54.48        13.86 o
   8  -1  -6        181.00        239.25        15.97 o
   8   5  -3        213.56        195.93        16.74 o
   8   8  -2       1122.59       1126.24        20.04 o
   9   2  -6        547.62        501.41        17.66 o
   9   6  -4        120.87         51.60        14.59 o
  10   5  -6        111.48        144.55        15.23 o
  10   7  -5        102.14        131.97        14.87 o
  10  13  -3        245.42        361.61        13.63 o
  11   8  -7          8.76         -9.65        15.64 o
  11  12  -5         49.56         43.09        15.55 o
  11  15  -4        105.69        124.61        12.12 o
  11  16  -4          1.11        -12.17        15.55 o
 -12   5  -3        158.38        205.44        17.25 o
 -10  -2  -4        172.92        163.08        16.15 o
 -10   0  -3          0.51        -12.21        14.14 o
  -9  -5  -5         39.19          8.23        15.00 o
  -9  -2  -3        230.52        238.38        16.93 o
  -9  27   3          2.89         18.25        16.47 o
  -8  -5  -4        230.09        254.02        16.56 o
  -7  -9  -6        219.23        255.99        19.35 o
  -6  25   4        133.51        117.75        18.71 o
  -6  26   4        428.60        418.16        19.08 o
  -5  -8  -4       1426.90       1521.71        29.64 o
  -5  22   4        250.86        235.27        16.51 o
  -4 -11  -6         78.56         64.82        17.61 o
  -4 -10  -5        599.42        573.51        23.92 o
  -4  -7  -3        127.51        161.53        17.57 o
  -4  20   4        191.88        163.86        19.72 o
  -3  19   4        793.61        742.03        30.19 o
  -2  -9  -4        431.66        410.10        27.86 o
  -2  19   4        159.78        134.86        23.42 o
   1  34   4         26.08         24.75        33.44 o
   4  -5  -4       1023.67       1060.28        25.75 o
   5  -5  -5       1390.63       1406.34        27.22 o
   7  -4  -7          3.80          1.74        14.50 o
   8   1  -5        475.69        516.51        14.73 o
   8   3  -4         68.15         72.14        10.75 o
   9   1  -7        426.67        380.00        16.56 o
   9   4  -5         82.26         86.50        10.02 o
  10   4  -7         12.95         14.91        10.34 o
  10   6  -6         51.05         27.54        14.78 o
  10   8  -5         21.90         28.50        13.86 o
  11  10  -6         32.93          3.71        10.98 o
  11  13  -5          4.15         12.40        15.42 o
  11  17  -4         34.20          4.03        16.29 o
 -11  -4  -7         14.22         -7.09        16.83 o
 -11  -3  -6         20.19          5.67        15.42 o
 -10  -6  -7         44.74          5.49        15.69 o
 -10  -5  -6         60.60         18.44        14.73 o
 -10  -4  -5        468.10        515.64        18.66 o
  -9  -4  -4        179.39        160.20        15.28 o
  -9  24   3          1.84         23.51        15.46 o
  -9  25   3         16.46         25.48        15.60 o
  -8  -9  -7        113.76        124.66        15.32 o
  -8  -8  -6         83.01         61.44        13.86 o
  -8  -7  -5        111.85        131.88        14.73 o
  -8  -4  -3         13.66          4.53        15.14 o
  -8  19   3        141.29        145.42        15.60 o
  -7 -10  -7        261.15        261.20        17.06 o
  -7  -8  -5         45.31         47.80        14.59 o
  -7  -5  -3        283.63        269.03        17.66 o
  -6 -10  -6        162.13        146.66        15.83 o
  -6  -9  -5        339.11        341.94        20.63 o
  -6  -6  -3       1321.29       1341.02        25.85 o
  -6  14   3         63.30         74.52        15.51 o
  -6  23   4         68.12         72.92        17.66 o
  -6  24   4         33.92         44.01        14.00 o
  -5  21   4        833.13        891.21        24.93 o
  -3  -9  -4        835.24        777.30        29.51 o
   1  27   4        411.85        441.85        39.39 o
   4  -3  -3        684.71        587.14        23.33 o
   5   1  -2       1484.39       1509.08        30.51 o
   6  -3  -5       1701.38       1779.30        27.95 o
   7  -1  -5        377.88        323.23        17.70 o
   7   1  -4        790.24        787.41        20.72 o
   8  -1  -7        265.12        258.05        16.01 o
   8   0  -6        381.84        306.35        16.29 o
   8   4  -4         96.90        118.57        15.42 o
   9   3  -6        280.82        325.66        16.15 o
   9   5  -5        808.17        850.36        19.17 o
   9   7  -4        132.68        148.76        10.80 o
   9  10  -3        194.22        209.28        11.71 o
  10   5  -7          9.32         -8.28        14.55 o
  10   7  -6        110.29        121.82        14.87 o
  10   9  -5         48.80         49.40        14.18 o
  10  12  -4        127.16        149.91        14.64 o
  11   9  -7         65.13         17.47        11.57 o
  11  11  -6         37.21         15.60        11.44 o
  11  12  -6         84.51         53.80        16.10 o
  11  14  -5         80.97         54.57        15.69 o
  11  15  -5          4.96         23.60        15.97 o
  11  18  -4         22.23         29.87        16.06 o
  11  19  -4         39.95         60.80        16.79 o
 -12   0  -5          2.16         -1.28        15.83 o
 -12   2  -4          0.08          2.47        11.53 o
 -10  -3  -4         97.58         93.87        14.46 o
 -10  -1  -3        354.95        393.41        16.70 o
  -9  -8  -7        113.79         84.35        15.05 o
  -9  -7  -6         16.37          1.56        14.18 o
  -9  -6  -5         88.88         98.86        14.73 o
  -8  -6  -4        407.58        419.35        17.75 o
  -7  -7  -4        178.91        176.76        15.97 o
  -7  27   4         43.95         42.95        18.53 o
  -7  28   4         88.66         68.48        15.60 o
  -7  29   4         73.65         50.78        16.10 o
  -7  30   4         32.50         25.89        16.15 o
  -7  31   4         84.57         53.89        17.43 o
  -6  22   4         80.87         70.72        18.02 o
  -5 -11  -6        194.88        188.01        17.93 o
  -5  -7  -3        785.41        779.50        25.43 o
  -5  12   3       1360.03       1312.15        27.26 o
  -5  20   4        232.77        264.77        20.68 o
  -4  -9  -4         49.93         40.39        17.89 o
  -4  19   4       1326.58       1319.33        29.41 o
  -3  11   3        163.52        157.00        18.16 o
  -2  11   3       2319.93       2320.97        50.14 o
  -1  -9  -4        107.82        116.51        36.41 o
   1  28   4         10.17          8.83        28.96 o
   2  -7  -4        557.21        446.06        27.58 o
   2  17   3        342.25        312.80        27.04 o
   5  -7  -7        848.04        928.49        23.15 o
   5  -6  -6        560.06        576.57        21.55 o
   5  -3  -4        155.03        178.41        16.24 o
   5  -1  -3       3298.35       3161.35        36.60 o
   6  -4  -6         46.63         83.03        14.68 o
   6  -1  -4       1523.64       1413.71        25.66 o
   6   1  -3        979.62        936.26        22.83 o
   7  -4  -8        724.71        799.62        20.45 o
   7  -3  -7         52.07         45.47        14.73 o
   7  -2  -6        286.87        263.95        16.65 o
   8   2  -5          8.88         21.09         9.93 o
   8   7  -3        130.50         89.29        15.10 o
   8  10  -2        491.84        456.44        15.14 o
   9   4  -6         91.99         64.68        15.05 o
   9   8  -4        279.77        277.99        16.01 o
   9  11  -3        266.85        268.57        16.15 o
  10   6  -7          9.27         19.08        14.87 o
  10  10  -5        109.49         97.03        15.46 o
  10  13  -4          2.28         -8.97        14.68 o
  10  17  -3         24.64         63.59        14.96 o
  11  10  -7          8.52         -1.97        11.21 o
  11  13  -6         11.74         -2.15        15.74 o
  11  16  -5          1.89         12.08        16.19 o
 -12   1  -4        106.33        100.09        16.56 o
 -11  -5  -7         94.41         52.88        17.57 o
 -11  -4  -6         74.42         60.98        15.78 o
 -11  -3  -5         27.74         35.73        14.55 o
 -10  -7  -7          7.93         14.41        15.60 o
 -10  -6  -6         12.53         10.11        14.91 o
  -9  -5  -4          3.99          2.24        14.27 o
  -9  -3  -3        182.95        179.09        12.21 o
  -9  21   3        215.38        185.54        16.19 o
  -7  24   4          1.06         11.12        17.06 o
  -7  25   4         10.76         -7.73        13.95 o
  -7  26   4         57.12         46.52        15.28 o
  -6  -8  -4       1000.17        971.49        24.34 o
  -6  21   4         32.17         44.69        17.06 o
  -5 -10  -5        131.01        150.04        16.51 o
  -5  19   4         36.38         37.19        16.83 o
  -4  18   4         19.00         13.63        17.93 o
  -3  18   4        310.48        303.11        23.38 o
  -2  18   4         13.45          2.65        23.70 o
   3  -4  -3         89.63         60.43        18.98 o
   4  -6  -5        259.22        218.43        17.61 o
   6  -5  -7        570.37        569.21        19.40 o
   6   4  -2        437.98        464.22        18.89 o
   7   0  -5        688.55        627.71        19.49 o
   7   2  -4        114.86        117.20        15.78 o
   7   4  -3         98.79        116.10        11.62 o
   7   7  -2        148.52        156.68        15.83 o
   8   0  -7        294.69        323.37        16.15 o
   8   1  -6        176.98        186.73        15.32 o
   8   3  -5        589.33        646.15        18.44 o
   8   5  -4        239.90        263.22        17.29 o
   9   3  -7        357.41        387.14        16.42 o
   9   6  -5        233.05        264.41        12.49 o
   9   9  -4        129.01        113.17        15.00 o
   9  12  -3        124.57        150.04        14.41 o
  10   8  -6         64.19         62.49        11.02 o
  10  11  -5          1.09         20.08        14.14 o
  10  14  -4        183.96        158.10        15.42 o
  10  18  -3        154.48        161.85        12.31 o
  11  11  -7        186.63        173.24        12.90 o
  11  12  -7          4.35         -4.07        16.56 o
  11  14  -6         19.87          2.52        15.69 o
  11  17  -5         88.14         60.57        16.65 o
  11  18  -5         96.35        121.73        17.43 o
 -11  -2  -4         60.82         13.49        15.51 o
 -11   0  -3        186.55        294.51        16.38 o
 -10  -5  -5         29.79         46.71        14.82 o
 -10  -4  -4        312.64        315.41        16.51 o
 -10  -2  -3        631.14        592.95        18.39 o
  -9  -8  -6         28.61         39.34        17.15 o
  -9  19   3        305.38        322.46        17.11 o
  -8 -10  -7        211.85        208.00        18.80 o
  -8  -9  -6        202.25        213.08        16.51 o
  -8  -8  -5        251.19        260.93        16.10 o
  -8  -5  -3        611.57        656.12        18.80 o
  -8  16   3        130.63        116.38        15.10 o
  -7 -10  -6        322.48        359.60        17.43 o
  -7  -9  -5          6.09          3.43        16.56 o
  -7  -6  -3        709.52        671.95        20.49 o
  -7  23   4         75.94         59.93        14.50 o
  -6  12   3        586.01        545.33        20.63 o
  -6  20   4        167.93        154.76        15.97 o
  -5  -9  -4        268.16        253.34        20.27 o
  -5  11   3        100.79         97.94        17.34 o
  -1  19   4        463.70        460.93        42.45 o
   1  30   4         15.44         11.44        26.26 o
   3  13   2        296.07        285.82        20.63 o
   4  -7  -6        154.68        182.02        15.78 o
   5  -4  -5        274.85        212.07        17.34 o
   6  -2  -5        595.25        617.92        19.85 o
   6   2  -3        581.22        566.55        19.90 o
   7  -1  -6        292.11        302.38        16.79 o
   8   8  -3        524.58        460.24        14.59 o
   9   5  -6        125.88        112.81        14.64 o
   9   7  -5        108.45        104.02        14.55 o
   9  13  -3         90.37         37.69        14.82 o
  10   7  -7        175.59        231.10        12.26 o
  10   9  -6         13.37         53.02        14.14 o
  10  12  -5          9.41        -13.17        14.50 o
  10  15  -4        117.73        138.74        15.00 o
  10  20  -3         75.00         89.25        16.01 o
  11  15  -6         80.44         58.32        16.93 o
 -12   0  -4          7.80          2.65        11.16 o
 -11  -5  -6         38.13         23.79        15.69 o
 -11  -4  -5        100.92        145.93        15.83 o
 -10  -7  -6          2.67          8.10        17.61 o
 -10  22   3         68.09         90.71        16.47 o
 -10  23   3        141.87        156.54        17.20 o
  -9  -9  -7         16.29         -1.74        14.59 o
  -9  -7  -5        640.40        666.60        19.30 o
  -9  -4  -3       1630.65       1661.32        24.52 o
  -9  18   3         94.03        122.46        15.05 o
  -8  -7  -4         60.54         76.81        14.14 o
  -8  15   3        354.00        323.92        17.38 o
  -8  26   4        192.72        154.53        20.08 o
  -8  27   4         90.56         71.23        15.92 o
  -8  28   4        107.39         82.16        16.61 o
  -8  29   4         31.38         22.64        16.97 o
  -7 -11  -7         71.15        105.90        14.27 o
  -7  -8  -4       1473.90       1549.98        28.77 o
  -7  13   3        722.13        741.21        21.23 o
  -7  21   4        169.14        153.84        18.57 o
  -7  22   4        165.06        135.09        15.14 o
  -6 -11  -6       1689.92       1725.05        32.34 o
  -6 -10  -5        678.79        702.55        23.79 o
  -6  -7  -3       1724.28       1538.91        26.99 o
  -6  19   4        377.61        349.86        18.12 o
  -5  18   4        486.30        455.94        19.72 o
  -4  17   4       2043.11       2080.90        37.28 o
  -3  -8  -3       1170.84       1212.70        35.27 o
  -3  17   4        761.59        776.43        29.32 o
   1  -9  -5          3.67          5.40        19.62 o
   1  -6  -3       2478.14       2441.92        65.64 o
   2  -3  -2       2433.81       2309.21        48.26 o
   3  -9  -7       1236.04       1208.13        30.74 o
   4  -4  -4        363.02        344.00        19.72 o
   4  -2  -3       1658.89       1710.78        31.52 o
   5  -5  -6        822.12        783.11        23.15 o
   5  -2  -4        729.39        747.66        21.96 o
   5   0  -3       3786.76       3641.58        38.84 o
   6  -5  -8        260.44        271.45        17.02 o
   6  -3  -6         62.15         61.62        15.10 o
   6   0  -4        142.79        171.82        16.65 o
   7  -2  -7        248.07        227.35        16.33 o
   7   1  -5        371.93        348.76        17.38 o
   7   3  -4        269.40        259.05        17.25 o
   7   5  -3        314.76        296.47        13.95 o
   8   1  -7        262.49        258.05        15.55 o
   8   2  -6        107.38        161.94        15.74 o
   8   4  -5        335.50        362.30        17.02 o
   8   6  -4        393.87        351.00        17.25 o
[truncated: 1,300,764 more chars]
